# Supplementary material for: Development and Validation of a Novel Prognosis Prediction Model for Patients With Stomach Adenocarcinoma
Source: Front Med (Lausanne). 2021 Dec 22;8:793401. doi: 10.3389/fmed.2021.793401 (PMC8727349; doi:10.3389/fmed.2021.793401)
Supplement: Additional File 1 — Supplementary Table 1. [file Data_Sheet_1.ZIP]

Archive with 19 entries (18 files):
- Additional file 1.xlsx
- Additional file 2.xlsx
- Additional file 3.xlsx
- Additional file 4.xlsx
- Additional file 5.xlsx
- Additional file 6.xlsx
- Additional file 7.xlsx
- Additional file 8.xlsx
- Additional file 9.xlsx
- 原始数据/
- 原始数据/Additional file 1.xlsx
- 原始数据/Additional file 2.xlsx
- 原始数据/Additional file 3.xlsx
- 原始数据/Additional file 4.xlsx
- 原始数据/Additional file 5.xlsx
- 原始数据/Additional file 6.xlsx
- 原始数据/Additional file 7.xlsx
- 原始数据/Additional file 8.xlsx
- 原始数据/Additional file 9.xlsx
