# Supplementary material for: Development and Validation of a Novel Prognosis Prediction Model for Patients With Stomach Adenocarcinoma
Source: Front Med (Lausanne). 2021 Dec 22;8:793401. doi: 10.3389/fmed.2021.793401 (PMC8727349; doi:10.3389/fmed.2021.793401)
Supplement: Additional File 1 — Supplementary Table 1. [file Data_Sheet_1.ZIP › Additional file 1.xlsx]

## Sheet: GSE27342临床数据
Patient ID	Age	Gender	Histologic Type	Grade	Stage	Smoking	Alcohol	Weight
1	62	F	WD	G1	IIIA	0	0	60
2	73	M	WD	G1	IB	0	0	63
3	47	M	WD	G1	IB	1	1	65
4	59	M	WD	G1	III	1	1	51
5	49	M	WD	G1	III	1	1	60
6	56	F	WD	G1	IIIA	0	0	45
7	43	F	WD	G1	III	0	0	55
8	62	F	WD	G1	IV	-	-	-
9	54	F	MD	G2	III	0	0	70
10	53	M	MD	G2	IIIB	0	0	60
11	51	M	MD	G2	IIIB	1	0	-
12	41	M	MD	G2	II	-	-	-
13	68	M	MD	G2	IV	0	0	48
14	71	F	MD	G2	III	0	0	42
15	65	M	MD	G2	IIIA	0	0	70
16	55	M	MD	G2	III	0	0	69
17	55	M	MD	G2	IIIB	0	0	74
18	63	M	PD	G3	IIIB	1	1	-
19	56	M	PD	G3	IIIB	1	1	-
20	71	M	PD	G3	IIIB	1	0	-
21	55	F	PD	G3	IIIB	0	0	63
22	64	M	PD	G3	IIIB	0	0	55
23	53	F	PD	G3	IIIB	0	0	77
24	56	M	PD	G3	IIIB	1	0	55
25	53	M	PD	G3	III	0	0	62
26	71	M	PD	G3	III	0	0	60
27	58	M	PD	G3	III	0	0	50
28	42	M	PD	G3	IB	0	0	52
29	65	F	PD	G3	IIIA	0	0	-
30	50	M	PD	G3	III	1	0	47
31	59	M	PD	G3	III	0	0	57
32	75	M	PD	G3	III	0	0	65
33	40	M	PD	G3	III	0	1	80
34	51	F	PD	G3	III	1	0	52
35	36	M	PD	G3	IIIA	1	0	60
36	67	F	PD	G3	IV	0	0	48
37	65	M	PD	G3	III	0	1	50
38	65	F	PD	G3	IIIA	0	0	53
39	53	F	PD	G3	IIIA	1	0	60
40	60	F	PD	G3	IIIB	0	0	60
41	70	M	PD	G3	II	1	0	59
42	56	F	PD	G3	II	0	0	74
43	78	F	PD	G3	IIIB	0	0	39
44	65	M	PD	G3	III	0	1	70
45	68	M	PD	G3	III	1	1	69
46	57	F	PD	G3	IIIA	0	0	61
47	68	F	PD	G3	III	-	-	-
48	75	F	PD	G3	IV	-	-	40
49	61	M	PD	G3	III	1	0	70

## Sheet: GSE63089临床数据
Patient ID	Gender	Age	Differentiation status	T stage
3	Female	62	Poorly differentiated	T4a
5	Male	56	Poorly differentiated	T4a
6	Male	71	Poorly differentiated	T4a
7	Female	55	Poorly differentiated	T4b
8	Male	53	Moderately differentiated	T4a
10	Male	51	Moderately differentiated	T4a
11	Male	56	Poorly differentiated	T4a
38	Female	41	Poorly differentiated	T4a
39	Male	64	Poorly differentiated	T4b
42	Female	57	Poorly differentiated	T4a
3	Female	67	Poorly differentiated	T4a
13	Male	57	Poorly differentiated	T4a
14	Male	59	Moderately differentiated	T4a
3	Male	47	Poorly differentiated	T4a
5	Male	62	Poorly differentiated	T4a
8	Female	41	Highly differentiated	T4a
10	Male	70	Moderately differentiated	T4a

## Sheet: TCGA-STAD临床数据
RNAseq样本编号	status	是否含有RNAseq数据	是否有对应临床数据	是否是同一个临床数据重复检测	sample	admin.batch_number	admin.bcr	admin.day_of_dcc_upload	admin.disease_code	admin.file_uuid	admin.month_of_dcc_upload	admin.project_code	admin.year_of_dcc_upload	anatomic_neoplasm_subdivision	anatomic_neoplasm_subdivision_other	antireflux_treatment	antireflux_treatment_types.antireflux_treatment_type	barretts_esophagus	bcr_patient_barcode	bcr_patient_uuid	city_of_procurement	country_of_procurement	day_of_form_completion	days_to_birth	days_to_death	days_to_initial_pathologic_diagnosis	days_to_last_followup	drug.bcr_drug_barcode	drug.bcr_drug_uuid	drug.clinical_trail_drug_classification	drug.day_of_form_completion	drug.days_to_drug_therapy_end	drug.days_to_drug_therapy_start	drug.drug_name	drug.measure_of_response	drug.month_of_form_completion	drug.number_cycles	drug.prescribed_dose	drug.prescribed_dose_units	drug.regimen_indication	drug.regimen_indication_notes	drug.regimen_number	drug.route_of_administrations.route_of_administration	drug.therapy_ongoing	drug.therapy_types.therapy_type	drug.therapy_types.therapy_type_notes	drug.total_dose	drug.total_dose_units	drug.tx_on_clinical_trial
TCGA-3M-AB46-01A-11R-A414-31	Tumor	Yes	Yes	No	TCGA-3M-AB46	427.44.0	Nationwide Children's Hospital	22	STAD	D6C3DD80-0C6A-43F1-B889-17F87CB842B6	12	TCGA	2016	Other (please specify)	Fundus/Body and Lesser Curvature	Not Available	Not Available	No	TCGA-3M-AB46	BE6531B2-D1F3-44AB-9C02-1CEAE51EF2BB	Not Available	Not Available	15	Not Available		0	1703	TCGA-3M-AB46-D62340;TCGA-3M-AB46-D62341	A8A6E33A-7DF9-466B-ABD0-F8EB912CAA9E;68A96028-7241-4576-BEF3-522FB06F918D	Not Available;Not Available	15;15	212;212	92;92	Fluorouracil;Leucovorin	Complete Response;Complete Response	7;7	Not Available;Not Available	Not Available;Not Available	Not Available;Not Available	Not Available;Not Available	Not Applicable;Not Applicable	Not Available;Not Available	Not Available;Not Available	NO;NO	Chemotherapy;Ancillary	Not Available;Not Available	Not Available;Not Available	Not Available;Not Available	NO;NO
TCGA-3M-AB47-01A-22R-A414-31	Tumor	Yes	Yes	No	TCGA-3M-AB47	427.44.0	Nationwide Children's Hospital	22	STAD	C9D76805-6ECA-4555-A744-4F2B8CF5A38C	12	TCGA	2016	Stomach (NOS)	Not Available	Not Available	Not Available	No	TCGA-3M-AB47	85C11B74-9E50-4DA1-8C0B-D5677CC801B1	Not Available	Not Available	16	Not Available		0		TCGA-3M-AB47-D62414;TCGA-3M-AB47-D62415;TCGA-3M-AB47-D63806;TCGA-3M-AB47-D63807;TCGA-3M-AB47-D63808	7085FF17-B2F6-4379-A52C-02E0AE0D3FF8;0E179CDF-639A-4865-8C10-D026B21350A7;232467AA-D9FE-4745-9752-0D4468BA22B3;BD0300F3-3F28-4175-B3A5-66933FBA9BA7;B51C6EE9-22F5-4866-B30E-63C380B27504	Not Available;Not Available;Not Available;Not Available;Not Available	16;16;19;19;19	242;153;242;153;242	122;122;181;122;181	5-FU;Epirubicin;Epirubicin;Cisplatin;Cisplatin	Stable Disease;Stable Disease;Stable Disease;Stable Disease;Stable Disease	7;7;8;8;8	Not Available;Not Available;Not Available;Not Available;Not Available	Not Available;Not Available;Not Available;Not Available;Not Available	Not Available;Not Available;Not Available;Not Available;Not Available	Not Available;Not Available;Not Available;Not Available;Not Available	Not Applicable;Not Applicable;Not Applicable;Not Applicable;Not Applicable	Not Available;Not Available;Not Available;Not Available;Not Available	Not Available;Not Available;Not Available;Not Available;Not Available	NO;NO;NO;NO;NO	Not Available;Chemotherapy;Chemotherapy;Chemotherapy;Chemotherapy	Not Available;Not Available;Not Available;Not Available;Not Available	Not Available;Not Available;Not Available;Not Available;Not Available	Not Available;Not Available;Not Available;Not Available;Not Available	YES;YES;YES;YES;YES
TCGA-B7-5818-01A-11R-1602-13	Tumor	Yes	Yes	No	TCGA-B7-5818	95.85.0	Nationwide Children's Hospital	22	STAD	9EAD3A2E-FA61-4DCE-A436-E19D42A925CB	12	TCGA	2016	Fundus/Body	Not Available	Not Available	H2 Blockers	Not Available	TCGA-B7-5818	6e03b415-84a1-4b91-8717-1a41edd4a255	Not Available	Russia	20	-22792		0	3
TCGA-B7-A5TI-01A-11R-A31P-31	Tumor	Yes	Yes	No	TCGA-B7-A5TI	321.64.0	Nationwide Children's Hospital	22	STAD	86CB9ACF-CC23-4BF8-BDA2-522271DE1E99	12	TCGA	2016	Fundus/Body	Not Available	YES	H2 Blockers;Antacids	Not Available	TCGA-B7-A5TI	4310A287-5F01-4E0D-94E3-96C5379C3245	Saint Petersburg	Russia	13	-19014		0	230	TCGA-B7-A5TI-D68105	3D445D2E-4D6C-4F38-816D-11557D91CB96	Not Available	13	231	10	Eloxatin	Complete Response	11	Not Available	Not Available	Not Available	Not Available	Not Applicable	Not Available	Not Available	NO	Chemotherapy	Not Available	Not Available	Not Available	NO
TCGA-B7-A5TJ-01A-11R-A31P-31	Tumor	Yes	Yes	No	TCGA-B7-A5TJ	321.64.0	Nationwide Children's Hospital	22	STAD	FE969B6E-2F3C-4606-A7D6-935CC3A50EEA	12	TCGA	2016	Fundus/Body	Not Available	YES	H2 Blockers;Antacids	Not Available	TCGA-B7-A5TJ	5624BEAB-545A-4A5B-960E-C33429572272	Saint Petersburg	Russia	13	-27057		0	25
TCGA-B7-A5TK-01A-12R-A36D-31	Tumor	Yes	Yes	No	TCGA-B7-A5TK	321.64.0	Nationwide Children's Hospital	22	STAD	CB9C599A-E9ED-4FD3-8C9C-CFA1189BD34D	12	TCGA	2016	Discrepancy	Not Available	YES	H2 Blockers;Antacids	Unknown	TCGA-B7-A5TK	4ED55013-3853-48EA-909F-7D26D5055637	Saint Petersburg	Russia	13	-18750		0	55	TCGA-B7-A5TK-D68108	21DF9812-CE12-45E9-8ED5-D0783ABD6A21	Not Available	13	55	13	Xeloda	Complete Response	11	Not Available	Not Available	Not Available	Not Available	Not Applicable	Not Available	Not Available	NO	Chemotherapy	Not Available	Not Available	Not Available	NO
TCGA-B7-A5TN-01A-21R-A31P-31	Tumor	Yes	Yes	No	TCGA-B7-A5TN	321.64.0	Nationwide Children's Hospital	22	STAD	15773CD5-2F91-42B8-BE71-97433CEB6AE6	12	TCGA	2016	Fundus/Body	Not Available	YES	H2 Blockers;Antacids	Not Available	TCGA-B7-A5TN	77535AF0-DEF4-439C-B50D-8720712235DD	Saint Petersburg	Russia	13	-21962		0	166	TCGA-B7-A5TN-D68110	044E255F-164A-423E-A529-BE16C9D53E72	Not Available	13	166	23	Cisplatin	Complete Response	11	Not Available	Not Available	Not Available	Not Available	Not Applicable	Not Available	Not Available	NO	Chemotherapy	Not Available	Not Available	Not Available	NO
TCGA-BR-4187-01A-01R-1131-13	Tumor	Yes	Yes	No	TCGA-BR-4187	48.87.0	Nationwide Children's Hospital	22	STAD	47DEA4DF-BF60-464A-A9FD-783C928CA1A1	12	TCGA	2016	Antrum/Distal	Not Available	NO	Not Available	Not Available	TCGA-BR-4187	12071070-d06b-4c7b-a7b1-77c84963abe6	Kazan	Russia	2	-20635		0	0
TCGA-BR-4191-01A-02R-1131-13	Tumor	Yes	Yes	No	TCGA-BR-4191	48.87.0	Nationwide Children's Hospital	22	STAD	2F62074A-D981-48F1-A44A-B7021791BD17	12	TCGA	2016	Not Available	Not Available	NO	Not Available	Not Available	TCGA-BR-4191	74f859cf-6df5-4e96-ae6b-cfaab691d5fd	Kazan	Russia	2	-26562		0	0	TCGA-BR-4191-D21832;TCGA-BR-4191-D34867;TCGA-BR-4191-D34868	FB0CF767-1C09-4947-A54C-0430D365B7DB;F094AE2F-D6F4-4A3B-AB37-50384861F5F7;C0185AF6-78AF-4986-AAE1-4CE1614B5E41	Not Available;Not Available;Not Available	21;5;5	104;104;104	3;3;3	Docetaxel;Cisplatin;5-Fluorouracil	Not Available;Unknown;Unknown	2;9;9	4;Not Available;Not Available	75;Not Available;Not Available	mg/m2;Not Available;Not Available	ADJUVANT;Not Available;Not Available	Not Applicable;Not Applicable;Not Applicable	1;Not Available;Not Available	IV;Not Available;Not Available	NO;NO;NO	Chemotherapy;Chemotherapy;Chemotherapy	Not Available;Not Available;Not Available	300;Not Available;Not Available	mg/m2;Not Available;Not Available	Not Available;NO;NO
TCGA-BR-4201-01A-01R-1131-13	Tumor	Yes	Yes	No	TCGA-BR-4201	48.87.0	Nationwide Children's Hospital	22	STAD	8762FB84-EA08-4A79-A750-B8B17A8E2D3D	12	TCGA	2016	Cardia/Proximal	Not Available	Not Available	Not Available	Not Available	TCGA-BR-4201	8520654b-2192-46cf-9d72-1ddb885a7c55	Saratov	Russia	2	-24354		0	0	TCGA-BR-4201-D21839;TCGA-BR-4201-D33387	5BB6E54D-DF0D-4D35-87E3-3E90423A6224;550C74E7-B697-4F1B-B06D-454E119ABAAE	Not Available;Not Available	21;29	137;137	21;21	Cisplatin;5-Fluorouracil	Not Available;Unknown	2;6	3;Not Available	75;Not Available	mg/m2;Not Available	ADJUVANT;Not Available	Not Applicable;Not Applicable	1;Not Available	IV;Not Available	NO;NO	Chemotherapy;Chemotherapy	Not Available;Not Available	225;Not Available	mg/m2;Not Available	Not Available;NO
TCGA-BR-4253-01A-01R-1131-13	Tumor	Yes	Yes	No	TCGA-BR-4253	48.87.0	Nationwide Children's Hospital	22	STAD	FE8F1064-C9CE-43EE-BE5F-312E84ADC9C4	12	TCGA	2016	Fundus/Body	Not Available	NO	Not Available	Not Available	TCGA-BR-4253	411257a4-a148-4606-8c8b-f9f1240e40ed	Kazan	Russia	6	-29397		0	0
TCGA-BR-4256-01A-01R-1131-13	Tumor	Yes	Yes	No	TCGA-BR-4256	48.87.0	Nationwide Children's Hospital	22	STAD	337D46ED-0555-4801-8808-C3EEFC1B3911	12	TCGA	2016	Antrum/Distal	Not Available	NO	Not Available	Not Available	TCGA-BR-4256	7b0d69ca-13a6-46e0-839c-e433bbede3ad	Kazan	Russia	6	-29441		0	0
TCGA-BR-4257-01A-01R-1131-13	Tumor	Yes	Yes	No	TCGA-BR-4257	48.87.0	Nationwide Children's Hospital	22	STAD	14CDC501-D1F4-48F6-9C42-FC4C2E99945E	12	TCGA	2016	Antrum/Distal	Not Available	NO	Not Available	Not Available	TCGA-BR-4257	da112431-5579-4fd1-a230-9144b359b0e9	Kazan	Russia	6	-29014		0	0
TCGA-BR-4267-01A-01R-1131-13	Tumor	Yes	Yes	No	TCGA-BR-4267	48.87.0	Nationwide Children's Hospital	22	STAD	4CFA3642-5207-4B67-882C-9C5A1BBA44D8	12	TCGA	2016	Not Available	Not Available	NO	Not Available	Not Available	TCGA-BR-4267	0d0f0200-25b8-483b-b04a-82a7833b4d30	Ryazan	Russia	26	-18699		0	0
TCGA-BR-4279-01A-01R-1131-13	Tumor	Yes	Yes	No	TCGA-BR-4279	48.87.0	Nationwide Children's Hospital	22	STAD	40170A65-689D-4399-8958-6F2A66763569	12	TCGA	2016	Not Available	Not Available	NO	Not Available	Not Available	TCGA-BR-4279	117eb38b-0c62-4336-a866-fa5bd013256a	Ryazan	Russia	13	-16065		0	0	TCGA-BR-4279-D28736;TCGA-BR-4279-D28739;TCGA-BR-4279-D28738;TCGA-BR-4279-D28737	B9FA89E8-EABF-40BC-BA99-A5C8C3998E1B;B5657D71-90E2-4C17-BC26-67252AFE9687;0AE895CA-CC2E-4609-9227-679397E29B30;6DAA089B-8DBA-47DB-8389-9B6902193F22	Not Available;Not Available;Not Available;Not Available	29;29;29;29	115;115;115;115	27;27;27;27	Docetaxel;5-Fluorouracil;Leucovorin;Cisplatin	Not Available;Not Available;Not Available;Not Available	2;2;2;2	3;3;3;3	40;400;400;40	mg/m2;mg/m2/day;mg/m2;mg/m2	ADJUVANT;ADJUVANT;ADJUVANT;ADJUVANT	Not Applicable;Not Applicable;Not Applicable;Not Applicable	1;1;1;1	IV;IV;IV;IV	NO;NO;NO;NO	Chemotherapy;Chemotherapy;Chemotherapy;Chemotherapy	Not Available;Not Available;Not Available;Not Available	120;1200;1200;120	mg/m2;mg/m2/day;mg/m2;mg/m2	Not Available;Not Available;Not Available;Not Available
TCGA-BR-4280-01A-01R-1131-13	Tumor	Yes	Yes	No	TCGA-BR-4280	48.87.0	Nationwide Children's Hospital	22	STAD	D2EA5E89-501A-4CC0-B2DC-87AC15203BCF	12	TCGA	2016	Not Available	Not Available	NO	Not Available	Not Available	TCGA-BR-4280	e0916597-e489-45ef-a8f7-653a3c6591ef	Ryazan	Russia	13	-28515		0	0
TCGA-BR-4294-01A-01R-1131-13	Tumor	Yes	Yes	No	TCGA-BR-4294	48.87.0	Nationwide Children's Hospital	22	STAD	46AD4C7E-3A5E-4F2F-8419-9E29028A8E51	12	TCGA	2016	Fundus/Body	Not Available	NO	Not Available	Not Available	TCGA-BR-4294	acab1362-c8a0-448b-8533-0cd84d97959c	Saratov	Russia	13	-23758		0	0
TCGA-BR-4357-01A-01R-1157-13	Tumor	Yes	Yes	No	TCGA-BR-4357	57.88.0	Nationwide Children's Hospital	22	STAD	56FCACC0-AF56-4272-A15E-7C9EA6DA9C3E	12	TCGA	2016	Fundus/Body	Not Available	NO	Not Available	Not Available	TCGA-BR-4357	bec83dff-2bba-4467-92aa-5dc3db9e0eaf	Kazan	Russia	6	-21295		0	0
TCGA-BR-4361-01A-01R-1157-13	Tumor	Yes	Yes	No	TCGA-BR-4361	57.88.0	Nationwide Children's Hospital	22	STAD	E43672DD-EF16-421E-B913-468F90A5B4DA	12	TCGA	2016	Not Available	Not Available	NO	Not Available	Not Available	TCGA-BR-4361	29ed984c-74b5-4016-a649-c32e5d1d9869	Ryazan	Russia	6	-24260		0	0
TCGA-BR-4363-01A-01R-1157-13	Tumor	Yes	Yes	No	TCGA-BR-4363	57.88.0	Nationwide Children's Hospital	22	STAD	70BDE666-B0DF-47D3-A0EC-5778DE3886CF	12	TCGA	2016	Fundus/Body	Not Available	NO	Not Available	Not Available	TCGA-BR-4363	66bca2f8-f269-454d-abe2-ce51a0704645	Kazan	Russia	6	-22196		0	0
TCGA-BR-4366-01A-01R-1157-13	Tumor	Yes	Yes	No	TCGA-BR-4366	57.88.0	Nationwide Children's Hospital	22	STAD	93B96058-7476-4EB6-AB2A-8EC924864D41	12	TCGA	2016	Antrum/Distal	Not Available	NO	Not Available	Not Available	TCGA-BR-4366	525a6978-2d7b-4f3a-ac68-13fe8cbbbdcc	Kazan	Russia	6	-32024		0	0
TCGA-BR-4367-01A-01R-1157-13	Tumor	Yes	Yes	No	TCGA-BR-4367	57.88.0	Nationwide Children's Hospital	22	STAD	7FA08188-1F9B-4FB8-88FA-E9B5E0A3644F	12	TCGA	2016	Antrum/Distal	Not Available	NO	Not Available	Not Available	TCGA-BR-4367	d139bd0c-2eeb-44ec-856b-e77cb03d294e	Kazan	Russia	6	-28817		0	0
TCGA-BR-4368-01A-01R-1157-13	Tumor	Yes	Yes	No	TCGA-BR-4368	57.88.0	Nationwide Children's Hospital	22	STAD	2C9AD516-8AC8-431C-A65C-345DF07B361E	12	TCGA	2016	Antrum/Distal	Not Available	NO	Not Available	Not Available	TCGA-BR-4368	449bf2be-b20e-4ad0-9ffb-910d83114018	Kazan	Russia	6	-28770		0	0
TCGA-BR-4369-01A-01R-1157-13	Tumor	Yes	Yes	No	TCGA-BR-4369	57.88.0	Nationwide Children's Hospital	22	STAD	1FA50975-6C7A-494A-8B79-D61C0EC6A833	12	TCGA	2016	Cardia/Proximal	Not Available	NO	Not Available	Not Available	TCGA-BR-4369	fe9a5fcf-ff99-4dd1-8cc7-ed9f4b9d952b	Kazan	Russia	6	-27509		0	0
TCGA-BR-4370-01A-01R-1157-13	Tumor	Yes	Yes	No	TCGA-BR-4370	57.88.0	Nationwide Children's Hospital	22	STAD	E6C467B8-4068-4192-9EFA-8C4393C104F6	12	TCGA	2016	Antrum/Distal	Not Available	NO	Not Available	Not Available	TCGA-BR-4370	a2a71cb0-9dbd-45cc-8867-da84500515e7	Kazan	Russia	2	-27344		0	0
TCGA-BR-4371-01A-01R-1157-13	Tumor	Yes	Yes	No	TCGA-BR-4371	57.88.0	Nationwide Children's Hospital	22	STAD	8D03591A-5B9A-4EDD-8EFC-F4A9D5825BB3	12	TCGA	2016	Not Available	Not Available	NO	Not Available	Not Available	TCGA-BR-4371	c2f90f1a-a81b-465e-8e6b-5f02a21b27dd	Saratov	Russia	2	-26290		0	0
TCGA-BR-6452-01A-12R-1802-13	Tumor	Yes	Yes	No	TCGA-BR-6452	129.82.0	Nationwide Children's Hospital	22	STAD	89FC50C2-C2EC-4F2E-B23C-7D5BB3AF23ED	12	TCGA	2016	Fundus/Body	Not Available	Not Available	Not Available	Not Available	TCGA-BR-6452	27988b3e-cde1-4f4b-82a1-6d8ad08db8e9	Tver	Russia	19	-28827		0	29
TCGA-BR-6453-01A-11R-1802-13	Tumor	Yes	Yes	No	TCGA-BR-6453	129.82.0	Nationwide Children's Hospital	22	STAD	BEB7C339-DCA6-4FF2-B114-3F0C77FDB233	12	TCGA	2016	Fundus/Body	Not Available	Not Available	Not Available	Not Available	TCGA-BR-6453	ae633e83-303f-4a90-ac3b-34458fd9beef	Tver	Russia	21	-20061		0	0
TCGA-BR-6453-11A-01R-1802-13	Normal	Yes	Yes	No	TCGA-BR-6453	129.82.0	Nationwide Children's Hospital	22	STAD	BEB7C339-DCA6-4FF2-B114-3F0C77FDB233	12	TCGA	2016	Fundus/Body	Not Available	Not Available	Not Available	Not Available	TCGA-BR-6453	ae633e83-303f-4a90-ac3b-34458fd9beef	Tver	Russia	21	-20061		0	0
TCGA-BR-6454-01A-11R-1802-13	Tumor	Yes	Yes	No	TCGA-BR-6454	129.82.0	Nationwide Children's Hospital	22	STAD	61D3036E-55A4-4CCC-BB04-D0B60948FA75	12	TCGA	2016	Cardia/Proximal	Not Available	Not Available	Not Available	Not Available	TCGA-BR-6454	ac2cbce4-4ba8-42c9-ac61-70f42995588e	Tver	Russia	21	-21501		0	0
TCGA-BR-6454-11A-01R-1802-13	Normal	Yes	Yes	No	TCGA-BR-6454	129.82.0	Nationwide Children's Hospital	22	STAD	61D3036E-55A4-4CCC-BB04-D0B60948FA75	12	TCGA	2016	Cardia/Proximal	Not Available	Not Available	Not Available	Not Available	TCGA-BR-6454	ac2cbce4-4ba8-42c9-ac61-70f42995588e	Tver	Russia	21	-21501		0	0
TCGA-BR-6455-01A-11R-1802-13	Tumor	Yes	Yes	No	TCGA-BR-6455	129.82.0	Nationwide Children's Hospital	22	STAD	1909DE36-9277-46E8-A4B1-CEAA9B344468	12	TCGA	2016	Fundus/Body	Not Available	Not Available	Not Available	Not Available	TCGA-BR-6455	75a29059-4705-4a55-bc3d-f5923b24b358	Tver	Russia	19	-21865		0	43	TCGA-BR-6455-D29820;TCGA-BR-6455-D29821;TCGA-BR-6455-D29822	17B02BF2-584F-439C-9C5C-86CE0B01449E;D67276A0-F271-4D63-BA0F-EED534691DB5;382E9A61-0E25-4BF8-82DD-860295903BCE	Not Available;Not Available;Not Available	29;29;29	131;131;131	44;44;44	Etoposide phosphate;5-Fluorouracil;Leucovorin	Not Available;Not Available;Not Available	3;3;3	3;3;3	200;750;100	mg/day;mg/day;mg/day	ADJUVANT;ADJUVANT;ADJUVANT	Not Applicable;Not Applicable;Not Applicable	Not Available;Not Available;Not Available	IV;IV;IV	NO;NO;NO	Chemotherapy;Chemotherapy;Other, specify in notes	Not Available;Not Available;Ancillary	1800;6750;900	mg;mg;mg	Not Available;Not Available;Not Available
TCGA-BR-6456-01A-11R-1802-13	Tumor	Yes	Yes	No	TCGA-BR-6456	129.82.0	Nationwide Children's Hospital	22	STAD	FDC7E116-A661-49D4-981B-1892BF3216CB	12	TCGA	2016	Fundus/Body	Not Available	Not Available	Not Available	Not Available	TCGA-BR-6456	1ca3c5e0-32b0-4467-8ec0-ca212e35d2b3	Tver	Russia	21	-27288		0	0
TCGA-BR-6457-01A-21R-1802-13	Tumor	Yes	Yes	No	TCGA-BR-6457	129.82.0	Nationwide Children's Hospital	22	STAD	48908033-6947-4710-A212-142A288DC760	12	TCGA	2016	Fundus/Body	Not Available	Not Available	Not Available	Not Available	TCGA-BR-6457	05ce16d4-a999-491a-91ad-9449a57228ff	Kiev	Ukraine	23	-25396		0	41	TCGA-BR-6457-D30817;TCGA-BR-6457-D30818	20F9746C-645D-4ABD-ADC4-8BACE2E1BBAB;0E8A2B84-2A74-4A66-8F9D-CB2C1DC6D95B	Not Available;Not Available	17;17	126;126	31;31	Leucovorin;5-Fluorouracil	Complete Response;Complete Response	4;4	Not Available;Not Available	Not Available;Not Available	Not Available;Not Available	Not Available;Not Available	Not Applicable;Not Applicable	Not Available;Not Available	Not Available;Not Available	NO;NO	Ancillary;Chemotherapy	Not Available;Not Available	Not Available;Not Available	Not Available;Not Available	NO;NO
TCGA-BR-6457-11A-01R-1802-13	Normal	Yes	Yes	No	TCGA-BR-6457	129.82.0	Nationwide Children's Hospital	22	STAD	48908033-6947-4710-A212-142A288DC760	12	TCGA	2016	Fundus/Body	Not Available	Not Available	Not Available	Not Available	TCGA-BR-6457	05ce16d4-a999-491a-91ad-9449a57228ff	Kiev	Ukraine	23	-25396		0	41	TCGA-BR-6457-D30817;TCGA-BR-6457-D30818	20F9746C-645D-4ABD-ADC4-8BACE2E1BBAB;0E8A2B84-2A74-4A66-8F9D-CB2C1DC6D95B	Not Available;Not Available	17;17	126;126	31;31	Leucovorin;5-Fluorouracil	Complete Response;Complete Response	4;4	Not Available;Not Available	Not Available;Not Available	Not Available;Not Available	Not Available;Not Available	Not Applicable;Not Applicable	Not Available;Not Available	Not Available;Not Available	NO;NO	Ancillary;Chemotherapy	Not Available;Not Available	Not Available;Not Available	Not Available;Not Available	NO;NO
TCGA-BR-6458-01A-11R-1802-13	Tumor	Yes	Yes	No	TCGA-BR-6458	129.82.0	Nationwide Children's Hospital	22	STAD	CDA6F0D7-95FB-4D14-83D0-A4275F6515E2	12	TCGA	2016	Fundus/Body	Not Available	Not Available	Not Available	Not Available	TCGA-BR-6458	e516880b-c4e5-43cd-a358-be0db88564d7	Kiev	Ukraine	21	-21069		0	41	TCGA-BR-6458-D30862;TCGA-BR-6458-D30863;TCGA-BR-6458-D30864	329B1450-1CBA-4CF7-A0A2-F6EA2E19F46C;2CE0589D-6B0E-40B9-98B7-8CDD365F4C80;843BC274-766C-438D-8603-FD34A0DD704A	Not Available;Not Available;Not Available	17;17;17	167;167;98	58;58;58	5-Fluorouracil;Leucovorin;Etoposide	Complete Response;Complete Response;Complete Response	4;4;4	Not Available;Not Available;Not Available	Not Available;Not Available;Not Available	Not Available;Not Available;Not Available	Not Available;Not Available;Not Available	Not Applicable;Not Applicable;Not Applicable	Not Available;Not Available;Not Available	Not Available;Not Available;Not Available	NO;NO;NO	Chemotherapy;Ancillary;Chemotherapy	Not Available;Not Available;Not Available	Not Available;Not Available;Not Available	Not Available;Not Available;Not Available	NO;NO;NO
TCGA-BR-6563-01A-13R-2055-13	Tumor	Yes	Yes	No	TCGA-BR-6563	165.79.0	Nationwide Children's Hospital	22	STAD	E21566FF-F356-41AB-A894-37D3B2314E97	12	TCGA	2016	Antrum/Distal	Not Available	Not Available	Not Available	Not Available	TCGA-BR-6563	9d7305be-60a3-4ecf-856a-bd5321166590	Tver	Russia	23	-21936		0	26	TCGA-BR-6563-D40649;TCGA-BR-6563-D40651;TCGA-BR-6563-D40653;TCGA-BR-6563-D40655	CF9D5B5A-E824-42E3-83D0-12C88C7F9F78;85F8652E-5C14-44F8-9F42-1BEB7FEF8158;84F5091F-4FCF-49AF-984B-902DEF77524F;D97E90FB-801B-458A-8FB0-768EC4B13B19	Not Available;Not Available;Not Available;Not Available	26;26;26;26	330;330;330;330	157;157;157;157	Doxorubicin;Cyclophosphane;Vincristine;Dacarbazine	Complete Response;Complete Response;Complete Response;Complete Response	2;2;2;2	Not Available;Not Available;Not Available;Not Available	Not Available;Not Available;Not Available;Not Available	Not Available;Not Available;Not Available;Not Available	Not Available;Not Available;Not Available;Not Available	Not Applicable;Not Applicable;Not Applicable;Not Applicable	Not Available;Not Available;Not Available;Not Available	Not Available;Not Available;Not Available;Not Available	NO;NO;NO;NO	Chemotherapy;Chemotherapy;Chemotherapy;Chemotherapy	Not Available;Not Available;Not Available;Not Available	Not Available;Not Available;Not Available;Not Available	Not Available;Not Available;Not Available;Not Available	NO;NO;NO;NO
TCGA-BR-6564-01A-12R-1884-13	Tumor	Yes	Yes	No	TCGA-BR-6564	152.81.0	Nationwide Children's Hospital	22	STAD	D87AD849-5075-481C-B70D-FA0945F673C1	12	TCGA	2016	Fundus/Body	Not Available	Not Available	Not Available	Not Available	TCGA-BR-6564	af1086cc-b330-4ad6-ae1c-3b5c7259949a	Tver	Russia	23	-17129		0	25
TCGA-BR-6565-01A-11R-1802-13	Tumor	Yes	Yes	No	TCGA-BR-6565	129.82.0	Nationwide Children's Hospital	22	STAD	31EF42DE-99E2-48F6-BAC3-604BF21EE4BF	12	TCGA	2016	Fundus/Body	Not Available	Not Available	Not Available	Not Available	TCGA-BR-6565	daecea36-b379-46ce-8ae9-a38d22556ce2	Tver	Russia	23	-24495		0	19
TCGA-BR-6566-01A-11R-1802-13	Tumor	Yes	Yes	No	TCGA-BR-6566	129.82.0	Nationwide Children's Hospital	22	STAD	CC36F9EB-5F7A-4B59-8399-E539BB6A0B39	12	TCGA	2016	Fundus/Body	Not Available	Not Available	Not Available	Not Available	TCGA-BR-6566	43f0421c-6578-4d77-9314-ef0305c7efbd	Tver	Not Available	23	-23404		0	19
TCGA-BR-6705-01A-12R-1884-13	Tumor	Yes	Yes	No	TCGA-BR-6705	152.81.0	Nationwide Children's Hospital	22	STAD	E1A709B4-EAF1-4599-BC70-189FA32BE44A	12	TCGA	2016	Fundus/Body	Not Available	Not Available	Not Available	Not Available	TCGA-BR-6705	b14f2fcb-e869-475e-bc7c-adaf6e7e636f	Kiev	Ukraine	23	-25073		0	53
TCGA-BR-6707-01A-11R-1884-13	Tumor	Yes	Yes	No	TCGA-BR-6707	152.81.0	Nationwide Children's Hospital	22	STAD	ECC63B04-DBF7-4712-BFF3-01D36C205C3D	12	TCGA	2016	Fundus/Body	Not Available	Not Available	Not Available	Not Available	TCGA-BR-6707	df3df249-86c2-43d4-abe1-796cd7df653f	Kiev	Ukraine	1	-27529		0	30	TCGA-BR-6707-D40122;TCGA-BR-6707-D40125;TCGA-BR-6707-D40136	6AFF62B3-4BA0-4BFD-B451-FE8172EE9B2A;A76318ED-0715-445A-9342-52629BA75F3D;9D139348-6DC9-4EE1-B638-75BE15D7848F	Not Available;Not Available;Not Available	13;13;13	491;491;491	426;426;426	Oxaliplatin;Leucovorin;5-Fluorouracil	Clinical Progressive Disease;Clinical Progressive Disease;Clinical Progressive Disease	2;2;2	Not Available;Not Available;Not Available	Not Available;Not Available;Not Available	Not Available;Not Available;Not Available	Not Available;Not Available;Not Available	Not Applicable;Not Applicable;Not Applicable	Not Available;Not Available;Not Available	Not Available;Not Available;Not Available	NO;NO;NO	Chemotherapy;Ancillary;Chemotherapy	Not Available;Not Available;Not Available	Not Available;Not Available;Not Available	Not Available;Not Available;Not Available	NO;NO;NO
TCGA-BR-6709-01A-11R-1884-13	Tumor	Yes	Yes	No	TCGA-BR-6709	152.81.0	Nationwide Children's Hospital	22	STAD	62DF1FA1-4663-4F6A-8BC9-4B5607DC9E29	12	TCGA	2016	Cardia/Proximal	Not Available	Not Available	Not Available	Not Available	TCGA-BR-6709	6f70e9f0-580b-4199-934b-dacd29fb28a0	Kiev	Ukraine	23	-20935		0	38	TCGA-BR-6709-D31221;TCGA-BR-6709-D31222;TCGA-BR-6709-D31224;TCGA-BR-6709-D40140	4864A635-4F6F-4C10-9485-704AC74F5A4B;F0C88A74-DF3A-4D22-AEDF-7F0E70E0680F;6C068635-DBC3-4E67-9F40-AC44B0357F25;E3F514A5-EE64-4E72-8A52-85A3A43E8AA0	Not Available;Not Available;Not Available;Not Available	25;25;25;13	206;206;206;206	61;61;61;61	5-Fluorouracil;Leucovorin;Cisplatin;Carboplatin	Partial Response;Partial Response;Partial Response;Partial Response	4;4;4;2	Not Available;Not Available;Not Available;Not Available	Not Available;Not Available;Not Available;Not Available	Not Available;Not Available;Not Available;Not Available	Not Available;Not Available;Not Available;Not Available	Not Applicable;Not Applicable;Not Applicable;Not Applicable	Not Available;Not Available;Not Available;Not Available	Not Available;Not Available;Not Available;Not Available	NO;NO;NO;NO	Chemotherapy;Ancillary;Chemotherapy;Chemotherapy	Not Available;Not Available;Not Available;Not Available	Not Available;Not Available;Not Available;Not Available	Not Available;Not Available;Not Available;Not Available	NO;NO;NO;NO
TCGA-BR-6710-01A-11R-1884-13	Tumor	Yes	Yes	No	TCGA-BR-6710	152.81.0	Nationwide Children's Hospital	22	STAD	A4B73B5E-2C83-4256-97C4-2F489CEBEB21	12	TCGA	2016	Gastroesophageal Junction	Not Available	Not Available	Not Available	Not Available	TCGA-BR-6710	012e99fe-e3e8-4bb0-bb74-5b0c9992187c	Kiev	Ukraine	23	-15316		0	21	TCGA-BR-6710-D31240;TCGA-BR-6710-D31241	8ECA218B-1057-4600-936D-A13A13AE9967;9E8C3054-20C3-473D-A67C-7DB67BC91F45	Not Available;Not Available	25;25	85;85	78;78	Leucovorin;5-Fluorouracil	Complete Response;Complete Response	4;4	Not Available;Not Available	Not Available;Not Available	Not Available;Not Available	Not Available;Not Available	Not Applicable;Not Applicable	Not Available;Not Available	Not Available;Not Available	NO;NO	Ancillary;Chemotherapy	Not Available;Not Available	Not Available;Not Available	Not Available;Not Available	NO;NO
TCGA-BR-6801-01A-11R-1884-13	Tumor	Yes	Yes	No	TCGA-BR-6801	152.81.0	Nationwide Children's Hospital	22	STAD	9A09D6E0-4152-42F4-99FF-8D8C0595FCA0	12	TCGA	2016	Fundus/Body	Not Available	Not Available	Not Available	Not Available	TCGA-BR-6801	24fed326-bdcf-4c20-a06e-7c1c3d6c9cc5	Tver	Russia	25	-25637		0	35
TCGA-BR-6802-01A-11R-1884-13	Tumor	Yes	Yes	No	TCGA-BR-6802	152.81.0	Nationwide Children's Hospital	22	STAD	4D7C7474-6DBC-4048-9302-7310B8EDF183	12	TCGA	2016	Fundus/Body	Not Available	Not Available	Not Available	Not Available	TCGA-BR-6802	7c831a1d-3253-4af4-a0ff-7fe9ff9af1ce	Tver	Russia	25	-23915		0	23	TCGA-BR-6802-D55551;TCGA-BR-6802-D55552;TCGA-BR-6802-D55554	C441D6D1-CFEC-4B73-B8F3-3F8611A92695;87FBC3EE-A36B-487B-9AAD-EF6CF8BFA1E5;3DC5F8EC-083B-4BDA-8B47-2CCB843ECD9C	Not Available;Not Available;Not Available	8;8;8	854;854;940	847;847;875	Leucovorin;5-Fluorouracil;Xeloda	Complete Response;Complete Response;Complete Response	1;1;1	Not Available;Not Available;Not Available	Not Available;Not Available;Not Available	Not Available;Not Available;Not Available	Not Available;Not Available;Not Available	Not Applicable;Not Applicable;Not Applicable	Not Available;Not Available;Not Available	Not Available;Not Available;Not Available	NO;NO;NO	Ancillary;Chemotherapy;Chemotherapy	Not Available;Not Available;Not Available	Not Available;Not Available;Not Available	Not Available;Not Available;Not Available	NO;NO;NO
TCGA-BR-6802-11A-01R-1884-13	Normal	Yes	Yes	No	TCGA-BR-6802	152.81.0	Nationwide Children's Hospital	22	STAD	4D7C7474-6DBC-4048-9302-7310B8EDF183	12	TCGA	2016	Fundus/Body	Not Available	Not Available	Not Available	Not Available	TCGA-BR-6802	7c831a1d-3253-4af4-a0ff-7fe9ff9af1ce	Tver	Russia	25	-23915		0	23	TCGA-BR-6802-D55551;TCGA-BR-6802-D55552;TCGA-BR-6802-D55554	C441D6D1-CFEC-4B73-B8F3-3F8611A92695;87FBC3EE-A36B-487B-9AAD-EF6CF8BFA1E5;3DC5F8EC-083B-4BDA-8B47-2CCB843ECD9C	Not Available;Not Available;Not Available	8;8;8	854;854;940	847;847;875	Leucovorin;5-Fluorouracil;Xeloda	Complete Response;Complete Response;Complete Response	1;1;1	Not Available;Not Available;Not Available	Not Available;Not Available;Not Available	Not Available;Not Available;Not Available	Not Available;Not Available;Not Available	Not Applicable;Not Applicable;Not Applicable	Not Available;Not Available;Not Available	Not Available;Not Available;Not Available	NO;NO;NO	Ancillary;Chemotherapy;Chemotherapy	Not Available;Not Available;Not Available	Not Available;Not Available;Not Available	Not Available;Not Available;Not Available	NO;NO;NO
TCGA-BR-6803-01A-11R-1884-13	Tumor	Yes	Yes	No	TCGA-BR-6803	152.81.0	Nationwide Children's Hospital	22	STAD	721ED6FE-15EC-4C7C-ACF9-DA565D67B528	12	TCGA	2016	Fundus/Body	Not Available	Not Available	Not Available	Not Available	TCGA-BR-6803	2f90209b-7464-4d7e-83d1-67850c263ded	Tver	Russia	31	-19751		0	20
TCGA-BR-6852-01A-11R-1884-13	Tumor	Yes	Yes	No	TCGA-BR-6852	152.81.0	Nationwide Children's Hospital	22	STAD	60D760F5-B6C8-448C-AF50-776CBEC75F6B	12	TCGA	2016	Gastroesophageal Junction	Not Available	Not Available	Not Available	Not Available	TCGA-BR-6852	44799c67-61cd-4f3e-bdbc-423e2e0fd2e8	Kiev	Ukraine	6	-23469		0	8
TCGA-BR-7196-01A-11R-2055-13	Tumor	Yes	Yes	No	TCGA-BR-7196	165.79.0	Nationwide Children's Hospital	22	STAD	057921FE-FA5E-48D3-8D97-D037D3FEFCBF	12	TCGA	2016	Cardia/Proximal	Not Available	Not Available	Not Available	Not Available	TCGA-BR-7196	1b641270-18f8-4257-821b-d26179e08e28	Kiev	Ukraine	20	-23611		0	37	TCGA-BR-7196-D34110;TCGA-BR-7196-D34111;TCGA-BR-7196-D34115;TCGA-BR-7196-D34116;TCGA-BR-7196-D34117;TCGA-BR-7196-D34118	EE4F8265-96A3-4C0E-9013-C4C96C438852;41E004B1-1A32-46B7-BB6A-4809C5F44CA4;0BC87D30-C6B5-44C8-8B67-E468F801CF6C;FF0CB97A-8CAF-48CE-9C1C-CCB9990FBDDE;11ACEF5E-24B9-4B3B-8452-8F49DD2B3BD8;809AB54A-55EF-4742-AD01-ABC4F7ABF642	Not Available;Not Available;Not Available;Not Available;Not Available;Not Available	30;30;30;30;30;30	390;390;390;149;149;149	348;348;348;83;83;83	5-Fluorouracil;Leucovorin;Cisplatin;Etoposide;Leucovorin;5-Fluorouracil	Unknown;Unknown;Unknown;Unknown;Unknown;Unknown	7;7;7;7;7;7	Not Available;Not Available;Not Available;Not Available;Not Available;Not Available	Not Available;Not Available;Not Available;Not Available;Not Available;Not Available	Not Available;Not Available;Not Available;Not Available;Not Available;Not Available	Not Available;Not Available;Not Available;Not Available;Not Available;Not Available	Not Applicable;Not Applicable;Not Applicable;Not Applicable;Not Applicable;Not Applicable	Not Available;Not Available;Not Available;Not Available;Not Available;Not Available	Not Available;Not Available;Not Available;Not Available;Not Available;Not Available	NO;NO;NO;NO;NO;NO	Chemotherapy;Ancillary;Chemotherapy;Chemotherapy;Ancillary;Chemotherapy	Not Available;Not Available;Not Available;Not Available;Not Available;Not Available	Not Available;Not Available;Not Available;Not Available;Not Available;Not Available	Not Available;Not Available;Not Available;Not Available;Not Available;Not Available	NO;NO;NO;NO;NO;NO
TCGA-BR-7197-01A-11R-2203-13	Tumor	Yes	Yes	No	TCGA-BR-7197	211.76.0	Nationwide Children's Hospital	22	STAD	B1AB1E82-226F-42F1-9454-5DC7AD607115	12	TCGA	2016	Antrum/Distal	Not Available	Not Available	Not Available	Not Available	TCGA-BR-7197	79dbe26f-930b-420a-9a2e-483e3318ca10	Kiev	Ukraine	20	-25445		0	46
TCGA-BR-7703-11A-01R-2055-13	Normal	Yes	Yes	No	TCGA-BR-7703	165.79.0	Nationwide Children's Hospital	22	STAD	A4C648D1-4D84-4CF0-A8B2-14E194765BB2	12	TCGA	2016	Fundus/Body	Not Available	Not Available	Not Available	Not Available	TCGA-BR-7703	2943375e-3de8-4d42-959a-62f4192067ae	Tver	Not Available	25	-29711		0	14
TCGA-BR-7704-01A-11R-2055-13	Tumor	Yes	Yes	No	TCGA-BR-7704	165.79.0	Nationwide Children's Hospital	22	STAD	73C519B3-B00A-4DE1-A19D-28A9C04752D3	12	TCGA	2016	Fundus/Body	Not Available	Not Available	Not Available	Not Available	TCGA-BR-7704	9ef7582b-d4c1-4036-a1ed-ef65aa46fc60	Tver	Russia	18	-25300		0	38
TCGA-BR-7704-11A-01R-2055-13	Normal	Yes	Yes	No	TCGA-BR-7704	165.79.0	Nationwide Children's Hospital	22	STAD	73C519B3-B00A-4DE1-A19D-28A9C04752D3	12	TCGA	2016	Fundus/Body	Not Available	Not Available	Not Available	Not Available	TCGA-BR-7704	9ef7582b-d4c1-4036-a1ed-ef65aa46fc60	Tver	Russia	18	-25300		0	38
TCGA-BR-7707-01A-11R-2055-13	Tumor	Yes	Yes	No	TCGA-BR-7707	165.79.0	Nationwide Children's Hospital	22	STAD	011FD1E6-6036-42B2-9077-86D53254EB9F	12	TCGA	2016	Fundus/Body	Not Available	Not Available	Not Available	Not Available	TCGA-BR-7707	84d2d341-9e52-49ab-8c51-417208834c5d	Tver	Russia	18	-25325		0	4
TCGA-BR-7715-01A-11R-2055-13	Tumor	Yes	Yes	No	TCGA-BR-7715	165.79.0	Nationwide Children's Hospital	22	STAD	141F2BA2-2444-4494-8F8D-BBCF7D2C001D	12	TCGA	2016	Fundus/Body	Not Available	Not Available	Not Available	Not Available	TCGA-BR-7715	69704642-ba65-4a45-8f13-95d847185045	Tver	Russia	2	-23861		0	32
TCGA-BR-7715-11A-01R-2055-13	Normal	Yes	Yes	No	TCGA-BR-7715	165.79.0	Nationwide Children's Hospital	22	STAD	141F2BA2-2444-4494-8F8D-BBCF7D2C001D	12	TCGA	2016	Fundus/Body	Not Available	Not Available	Not Available	Not Available	TCGA-BR-7715	69704642-ba65-4a45-8f13-95d847185045	Tver	Russia	2	-23861		0	32
TCGA-BR-7716-01A-21R-2055-13	Tumor	Yes	Yes	No	TCGA-BR-7716	165.79.0	Nationwide Children's Hospital	22	STAD	583E0A23-78A7-45C1-A103-C97CD2B5FBB9	12	TCGA	2016	Fundus/Body	Not Available	Not Available	Not Available	Not Available	TCGA-BR-7716	ca21c55f-45a7-42af-be07-430990d5445b	Tver	Not Available	2	-22829		0	25
TCGA-BR-7716-11A-01R-2055-13	Normal	Yes	Yes	No	TCGA-BR-7716	165.79.0	Nationwide Children's Hospital	22	STAD	583E0A23-78A7-45C1-A103-C97CD2B5FBB9	12	TCGA	2016	Fundus/Body	Not Available	Not Available	Not Available	Not Available	TCGA-BR-7716	ca21c55f-45a7-42af-be07-430990d5445b	Tver	Not Available	2	-22829		0	25
TCGA-BR-7717-01A-11R-2055-13	Tumor	Yes	Yes	No	TCGA-BR-7717	165.79.0	Nationwide Children's Hospital	22	STAD	05672D59-4E22-438F-96C0-5535669A9166	12	TCGA	2016	Cardia/Proximal	Not Available	Not Available	Not Available	Not Available	TCGA-BR-7717	93a337ae-2bd3-4464-b38f-93dff92d3fde	Tver	Russia	2	-23102		0	21
TCGA-BR-7717-11A-01R-2055-13	Normal	Yes	Yes	No	TCGA-BR-7717	165.79.0	Nationwide Children's Hospital	22	STAD	05672D59-4E22-438F-96C0-5535669A9166	12	TCGA	2016	Cardia/Proximal	Not Available	Not Available	Not Available	Not Available	TCGA-BR-7717	93a337ae-2bd3-4464-b38f-93dff92d3fde	Tver	Russia	2	-23102		0	21
TCGA-BR-7722-01A-31R-2203-13	Tumor	Yes	Yes	No	TCGA-BR-7722	211.76.0	Nationwide Children's Hospital	22	STAD	0CEC7891-9FDA-4CE7-83E8-8C6D725FF05D	12	TCGA	2016	Gastroesophageal Junction	Not Available	Not Available	Not Available	Not Available	TCGA-BR-7722	8d3e3d09-bc61-4d5e-b8d6-5aee6cb488ae	Kiev	Ukraine	25	-22701		0	5
TCGA-BR-7723-01A-11R-2055-13	Tumor	Yes	Yes	No	TCGA-BR-7723	165.79.0	Nationwide Children's Hospital	22	STAD	2B31E867-2E61-4D86-AD3F-812462C8D50A	12	TCGA	2016	Fundus/Body	Not Available	Not Available	Not Available	Not Available	TCGA-BR-7723	bb3729fe-2fa2-47fc-afde-c14036cb84f5	Kiev	Not Available	21	-21839		0	139	TCGA-BR-7723-D35684;TCGA-BR-7723-D35685;TCGA-BR-7723-D35687	DA50050C-6CA2-4E7B-B9D1-287A598AFDBB;9FB5C566-828D-41C2-935A-729E2604E0BD;B103EE4D-DE41-4C61-AD3C-414254C85244	Not Available;Not Available;Not Available	5;5;5	564;564;564	559;559;559	Etoposide;Carboplatin;5-Fluorouracil	Unknown;Unknown;Unknown	10;10;10	Not Available;Not Available;Not Available	Not Available;Not Available;Not Available	Not Available;Not Available;Not Available	Not Available;Not Available;Not Available	Not Applicable;Not Applicable;Not Applicable	Not Available;Not Available;Not Available	Not Available;Not Available;Not Available	NO;NO;NO	Chemotherapy;Chemotherapy;Chemotherapy	Not Available;Not Available;Not Available	Not Available;Not Available;Not Available	Not Available;Not Available;Not Available	NO;NO;NO
TCGA-BR-7851-01A-11R-2203-13	Tumor	Yes	Yes	No	TCGA-BR-7851	211.76.0	Nationwide Children's Hospital	22	STAD	39BF0AA6-3319-4DFB-AD19-374E074541B0	12	TCGA	2016	Fundus/Body	Not Available	Not Available	Not Available	Not Available	TCGA-BR-7851	08c73b36-ede5-4136-b73b-0e964d432f89	Tver	Russia	20	-27091		0	30
TCGA-BR-7851-11A-01R-2203-13	Normal	Yes	Yes	No	TCGA-BR-7851	211.76.0	Nationwide Children's Hospital	22	STAD	39BF0AA6-3319-4DFB-AD19-374E074541B0	12	TCGA	2016	Fundus/Body	Not Available	Not Available	Not Available	Not Available	TCGA-BR-7851	08c73b36-ede5-4136-b73b-0e964d432f89	Tver	Russia	20	-27091		0	30
TCGA-BR-7901-01A-11R-2203-13	Tumor	Yes	Yes	No	TCGA-BR-7901	211.76.0	Nationwide Children's Hospital	22	STAD	08A118AB-D7D3-4373-A57D-1BCE48727415	12	TCGA	2016	Gastroesophageal Junction	Not Available	Not Available	Not Available	Not Available	TCGA-BR-7901	9b5e5122-8ea0-432c-bc64-932bf376fffd	Kiev	Ukraine	20	-27031		0	29
TCGA-BR-7957-01A-11R-2203-13	Tumor	Yes	Yes	No	TCGA-BR-7957	211.76.0	Nationwide Children's Hospital	22	STAD	FEBD26AC-BE77-448A-AE27-62EF3589C861	12	TCGA	2016	Fundus/Body	Not Available	Not Available	Not Available	Not Available	TCGA-BR-7957	0dfa566e-8fb2-4288-81ce-b4bcce674b06	Tver	Russia	16	-18517		0	21
TCGA-BR-7958-01A-21R-2343-13	Tumor	Yes	Yes	No	TCGA-BR-7958	220.78.0	Nationwide Children's Hospital	22	STAD	62B2F55C-03EE-4508-9891-6A9913861FBB	12	TCGA	2016	Fundus/Body	Not Available	Not Available	Not Available	Not Available	TCGA-BR-7958	1fb6c06e-ecf4-4b4c-bb15-df8c0a9fad8f	Tver	Russia	14	-22204		0	5
TCGA-BR-7959-01A-11R-2343-13	Tumor	Yes	Yes	No	TCGA-BR-7959	220.78.0	Nationwide Children's Hospital	22	STAD	405C4714-FEA0-49ED-A607-0D4D0F568EFA	12	TCGA	2016	Cardia/Proximal	Not Available	Not Available	Not Available	Not Available	TCGA-BR-7959	b16167d0-d7d7-408e-bd0e-ce429b7f828c	Tver	Russia	14	-21730		0	33	TCGA-BR-7959-D39862	3880CA8D-5764-4491-92DF-20C3C89BA3C2	Not Available	5	127	35	Etoposide	Complete Response	2	Not Available	Not Available	Not Available	Not Available	Not Applicable	Not Available	Not Available	NO	Chemotherapy	Not Available	Not Available	Not Available	NO
TCGA-BR-8058-01A-31R-2343-13	Tumor	Yes	Yes	No	TCGA-BR-8058	220.78.0	Nationwide Children's Hospital	22	STAD	04E56143-AF9D-433F-BE27-43FB25976121	12	TCGA	2016	Antrum/Distal	Not Available	Not Available	Not Available	Not Available	TCGA-BR-8058	4685dc14-1809-47ea-aba9-9bde72f6661b	Tver	Russia	2	-19658		0	35
TCGA-BR-8059-01A-11R-2343-13	Tumor	Yes	Yes	No	TCGA-BR-8059	220.78.0	Nationwide Children's Hospital	22	STAD	4AA86AF8-0EA1-4C86-8FBF-D425799210BE	12	TCGA	2016	Fundus/Body	Not Available	Unknown	Unknown	Unknown	TCGA-BR-8059	bae3c762-d894-4742-860c-43d18659b4bc	Tver	Russia	9	-26474		0	25
TCGA-BR-8060-01A-11R-2343-13	Tumor	Yes	Yes	No	TCGA-BR-8060	220.78.0	Nationwide Children's Hospital	22	STAD	2650584C-5C3C-492D-A26B-98ACB412D094	12	TCGA	2016	Cardia/Proximal	Not Available	Not Available	Not Available	Not Available	TCGA-BR-8060	23ef21a0-3695-4ca2-99e2-274805f11892	Tver	Russia	2	-27561		0	40
TCGA-BR-8060-11A-01R-2343-13	Normal	Yes	Yes	No	TCGA-BR-8060	220.78.0	Nationwide Children's Hospital	22	STAD	2650584C-5C3C-492D-A26B-98ACB412D094	12	TCGA	2016	Cardia/Proximal	Not Available	Not Available	Not Available	Not Available	TCGA-BR-8060	23ef21a0-3695-4ca2-99e2-274805f11892	Tver	Russia	2	-27561		0	40
TCGA-BR-8077-01A-11R-2343-13	Tumor	Yes	Yes	No	TCGA-BR-8077	220.78.0	Nationwide Children's Hospital	22	STAD	228F1695-EDBC-4924-8917-F8D0865AB4C8	12	TCGA	2016	Fundus/Body	Not Available	Not Available	Not Available	Not Available	TCGA-BR-8077	faed873e-a019-49c0-95a9-e9880fc23093	Tver	Russia	2	-21413		0	21
TCGA-BR-8080-01A-11R-2343-13	Tumor	Yes	Yes	No	TCGA-BR-8080	220.78.0	Nationwide Children's Hospital	22	STAD	D344AB16-0ADF-4D97-ABBA-1B431B774225	12	TCGA	2016	Fundus/Body	Not Available	Not Available	Not Available	Not Available	TCGA-BR-8080	d0b78f02-2315-4c12-8b2a-ac1a110f882d	Tver	Russia	2	-26546		0	15
TCGA-BR-8081-01A-11R-2343-13	Tumor	Yes	Yes	No	TCGA-BR-8081	220.78.0	Nationwide Children's Hospital	22	STAD	214EBEA3-D454-47B9-989E-1079EC64A65D	12	TCGA	2016	Fundus/Body	Not Available	Not Available	Not Available	Not Available	TCGA-BR-8081	1d3a03a5-b757-4617-b65a-50f429a0e026	Tver	Russia	2	-26095		0	14
TCGA-BR-8284-01A-11R-2343-13	Tumor	Yes	Yes	No	TCGA-BR-8284	220.78.0	Nationwide Children's Hospital	22	STAD	B966BF8F-FDC8-48E7-8D88-4A854DAAD2DE	12	TCGA	2016	Antrum/Distal	Not Available	Not Available	Not Available	Unknown	TCGA-BR-8284	a89e46f4-4808-41e5-a047-acebf8744eb7	Tver	Russia	31	-26526		0	22
TCGA-BR-8286-01A-12R-2343-13	Tumor	Yes	Yes	No	TCGA-BR-8286	220.78.0	Nationwide Children's Hospital	22	STAD	A5A1D08C-B76C-4E5D-90E7-DA890E22AAC3	12	TCGA	2016	Antrum/Distal	Not Available	Not Available	Not Available	Unknown	TCGA-BR-8286	7d915d11-729c-4577-a948-9824a8b033ce	Tver	Russia	31	-17966		0	13
TCGA-BR-8289-01A-11R-2343-13	Tumor	Yes	Yes	No	TCGA-BR-8289	220.78.0	Nationwide Children's Hospital	22	STAD	1E090FE1-0857-49DB-BE0B-DA0B8230342D	12	TCGA	2016	Fundus/Body	Not Available	Unknown	Unknown	Unknown	TCGA-BR-8289	889cb779-36a5-4ac6-b2cf-ea7be0cc387d	Tver	Russia	7	-20849		0	8
TCGA-BR-8291-01A-11R-2343-13	Tumor	Yes	Yes	No	TCGA-BR-8291	220.78.0	Nationwide Children's Hospital	22	STAD	7B13D495-2774-4854-88FD-2376EA096000	12	TCGA	2016	Antrum/Distal	Not Available	Unknown	Unknown	Unknown	TCGA-BR-8291	264b781d-122b-433d-80d4-59fbec262f22	Tver	Russia	13	-22552		0	36	TCGA-BR-8291-D41695;TCGA-BR-8291-D41696;TCGA-BR-8291-D41697	26144004-F993-42B6-85B0-A551B6560AEE;E26893D2-FE11-4D1C-B1D7-144430B206B1;584B220E-2507-46F1-8637-1102A6B4FF15	Not Available;Not Available;Not Available	26;26;26	137;137;137	39;39;39	Etoposide;Leucovorin;5-Fluorouracil	Complete Response;Complete Response;Complete Response	3;3;3	Not Available;Not Available;Not Available	Not Available;Not Available;Not Available	Not Available;Not Available;Not Available	Not Available;Not Available;Not Available	Not Applicable;Not Applicable;Not Applicable	Not Available;Not Available;Not Available	Not Available;Not Available;Not Available	NO;NO;NO	Chemotherapy;Ancillary;Chemotherapy	Not Available;Not Available;Not Available	Not Available;Not Available;Not Available	Not Available;Not Available;Not Available	NO;NO;NO
TCGA-BR-8295-01A-11R-2343-13	Tumor	Yes	Yes	No	TCGA-BR-8295	220.78.0	Nationwide Children's Hospital	22	STAD	85C30EDE-64CB-4917-958C-193E2B392C93	12	TCGA	2016	Fundus/Body	Not Available	Unknown	Not Available	Unknown	TCGA-BR-8295	62d32d19-ec93-4359-ab17-dc32e599b29a	Tver	Russia	7	-22256		0	47
TCGA-BR-8296-01A-11R-2343-13	Tumor	Yes	Yes	No	TCGA-BR-8296	220.78.0	Nationwide Children's Hospital	22	STAD	838CC440-8B85-4C85-96FD-9656CBBC31D0	12	TCGA	2016	Fundus/Body	Not Available	Unknown	Not Available	Unknown	TCGA-BR-8296	2688d563-b052-440b-a810-873b1cd3666d	Tver	Russia	7	-21527		0	45	TCGA-BR-8296-D53160;TCGA-BR-8296-D53167;TCGA-BR-8296-D53166	883E7772-5357-421B-85DA-331D4187433B;911881EA-DF47-4C2D-9EDD-9E3CE3FCE56E;D1885FC4-DF71-4086-8FAB-F30BB5DF3D78	Not Available;Not Available;Not Available	24;24;24	180;180;180	44;44;44	Etoposide;5-Fluorouracil;Leucovorin	Complete Response;Complete Response;Complete Response	1;1;1	Not Available;Not Available;Not Available	Not Available;Not Available;Not Available	Not Available;Not Available;Not Available	Not Available;Not Available;Not Available	Not Applicable;Not Applicable;Not Applicable	Not Available;Not Available;Not Available	Not Available;Not Available;Not Available	NO;NO;NO	Chemotherapy;Chemotherapy;Ancillary	Not Available;Not Available;Not Available	Not Available;Not Available;Not Available	Not Available;Not Available;Not Available	NO;NO;NO
TCGA-BR-8297-01A-12R-2343-13	Tumor	Yes	Yes	No	TCGA-BR-8297	220.78.0	Nationwide Children's Hospital	22	STAD	ED7571E3-9706-46B3-AAC3-8EBC71F47048	12	TCGA	2016	Fundus/Body	Not Available	Unknown	Not Available	Unknown	TCGA-BR-8297	304aab66-4a2a-4b9f-af87-4a591d518ca1	Tver	Russia	13	-21224		0	23	TCGA-BR-8297-D53178;TCGA-BR-8297-D53182;TCGA-BR-8297-D53190	5136C06C-8AAC-4409-B8E6-093BD0F0AD51;ABB09F9E-B07E-49A4-8596-AA2B28F56838;8CF026A8-C838-4DFC-B518-BEEBF4DF9F00	Not Available;Not Available;Not Available	10;10;10	97;97;97	67;67;67	Etoposide;5-Fluorouracil;Leucovorin	Clinical Progressive Disease;Clinical Progressive Disease;Clinical Progressive Disease	12;12;12	Not Available;Not Available;Not Available	Not Available;Not Available;Not Available	Not Available;Not Available;Not Available	Not Available;Not Available;Not Available	Not Applicable;Not Applicable;Not Applicable	Not Available;Not Available;Not Available	Not Available;Not Available;Not Available	NO;NO;NO	Chemotherapy;Chemotherapy;Ancillary	Not Available;Not Available;Not Available	Not Available;Not Available;Not Available	Not Available;Not Available;Not Available	NO;NO;NO
TCGA-BR-8361-01A-11R-2343-13	Tumor	Yes	Yes	No	TCGA-BR-8361	220.78.0	Nationwide Children's Hospital	22	STAD	B54BD4BE-DB57-43F9-ABBE-CA7D1C5F9A12	12	TCGA	2016	Fundus/Body	Not Available	Unknown	Not Available	Not Available	TCGA-BR-8361	86cbca52-29bd-4b88-a203-e8b9a072bd4b	Tver	Russia	17	-25999		0	12
TCGA-BR-8364-01A-11R-2343-13	Tumor	Yes	Yes	No	TCGA-BR-8364	220.78.0	Nationwide Children's Hospital	22	STAD	1DB0E4C9-ABC7-4A10-A11E-A9DA1E9EEBD9	12	TCGA	2016	Fundus/Body	Not Available	Not Available	Not Available	Unknown	TCGA-BR-8364	632f51b3-8ef4-4b6e-a992-c81e554507ed	Tver	Russia	31	-15389		0	67
TCGA-BR-8365-01A-21R-2343-13	Tumor	Yes	Yes	No	TCGA-BR-8365	220.78.0	Nationwide Children's Hospital	22	STAD	BC6C03A8-66B0-438A-A426-0AE331CB0E9D	12	TCGA	2016	Fundus/Body	Not Available	Unknown	Not Available	Unknown	TCGA-BR-8365	55a2c884-49a7-4d1a-9e0e-42f6a8b720fa	Kiev	Ukraine	17	-25725		0	90
TCGA-BR-8366-01A-11R-2343-13	Tumor	Yes	Yes	No	TCGA-BR-8366	220.78.0	Nationwide Children's Hospital	22	STAD	99325215-B2D9-4E0D-8FC3-E0985BFA8BFD	12	TCGA	2016	Fundus/Body	Not Available	Not Available	Not Available	Unknown	TCGA-BR-8366	66c04b8f-42fd-44c5-945b-ee149bcf5dad	Kiev	Ukraine	17	-29394		0	17
TCGA-BR-8367-01A-11R-2343-13	Tumor	Yes	Yes	No	TCGA-BR-8367	220.78.0	Nationwide Children's Hospital	22	STAD	C67223D9-549E-4D4B-85BF-C3C030114ABC	12	TCGA	2016	Fundus/Body	Not Available	Not Available	Not Available	Unknown	TCGA-BR-8367	b12d9857-9ae1-445b-a963-b630b27b254e	Kiev	Ukraine	17	-20441		0	33	TCGA-BR-8367-D40165;TCGA-BR-8367-D40166;TCGA-BR-8367-D40167;TCGA-BR-8367-D55901;TCGA-BR-8367-D55902;TCGA-BR-8367-D55903	BC75D8B6-0D76-47BC-885B-DCFD18EE3CAF;3CA60D71-63FC-4034-8162-554BC4A29562;2708C1A4-9D1E-4119-8746-32E749EAE3FF;777057FE-2A44-418C-BDF7-4AC6362CFDB8;49A7FB08-D143-4F26-B559-7045FAB31983;76E85FC6-ECE8-47D0-88CE-CE9E7B33EFF4	Not Available;Not Available;Not Available;Not Available;Not Available;Not Available	13;13;13;17;17;17	163;229;229;611;611;611	61;61;61;189;189;189	Etoposide;5-Fluorouracil;Leucovorin;5-Fluorouracil;Leucovorin;Oxaliplatin	Complete Response;Complete Response;Complete Response;Clinical Progressive Disease;Clinical Progressive Disease;Clinical Progressive Disease	2;2;2;1;1;1	Not Available;Not Available;Not Available;Not Available;Not Available;Not Available	Not Available;Not Available;Not Available;Not Available;Not Available;Not Available	Not Available;Not Available;Not Available;Not Available;Not Available;Not Available	Not Available;Not Available;Not Available;Not Available;Not Available;Not Available	Not Applicable;Not Applicable;Not Applicable;Not Applicable;Not Applicable;Not Applicable	Not Available;Not Available;Not Available;Not Available;Not Available;Not Available	Not Available;Not Available;Not Available;Not Available;Not Available;Not Available	NO;NO;NO;NO;NO;NO	Chemotherapy;Chemotherapy;Ancillary;Chemotherapy;Ancillary;Chemotherapy	Not Available;Not Available;Not Available;Not Available;Not Available;Not Available	Not Available;Not Available;Not Available;Not Available;Not Available;Not Available	Not Available;Not Available;Not Available;Not Available;Not Available;Not Available	NO;NO;NO;NO;NO;NO
TCGA-BR-8368-01A-11R-2343-13	Tumor	Yes	Yes	No	TCGA-BR-8368	220.78.0	Nationwide Children's Hospital	22	STAD	B6C03B78-2083-4531-88E1-D64EDA0F0AAF	12	TCGA	2016	Fundus/Body	Not Available	Not Available	Not Available	Unknown	TCGA-BR-8368	00781a96-4068-427c-a9c5-584d167c3dea	Kiev	Ukraine	17	-30874		0	42
TCGA-BR-8369-01A-11R-2343-13	Tumor	Yes	Yes	No	TCGA-BR-8369	220.78.0	Nationwide Children's Hospital	22	STAD	435F1FB1-0379-43F3-9C5B-03B5ECC92C4E	12	TCGA	2016	Antrum/Distal	Not Available	Not Available	Not Available	Unknown	TCGA-BR-8369	f89ac782-e0b2-4e62-844d-2e00d10a1c65	Kiev	Ukraine	17	-28051		0	25
TCGA-BR-8371-01A-11R-2343-13	Tumor	Yes	Yes	No	TCGA-BR-8371	220.78.0	Nationwide Children's Hospital	22	STAD	EAA5E7C2-859B-4609-9823-CF7037313C36	12	TCGA	2016	Cardia/Proximal	Not Available	Not Available	Not Available	Unknown	TCGA-BR-8371	4020b1b1-576d-4869-9ff5-552e3afb3ab5	Kiev	Ukraine	17	-22883		0	11	TCGA-BR-8371-D41722;TCGA-BR-8371-D41723;TCGA-BR-8371-D41725;TCGA-BR-8371-D41728;TCGA-BR-8371-D41731;TCGA-BR-8371-D41732	06207711-8147-42E4-938A-A602B8425ECD;39523C55-7A3A-4A20-9378-88B060DD0AF6;1A29866F-A3AB-406F-ADD0-E2AA26F08165;D3A9D9D2-E811-4F2C-8816-FCA1D0200F11;DE1CD845-D8FA-4318-AAFC-3A9053C205BC;49322124-6697-43E0-8BBB-424DA948A388	Not Available;Not Available;Not Available;Not Available;Not Available;Not Available	26;26;26;26;26;26	189;98;189;351;189;351	31;81;31;337;119;337	5-Fluorouracil;Polyplatillen;Leucovorin;Polyplatillen;Cisplatin;Etoposide	Clinical Progressive Disease;Clinical Progressive Disease;Clinical Progressive Disease;Clinical Progressive Disease;Clinical Progressive Disease;Clinical Progressive Disease	3;3;3;3;3;3	Not Available;Not Available;Not Available;Not Available;Not Available;Not Available	Not Available;Not Available;Not Available;Not Available;Not Available;Not Available	Not Available;Not Available;Not Available;Not Available;Not Available;Not Available	Not Available;Not Available;Not Available;Not Available;Not Available;Not Available	Not Applicable;Not Applicable;Not Applicable;Not Applicable;Not Applicable;Not Applicable	Not Available;Not Available;Not Available;Not Available;Not Available;Not Available	Not Available;Not Available;Not Available;Not Available;Not Available;Not Available	NO;NO;NO;NO;NO;NO	Chemotherapy;Chemotherapy;Ancillary;Chemotherapy;Chemotherapy;Chemotherapy	Not Available;Not Available;Not Available;Not Available;Not Available;Not Available	Not Available;Not Available;Not Available;Not Available;Not Available;Not Available	Not Available;Not Available;Not Available;Not Available;Not Available;Not Available	NO;NO;NO;NO;NO;NO
TCGA-BR-8372-01A-11R-2343-13	Tumor	Yes	Yes	No	TCGA-BR-8372	220.78.0	Nationwide Children's Hospital	22	STAD	4F712341-FBA6-4D43-B947-B607FF7B1C70	12	TCGA	2016	Fundus/Body	Not Available	Not Available	Not Available	Unknown	TCGA-BR-8372	5b52f882-df12-42ec-a000-ff3b428ba05b	Tver	Russia	17	-23346		0	18	TCGA-BR-8372-D53201;TCGA-BR-8372-D53202;TCGA-BR-8372-D53204	4DB82487-E263-4102-99E7-7EC2DAB13F5B;B686B5C4-1EBD-4647-8AA4-CE4A544BEABF;6D0352BA-28AF-4EBC-863E-FC948E4F7720	Not Available;Not Available;Not Available	10;10;10	174;174;174	31;31;31	Etoposide;5-Fluorouracil;Leucovorin	Complete Response;Complete Response;Complete Response	12;12;12	Not Available;Not Available;Not Available	Not Available;Not Available;Not Available	Not Available;Not Available;Not Available	Not Available;Not Available;Not Available	Not Applicable;Not Applicable;Not Applicable	Not Available;Not Available;Not Available	Not Available;Not Available;Not Available	NO;NO;NO	Chemotherapy;Chemotherapy;Ancillary	Not Available;Not Available;Not Available	Not Available;Not Available;Not Available	Not Available;Not Available;Not Available	NO;NO;NO
TCGA-BR-8373-01A-11R-2343-13	Tumor	Yes	Yes	No	TCGA-BR-8373	220.78.0	Nationwide Children's Hospital	22	STAD	38451420-6669-4818-BC0D-CA65732B0C31	12	TCGA	2016	Fundus/Body	Not Available	Not Available	Not Available	Unknown	TCGA-BR-8373	60879669-96c2-4710-82e0-0ae9d0e5b242	Kiev	Ukraine	17	-23744		0	26	TCGA-BR-8373-D40169;TCGA-BR-8373-D40170;TCGA-BR-8373-D57688	78B475A5-C995-4AD6-BDFD-19A87889ED5D;D853330E-86D9-43F4-B5C8-E54132D3399B;360A35DC-AE12-4DB1-A11B-FC5DB2F0F704	Not Available;Not Available;Not Available	13;13;19	84;84;84	55;55;55	5-Fluorouracil;Leucovorin;Etoposide	Complete Response;Complete Response;Complete Response	2;2;3	Not Available;Not Available;Not Available	Not Available;Not Available;Not Available	Not Available;Not Available;Not Available	Not Available;Not Available;Not Available	Not Applicable;Not Applicable;Not Applicable	Not Available;Not Available;Not Available	Not Available;Not Available;Not Available	NO;NO;NO	Chemotherapy;Ancillary;Chemotherapy	Not Available;Not Available;Not Available	Not Available;Not Available;Not Available	Not Available;Not Available;Not Available	NO;NO;NO
TCGA-BR-8380-01A-11R-2343-13	Tumor	Yes	Yes	No	TCGA-BR-8380	220.78.0	Nationwide Children's Hospital	22	STAD	84FF17FD-C8AE-4455-AC49-1F96F7E231D0	12	TCGA	2016	Antrum/Distal	Not Available	Not Available	Not Available	Unknown	TCGA-BR-8380	9ebc8b58-363b-4638-8365-cfbde31a71ae	Kharkiv	Ukraine	17	-20157		0	21	TCGA-BR-8380-D64092;TCGA-BR-8380-D65474;TCGA-BR-8380-D65476	523D5ED3-96F6-4CA5-8A77-ED8DAA5ADFB8;1D379E6A-1888-4119-B693-F50005318DC2;227B492A-CBAA-45B6-A90B-13A7402F2EFB	Not Available;Not Available;Not Available	26;15;15	190;190;190	69;69;69	Polyplatillen;5-Fluorouracil;Leucovorin	Complete Response;Complete Response;Complete Response	8;12;12	Not Available;Not Available;Not Available	Not Available;Not Available;Not Available	Not Available;Not Available;Not Available	Not Available;Not Available;Not Available	Not Applicable;Not Applicable;Not Applicable	Not Available;Not Available;Not Available	Not Available;Not Available;Not Available	NO;NO;NO	Chemotherapy;Chemotherapy;Ancillary	Not Available;Not Available;Not Available	Not Available;Not Available;Not Available	Not Available;Not Available;Not Available	NO;NO;NO
TCGA-BR-8381-01A-11R-2402-13	Tumor	Yes	Yes	No	TCGA-BR-8381	242.75.0	Nationwide Children's Hospital	22	STAD	EF4A73D3-171A-4423-9CBA-6071C83B0719	12	TCGA	2016	Fundus/Body	Not Available	Not Available	Not Available	No	TCGA-BR-8381	aef8d98f-7a1c-47f3-b5a7-a3cb299c70de	Kiev	Ukraine	17	-18843		0	8	TCGA-BR-8381-D42015;TCGA-BR-8381-D42017;TCGA-BR-8381-D42018	C2B0E7FB-E1DA-4B20-B143-57B2638F3BBA;8C009156-7F0B-4F2F-8E69-9A9DFE7D3658;08EFC579-4985-430F-9871-ADC8A1A9E6A1	Not Available;Not Available;Not Available	9;9;9	161;161;161	35;35;35	Oxaliplatin;Leucovorin;5-Fluorouracil	Complete Response;Complete Response;Complete Response	4;4;4	Not Available;Not Available;Not Available	Not Available;Not Available;Not Available	Not Available;Not Available;Not Available	Not Available;Not Available;Not Available	Not Applicable;Not Applicable;Not Applicable	Not Available;Not Available;Not Available	Not Available;Not Available;Not Available	NO;NO;NO	Chemotherapy;Ancillary;Chemotherapy	Not Available;Not Available;Not Available	Not Available;Not Available;Not Available	Not Available;Not Available;Not Available	NO;NO;NO
TCGA-BR-8382-01A-11R-2402-13	Tumor	Yes	Yes	No	TCGA-BR-8382	242.75.0	Nationwide Children's Hospital	22	STAD	726B1334-63D2-486F-8D76-C37B3632D9AC	12	TCGA	2016	Antrum/Distal	Not Available	Not Available	Not Available	Unknown	TCGA-BR-8382	e617b5c5-55ca-47a7-8497-854ab2844818	Kiev	Ukraine	17	-24737		0	13
TCGA-BR-8384-01A-21R-2402-13	Tumor	Yes	Yes	No	TCGA-BR-8384	242.75.0	Nationwide Children's Hospital	22	STAD	50396732-A5AC-4CBC-91F7-A93A1C015269	12	TCGA	2016	Antrum/Distal	Not Available	Unknown	Not Available	Unknown	TCGA-BR-8384	698a89d8-b4bc-48a8-80af-8414dbacf327	Kiev	Ukraine	17	-25281		0	21
TCGA-BR-8483-01A-31R-2402-13	Tumor	Yes	Yes	No	TCGA-BR-8483	242.75.0	Nationwide Children's Hospital	22	STAD	E9099C54-EA08-43D4-8CCB-C97628122FF1	12	TCGA	2016	Antrum/Distal	Not Available	Not Available	Not Available	No	TCGA-BR-8483	e17cf9e9-0902-44e0-962b-af5492876f7d	Kiev	Ukraine	11	-21731		0	25	TCGA-BR-8483-D49892;TCGA-BR-8483-D49893	972704B6-DC8C-4BAC-A026-F1C378A84E8F;160E024D-8EDA-44DB-8338-C71FD24E62AC	Not Available;Not Available	24;24	161;161	63;63	5-Fluorouracil;Cisplatin	Unknown;Unknown	1;1	Not Available;Not Available	Not Available;Not Available	Not Available;Not Available	Not Available;Not Available	Not Applicable;Not Applicable	Not Available;Not Available	Not Available;Not Available	NO;NO	Chemotherapy;Chemotherapy	Not Available;Not Available	Not Available;Not Available	Not Available;Not Available	NO;NO
TCGA-BR-8484-01A-11R-2402-13	Tumor	Yes	Yes	No	TCGA-BR-8484	242.75.0	Nationwide Children's Hospital	22	STAD	10E3B1FB-371B-45A5-B0FF-BD421FD83575	12	TCGA	2016	Fundus/Body	Not Available	Not Available	Not Available	No	TCGA-BR-8484	fa00a6a7-d5b0-40b9-8360-d56f7db64d34	Saratov	Russia	31	-22583		0	22
TCGA-BR-8485-01A-11R-2402-13	Tumor	Yes	Yes	No	TCGA-BR-8485	242.75.0	Nationwide Children's Hospital	22	STAD	8C0DDB21-B7D1-460A-9B83-701D56098298	12	TCGA	2016	Fundus/Body	Not Available	Not Available	Not Available	Unknown	TCGA-BR-8485	1a3e7ec6-c9be-4174-8799-72267eb8a7bf	Tver	Russia	31	-24845		0	9
TCGA-BR-8486-01A-31R-2402-13	Tumor	Yes	Yes	No	TCGA-BR-8486	242.75.0	Nationwide Children's Hospital	22	STAD	D800C4B6-3C59-43E0-854D-5FE41423DE04	12	TCGA	2016	Fundus/Body	Not Available	Not Available	Not Available	Unknown	TCGA-BR-8486	b8a1c8c7-3945-4d84-8f58-3a1a1eb10730	Tver	Russia	31	-32872		0	0
TCGA-BR-8487-01A-11R-2402-13	Tumor	Yes	Yes	No	TCGA-BR-8487	242.75.0	Nationwide Children's Hospital	22	STAD	99248E40-487C-4ACB-A9EE-E406CD67ED44	12	TCGA	2016	Antrum/Distal	Not Available	Not Available	Not Available	No	TCGA-BR-8487	bd2a14e7-bb30-48d0-a585-7fbab767d4cf	Kiev	Ukraine	11	-23400		0	21
TCGA-BR-8588-01A-11R-2402-13	Tumor	Yes	Yes	No	TCGA-BR-8588	242.75.0	Nationwide Children's Hospital	22	STAD	EA8B00F8-C127-4242-8C40-4B71C19C7328	12	TCGA	2016	Fundus/Body	Not Available	Unknown	Not Available	Unknown	TCGA-BR-8588	ad73529b-92d7-412f-b001-920a61cec313	Tver	Russia	31	-20177		0	23
TCGA-BR-8589-01A-11R-2402-13	Tumor	Yes	Yes	No	TCGA-BR-8589	242.75.0	Nationwide Children's Hospital	22	STAD	3977E657-9A94-4F7F-B343-4EC7E23E5F46	12	TCGA	2016	Fundus/Body	Not Available	Not Available	Not Available	Unknown	TCGA-BR-8589	a1867d3e-a006-4e04-8118-478792bdca4b	Tver	Russia	31	-20727		0	58
TCGA-BR-8590-01A-11R-2402-13	Tumor	Yes	Yes	No	TCGA-BR-8590	242.75.0	Nationwide Children's Hospital	22	STAD	85AB659B-C80E-40DE-BA6E-4D737142F101	12	TCGA	2016	Fundus/Body	Not Available	Not Available	Not Available	Unknown	TCGA-BR-8590	d59824bd-816e-4ffc-8aae-1c3eff1f800e	Tver	Russia	12	-22937		0	65	TCGA-BR-8590-D53253;TCGA-BR-8590-D53256;TCGA-BR-8590-D53257	325CB6D7-65E1-40C6-B0B4-63B9CB24A935;2C4B31CD-54A0-4540-9FCB-F6AAE16381EC;6327A80C-7AE5-4A40-BE50-D547E2A2AD38	Not Available;Not Available;Not Available	10;10;10	203;203;203	42;42;42	Etoposide;5-Fluorouracil;Leucovorin	Complete Response;Complete Response;Complete Response	12;12;12	Not Available;Not Available;Not Available	Not Available;Not Available;Not Available	Not Available;Not Available;Not Available	Not Available;Not Available;Not Available	Not Applicable;Not Applicable;Not Applicable	Not Available;Not Available;Not Available	Not Available;Not Available;Not Available	NO;NO;NO	Chemotherapy;Chemotherapy;Ancillary	Not Available;Not Available;Not Available	Not Available;Not Available;Not Available	Not Available;Not Available;Not Available	NO;NO;NO
TCGA-BR-8591-01A-11R-2402-13	Tumor	Yes	Yes	No	TCGA-BR-8591	242.75.0	Nationwide Children's Hospital	22	STAD	2C5F7E3D-B2F4-4D3A-BD9A-50D92522D559	12	TCGA	2016	Antrum/Distal	Not Available	Not Available	Not Available	Unknown	TCGA-BR-8591	0f3e2f16-1c06-4128-af45-ee73de19ea69	Tver	Russia	31	-29054		0	6
TCGA-BR-8592-01A-11R-2402-13	Tumor	Yes	Yes	No	TCGA-BR-8592	242.75.0	Nationwide Children's Hospital	22	STAD	2BA40467-5E56-41D9-92E1-ACDEEE0786DE	12	TCGA	2016	Fundus/Body	Not Available	Not Available	Not Available	Unknown	TCGA-BR-8592	a4cd4ff1-0c0e-488d-91d9-0ac8ef3e7bfd	Tver	Russia	31	-23133		0	6	TCGA-BR-8592-D53276;TCGA-BR-8592-D53277;TCGA-BR-8592-D53278	C914FED2-B0DD-4957-A07E-DB167239AE8F;06B7264E-34CB-4CC7-AB90-8F9174C237EC;7782D6BF-9D71-43B9-9501-593A884F94DE	Not Available;Not Available;Not Available	27;27;27	113;113;113	39;39;39	Etoposide;5-Fluorouracil;Leucovorin	Complete Response;Complete Response;Complete Response	1;1;1	Not Available;Not Available;Not Available	Not Available;Not Available;Not Available	Not Available;Not Available;Not Available	Not Available;Not Available;Not Available	Not Applicable;Not Applicable;Not Applicable	Not Available;Not Available;Not Available	Not Available;Not Available;Not Available	NO;NO;NO	Chemotherapy;Chemotherapy;Ancillary	Not Available;Not Available;Not Available	Not Available;Not Available;Not Available	Not Available;Not Available;Not Available	NO;NO;NO
TCGA-BR-8676-01A-11R-2402-13	Tumor	Yes	Yes	No	TCGA-BR-8676	242.75.0	Nationwide Children's Hospital	22	STAD	B1FA502A-B5A7-4641-9533-3230681574A5	12	TCGA	2016	Antrum/Distal	Not Available	Unknown	Not Available	No	TCGA-BR-8676	b604b620-cd32-4c87-ace3-00a68ab16973	Kiev	Ukraine	11	-21619		0	27
TCGA-BR-8677-01A-11R-2402-13	Tumor	Yes	Yes	No	TCGA-BR-8677	242.75.0	Nationwide Children's Hospital	22	STAD	A9ADF1A6-A0AF-41D1-8A86-7302FDCE015B	12	TCGA	2016	Antrum/Distal	Not Available	Not Available	Not Available	No	TCGA-BR-8677	e7a3574b-1fcf-4366-adf8-f4330d9be6f8	Kiev	Ukraine	11	-27223		0	15
TCGA-BR-8678-01A-11R-2402-13	Tumor	Yes	Yes	No	TCGA-BR-8678	242.75.0	Nationwide Children's Hospital	22	STAD	6E376EF9-CC8C-432E-B3D0-CEF4B3795E28	12	TCGA	2016	Fundus/Body	Not Available	Not Available	Not Available	Unknown	TCGA-BR-8678	1770adbd-b424-4a88-95f0-768e5f168cee	Saratov	Russia	31	-28037		0	5
TCGA-BR-8679-01A-11R-2402-13	Tumor	Yes	Yes	No	TCGA-BR-8679	242.75.0	Nationwide Children's Hospital	22	STAD	42856A9D-BDA4-4D28-BCC6-1B182937E7B6	12	TCGA	2016	Fundus/Body	Not Available	Not Available	Not Available	Unknown	TCGA-BR-8679	03e3082e-9f8b-4689-9013-0a9954146dfa	Saratov	Russia	31	-23084		0	0
TCGA-BR-8680-01A-11R-2402-13	Tumor	Yes	Yes	No	TCGA-BR-8680	242.75.0	Nationwide Children's Hospital	22	STAD	BB602B46-1B10-4F20-A0DB-039517473C08	12	TCGA	2016	Antrum/Distal	Not Available	Unknown	Not Available	No	TCGA-BR-8680	ab76544e-df6a-4b05-9317-054812474d4c	Hanoi	Vietnam	11	-16637		0	24	TCGA-BR-8680-D48354;TCGA-BR-8680-D48356;TCGA-BR-8680-D48357;TCGA-BR-8680-D48358	85D9F46B-ED79-4A17-A571-6FFFE1ACEDEF;9C291267-1086-4C46-8246-A311629B13F3;77B95195-E8D9-4E5D-964E-6972CB801422;50EF1ACB-4270-425D-A523-E55A8E9FEF9E	Not Available;Not Available;Not Available;Not Available	12;12;12;12	150;150;150;150	39;39;39;39	Oxaliplatin;Halaven;Epirubicin;Medrol	Complete Response;Complete Response;Complete Response;Complete Response	9;9;9;9	Not Available;Not Available;Not Available;Not Available	Not Available;Not Available;Not Available;Not Available	Not Available;Not Available;Not Available;Not Available	Not Available;Not Available;Not Available;Not Available	Not Applicable;Not Applicable;Not Applicable;Not Applicable	Not Available;Not Available;Not Available;Not Available	Not Available;Not Available;Not Available;Not Available	NO;NO;NO;NO	Chemotherapy;Chemotherapy;Chemotherapy;Ancillary	Not Available;Not Available;Not Available;Not Available	Not Available;Not Available;Not Available;Not Available	Not Available;Not Available;Not Available;Not Available	NO;NO;NO;NO
TCGA-BR-8682-01A-11R-2402-13	Tumor	Yes	Yes	No	TCGA-BR-8682	242.75.0	Nationwide Children's Hospital	22	STAD	543C8723-105F-4AF9-BC3C-6CC55B646407	12	TCGA	2016	Antrum/Distal	Not Available	Unknown	Not Available	No	TCGA-BR-8682	d5efcde2-21e6-4071-9aa4-3c5688a45b3f	Hanoi	Vietnam	11	-19165		0	51	TCGA-BR-8682-D48360;TCGA-BR-8682-D48361;TCGA-BR-8682-D48362;TCGA-BR-8682-D48363	6FEB3C22-7D84-4166-805D-5A5A3C66903D;4A3F18D6-CDB8-4611-B6FC-AE541A9402B6;384CDBA6-34F9-4A2A-92CE-93A1C2C071D8;DE872954-0DAF-4036-84E2-E18B9DA3C859	Not Available;Not Available;Not Available;Not Available	7;7;7;7	181;181;181;181	60;60;60;60	Oxaliplatin;Epirubicin;Dexamethasone;Xeloda	Complete Response;Complete Response;Complete Response;Complete Response	10;10;10;10	Not Available;Not Available;Not Available;Not Available	Not Available;Not Available;Not Available;Not Available	Not Available;Not Available;Not Available;Not Available	Not Available;Not Available;Not Available;Not Available	Not Applicable;Not Applicable;Not Applicable;Not Applicable	Not Available;Not Available;Not Available;Not Available	Not Available;Not Available;Not Available;Not Available	NO;NO;NO;NO	Chemotherapy;Chemotherapy;Ancillary;Chemotherapy	Not Available;Not Available;Not Available;Not Available	Not Available;Not Available;Not Available;Not Available	Not Available;Not Available;Not Available;Not Available	NO;NO;NO;NO
TCGA-BR-8683-01A-11R-2402-13	Tumor	Yes	Yes	No	TCGA-BR-8683	242.75.0	Nationwide Children's Hospital	22	STAD	CEF1F277-BC27-43A1-B18B-7E5DD8AFD3E3	12	TCGA	2016	Antrum/Distal	Not Available	Unknown	Not Available	No	TCGA-BR-8683	84d32a4c-023b-4563-9eb5-e2f47818142a	Hanoi	Vietnam	11	-27549		0	18
TCGA-BR-8686-01A-11R-2402-13	Tumor	Yes	Yes	No	TCGA-BR-8686	242.75.0	Nationwide Children's Hospital	22	STAD	9BC4CAF3-6681-4F3F-8630-E4878063D769	12	TCGA	2016	Antrum/Distal	Not Available	Unknown	Not Available	No	TCGA-BR-8686	7c7cef85-024c-48c0-8644-92c034432e8f	Hanoi	Vietnam	11	-25372		0	17
TCGA-BR-8687-01A-11R-2402-13	Tumor	Yes	Yes	No	TCGA-BR-8687	242.75.0	Nationwide Children's Hospital	22	STAD	98E615CE-D29C-440E-9459-CAC20467C949	12	TCGA	2016	Cardia/Proximal	Not Available	Not Available	Not Available	Unknown	TCGA-BR-8687	621411ee-c1f2-4da4-b1c0-cbe0936060f6	Tver	Russia	31	-24472		0	19
TCGA-BR-8690-01A-11R-2402-13	Tumor	Yes	Yes	No	TCGA-BR-8690	242.75.0	Nationwide Children's Hospital	22	STAD	04D06202-004B-4EE1-9F41-13D9E1BA6C87	12	TCGA	2016	Cardia/Proximal	Not Available	Not Available	Not Available	No	TCGA-BR-8690	337819d2-5281-4b41-9583-a476924bc837	Kiev	Ukraine	11	-19855		0	18	TCGA-BR-8690-D48712;TCGA-BR-8690-D48713;TCGA-BR-8690-D48714;TCGA-BR-8690-D48720	7FF54FB1-80DD-4E70-B211-7EBC8955C5C9;74EE5D8C-B363-406C-A99B-953F95273FC2;C0D1267D-9626-45F5-B66D-CB6580F1A8F5;65D1D06D-D48A-4C86-B6C2-D1AAB0F0F5CB	Not Available;Not Available;Not Available;Not Available	19;19;19;19	196;122;122;122	58;118;58;118	Carboplatin;Etoposide;5-Fluorouracil;Leucovorin	Complete Response;Complete Response;Complete Response;Complete Response	9;9;9;9	Not Available;Not Available;Not Available;Not Available	Not Available;Not Available;Not Available;Not Available	Not Available;Not Available;Not Available;Not Available	Not Available;Not Available;Not Available;Not Available	Not Applicable;Not Applicable;Not Applicable;Not Applicable	Not Available;Not Available;Not Available;Not Available	Not Available;Not Available;Not Available;Not Available	NO;NO;NO;NO	Chemotherapy;Chemotherapy;Chemotherapy;Ancillary	Not Available;Not Available;Not Available;Not Available	Not Available;Not Available;Not Available;Not Available	Not Available;Not Available;Not Available;Not Available	NO;NO;NO;NO
TCGA-BR-A44T-01A-32R-A24K-31	Tumor	Yes	Yes	No	TCGA-BR-A44T	257.69.0	Nationwide Children's Hospital	22	STAD	BC5AE7BD-6D24-4E14-81E7-9D534905DE60	12	TCGA	2016	Cardia/Proximal	Not Available	Not Available	Not Available	No	TCGA-BR-A44T	98BF4652-0088-4ECC-9DFA-376438CB063C	Kiev	Ukraine	6	-19407		0	13	TCGA-BR-A44T-D46406;TCGA-BR-A44T-D46407;TCGA-BR-A44T-D60631;TCGA-BR-A44T-D60632;TCGA-BR-A44T-D60633	C1431FDD-005A-465F-8795-AA4F2ACFDABD;6DD0DFAA-BDF7-49DE-B36D-97C3DE91998A;54B88AB0-93C0-4219-BCAC-E560497ACF94;1764350C-63FD-4DFD-B592-6465C29A1419;CFD30708-A79C-41AA-9A12-82E2FEF8411B	Not Available;Not Available;Not Available;Not Available;Not Available	7;7;13;13;13	196;196;714;714;714	47;47;682;682;682	5-Fluorouracil;Leucovorin;5-Fluorouracil;Leucovorin;Etoposide	Complete Response;Complete Response;Stable Disease;Stable Disease;Stable Disease	8;8;6;6;6	Not Available;Not Available;Not Available;Not Available;Not Available	Not Available;Not Available;Not Available;Not Available;Not Available	Not Available;Not Available;Not Available;Not Available;Not Available	Not Available;Not Available;Not Available;Not Available;Not Available	Not Applicable;Not Applicable;Not Applicable;Not Applicable;Not Applicable	Not Available;Not Available;Not Available;Not Available;Not Available	Not Available;Not Available;Not Available;Not Available;Not Available	NO;NO;NO;NO;NO	Chemotherapy;Ancillary;Chemotherapy;Ancillary;Chemotherapy	Not Available;Not Available;Not Available;Not Available;Not Available	Not Available;Not Available;Not Available;Not Available;Not Available	Not Available;Not Available;Not Available;Not Available;Not Available	NO;NO;NO;NO;NO
TCGA-BR-A44U-01A-11R-A36D-31	Tumor	Yes	Yes	No	TCGA-BR-A44U	257.69.0	Nationwide Children's Hospital	22	STAD	B4791B2A-CDB9-472F-8376-53F28DA9A9E0	12	TCGA	2016	Antrum/Distal	Not Available	NO	Not Available	No	TCGA-BR-A44U	7840D10B-4927-4731-8DDA-5F288DA21BEF	Kiev	Ukraine	6	-25577		0	35
TCGA-BR-A4CR-01A-11R-A24K-31	Tumor	Yes	Yes	No	TCGA-BR-A4CR	257.69.0	Nationwide Children's Hospital	22	STAD	4D1A0CA8-623B-4D88-AE53-4F68F5A4B860	12	TCGA	2016	Fundus/Body	Not Available	Not Available	Not Available	Unknown	TCGA-BR-A4CR	794FBAD5-93CE-4F9A-AEE4-37A89A6719EC	Tver	Not Available	6	-25669		0	0
TCGA-BR-A4CS-01A-11R-A24K-31	Tumor	Yes	Yes	No	TCGA-BR-A4CS	257.69.0	Nationwide Children's Hospital	22	STAD	F8DAB288-63D1-48CE-A120-BAFE23B0A29D	12	TCGA	2016	Fundus/Body	Not Available	Not Available	Not Available	Unknown	TCGA-BR-A4CS	2A790F24-3563-4A7E-B445-56B71C70E685	Tver	Russia	6	-28211		0	28
TCGA-BR-A4IV-01A-31R-A251-31	Tumor	Yes	Yes	No	TCGA-BR-A4IV	269.72.0	Nationwide Children's Hospital	22	STAD	58DAD224-17A8-45F6-B2E0-A3DECA0D4597	12	TCGA	2016	Antrum/Distal	Not Available	NO	Not Available	No	TCGA-BR-A4IV	30425882-20D7-47ED-9630-60977BA62C72	Hanoi	Vietnam	8	-17515		0	28	TCGA-BR-A4IV-D48374;TCGA-BR-A4IV-D48375;TCGA-BR-A4IV-D48376;TCGA-BR-A4IV-D48379	9607C0FC-B41D-4206-AF5A-1D07B21ED651;088714CC-ACF2-45A6-9333-D17F30500A7D;44223653-15E7-4147-A96F-D94FC6087DD3;B93DFA57-F320-4EAB-A63C-729C88CF3EFD	Not Available;Not Available;Not Available;Not Available	12;12;12;12	166;166;166;166	51;51;51;51	Oxaliplatin;Epirubicin;Xeloda;Dexamethasone	Complete Response;Complete Response;Complete Response;Complete Response	9;9;9;9	Not Available;Not Available;Not Available;Not Available	Not Available;Not Available;Not Available;Not Available	Not Available;Not Available;Not Available;Not Available	Not Available;Not Available;Not Available;Not Available	Not Applicable;Not Applicable;Not Applicable;Not Applicable	Not Available;Not Available;Not Available;Not Available	Not Available;Not Available;Not Available;Not Available	NO;NO;NO;NO	Chemotherapy;Chemotherapy;Chemotherapy;Ancillary	Not Available;Not Available;Not Available;Not Available	Not Available;Not Available;Not Available;Not Available	Not Available;Not Available;Not Available;Not Available	NO;NO;NO;NO
TCGA-BR-A4J4-01A-12R-A251-31	Tumor	Yes	Yes	No	TCGA-BR-A4J4	269.72.0	Nationwide Children's Hospital	22	STAD	F18C246B-10CC-4042-8F82-9D76E8F3191B	12	TCGA	2016	Antrum/Distal	Not Available	Not Available	Not Available	No	TCGA-BR-A4J4	8A24F1A3-4BAB-4591-9676-7BEE01D096C1	Hanoi	Vietnam	7	-14459		0	16
TCGA-BR-A4J5-01A-21R-A251-31	Tumor	Yes	Yes	No	TCGA-BR-A4J5	269.72.0	Nationwide Children's Hospital	22	STAD	939BD569-877B-4B8C-984C-FAB0C5A7083F	12	TCGA	2016	Antrum/Distal	Not Available	NO	Not Available	No	TCGA-BR-A4J5	5A12857B-4132-4089-A7B7-E706366102DB	Hanoi	Vietnam	7	-20714		0	13
TCGA-BR-A4J6-01A-11R-A251-31	Tumor	Yes	Yes	No	TCGA-BR-A4J6	269.72.0	Nationwide Children's Hospital	22	STAD	C25CB002-0C5C-40C8-8558-E0EC5D067182	12	TCGA	2016	Cardia/Proximal	Not Available	NO	Not Available	No	TCGA-BR-A4J6	0F344863-11CC-4FAE-8386-8247DFF59DE4	Kiev	Not Available	8	-25279		0	4
TCGA-BR-A4J7-01A-31R-A251-31	Tumor	Yes	Yes	No	TCGA-BR-A4J7	269.72.0	Nationwide Children's Hospital	22	STAD	C01E519A-BA41-468E-80B2-E8FB9A1B4E06	12	TCGA	2016	Antrum/Distal	Not Available	NO	Not Available	No	TCGA-BR-A4J7	394F390A-563C-447C-8CAE-CD7D0D7E689F	Hanoi	Vietnam	7	-17932		0	14
TCGA-BR-A4J8-01A-11R-A251-31	Tumor	Yes	Yes	No	TCGA-BR-A4J8	269.72.0	Nationwide Children's Hospital	22	STAD	0A45783C-0098-4E3A-921E-388CFCDCC61E	12	TCGA	2016	Cardia/Proximal	Not Available	NO	Not Available	No	TCGA-BR-A4J8	1EB2038D-3B4F-4DA2-964B-E629EA068215	Kiev	Not Available	8	-26048		0	7	TCGA-BR-A4J8-D51399	250C42A3-9507-42DD-B09A-16E3FAAC1A9E	Not Available	18	77	65	Xeloda	Complete Response	11	Not Available	Not Available	Not Available	Not Available	Not Applicable	Not Available	Not Available	NO	Chemotherapy	Not Available	Not Available	Not Available	NO
TCGA-BR-A4J9-01A-12R-A251-31	Tumor	Yes	Yes	No	TCGA-BR-A4J9	269.72.0	Nationwide Children's Hospital	22	STAD	42675142-8DC4-4365-A6A1-04D44A189D48	12	TCGA	2016	Antrum/Distal	Not Available	NO	Not Available	No	TCGA-BR-A4J9	5034CC97-9EEC-42FE-ACF9-CDC5A10E6547	Kiev	Not Available	8	-20093		0	3
TCGA-BR-A4PF-01A-11R-A251-31	Tumor	Yes	Yes	No	TCGA-BR-A4PF	269.72.0	Nationwide Children's Hospital	22	STAD	804B8AD3-09E4-45F0-B983-6627498A38F9	12	TCGA	2016	Antrum/Distal	Not Available	Unknown	Not Available	Unknown	TCGA-BR-A4PF	0F6B5086-4BC0-4CE3-84E7-EF8EA0356D1C	Tver	Russia	21	-26412		0	22
TCGA-BR-A4QL-01A-31R-A251-31	Tumor	Yes	Yes	No	TCGA-BR-A4QL	269.72.0	Nationwide Children's Hospital	22	STAD	659D6DFD-588F-488D-B48D-1DB26B612E3D	12	TCGA	2016	Antrum/Distal	Not Available	NO	Not Available	No	TCGA-BR-A4QL	AA2C5D29-2764-4804-9181-5870C0956904	Kiev	Not Available	19	-27668		0	0	TCGA-BR-A4QL-D51452;TCGA-BR-A4QL-D51453;TCGA-BR-A4QL-D51454;TCGA-BR-A4QL-D51455;TCGA-BR-A4QL-D51456	C8A99731-355D-40FE-BE66-8A3934502D5D;DE301F9E-1B4A-4324-BA8A-0ECA616E025D;7C73C91F-0AC8-4C52-AAF5-87165029234B;5B4FE56D-41B5-481E-B382-E7B0D479EC6C;771861FC-3CAA-44CA-8B64-CE00FA2F6962	Not Available;Not Available;Not Available;Not Available;Not Available	19;19;19;19;19	90;90;90;48;48	59;59;59;31;31	5-Fluorouracil;Leucovorin;Oxaliplatin;Xeloda;Oxaliplatin	Complete Response;Complete Response;Complete Response;Complete Response;Complete Response	11;11;11;11;11	Not Available;Not Available;Not Available;Not Available;Not Available	Not Available;Not Available;Not Available;Not Available;Not Available	Not Available;Not Available;Not Available;Not Available;Not Available	Not Available;Not Available;Not Available;Not Available;Not Available	Not Applicable;Not Applicable;Not Applicable;Not Applicable;Not Applicable	Not Available;Not Available;Not Available;Not Available;Not Available	Not Available;Not Available;Not Available;Not Available;Not Available	NO;NO;NO;NO;NO	Chemotherapy;Ancillary;Chemotherapy;Chemotherapy;Chemotherapy	Not Available;Not Available;Not Available;Not Available;Not Available	Not Available;Not Available;Not Available;Not Available;Not Available	Not Available;Not Available;Not Available;Not Available;Not Available	NO;NO;NO;NO;NO
TCGA-CD-5798-01A-11R-1602-13	Tumor	Yes	Yes	No	TCGA-CD-5798	95.85.0	Nationwide Children's Hospital	22	STAD	C427C612-DBD3-44DE-97FD-EFE569660C1C	12	TCGA	2016	Antrum/Distal	Not Available	Not Available	Not Available	Not Available	TCGA-CD-5798	e42f45c6-fd00-44cf-a210-c8803da326a1	Not Available	Vietnam	8	-30310		0	25
TCGA-CD-5799-01A-11R-1602-13	Tumor	Yes	Yes	No	TCGA-CD-5799	95.85.0	Nationwide Children's Hospital	22	STAD	D409C764-5B4B-4738-9E07-B4645687EFF0	12	TCGA	2016	Antrum/Distal	Not Available	Not Available	Not Available	Not Available	TCGA-CD-5799	c991697f-77f9-412a-9bd1-0e47f7387cb2	Not Available	Vietnam	8	-16533		0	21
TCGA-CD-5800-01A-11R-1602-13	Tumor	Yes	Yes	No	TCGA-CD-5800	95.85.0	Nationwide Children's Hospital	22	STAD	8514809D-8D71-471B-A3F2-F4AE933294AE	12	TCGA	2016	Antrum/Distal	Not Available	Not Available	Not Available	Not Available	TCGA-CD-5800	eeb114ea-ecee-49ee-a162-b3b7bc0a60cd	Not Available	Vietnam	8	Not Available		0	11
TCGA-CD-5801-01A-11R-1602-13	Tumor	Yes	Yes	No	TCGA-CD-5801	95.85.0	Nationwide Children's Hospital	22	STAD	AEF09623-F8F3-401C-9CBE-58574388496E	12	TCGA	2016	Antrum/Distal	Not Available	Not Available	Not Available	Not Available	TCGA-CD-5801	df822ea3-e0e6-4ad3-a228-e20e3a737dac	Not Available	Vietnam	8	Not Available		0	15
TCGA-CD-5803-01A-11R-1602-13	Tumor	Yes	Yes	No	TCGA-CD-5803	95.85.0	Nationwide Children's Hospital	22	STAD	522DE186-1652-41CD-8440-7BA7C9A23D2F	12	TCGA	2016	Antrum/Distal	Not Available	Not Available	Not Available	Not Available	TCGA-CD-5803	33901c6f-9180-4a19-866c-f4ac6bec76da	Not Available	Vietnam	8	-28608		0	2
TCGA-CD-5804-01A-12R-2055-13	Tumor	Yes	Yes	No	TCGA-CD-5804	165.79.0	Nationwide Children's Hospital	22	STAD	E5482108-02D1-4499-A551-2FDA90993A75	12	TCGA	2016	Antrum/Distal	Not Available	NO	Not Available	No	TCGA-CD-5804	9fa752b7-9873-4bad-9eba-8cc113705fed	Not Available	Vietnam	6	-32872		0	0	TCGA-CD-5804-D70986;TCGA-CD-5804-D70987;TCGA-CD-5804-D70988	14CBDF92-8813-4D2B-9CE7-A1EF141AA798;06F96C25-20D4-46F4-B6A3-AAC61462AC31;E0C91FBE-70FD-4AF7-A779-9FEE454E4E69	Not Available;Not Available;Not Available	11;11;11	0;0;0	0;0;0	Epirubicin;Cisplatin;Capecitabine	Complete Response;Complete Response;Complete Response	3;3;3	Not Available;Not Available;Not Available	Not Available;Not Available;Not Available	Not Available;Not Available;Not Available	Not Available;Not Available;Not Available	Not Applicable;Not Applicable;Not Applicable	Not Available;Not Available;Not Available	Not Available;Not Available;Not Available	NO;NO;NO	Chemotherapy;Chemotherapy;Chemotherapy	Not Available;Not Available;Not Available	Not Available;Not Available;Not Available	Not Available;Not Available;Not Available	NO;NO;NO
TCGA-CD-5813-01A-11R-1602-13	Tumor	Yes	Yes	No	TCGA-CD-5813	95.85.0	Nationwide Children's Hospital	22	STAD	20B6A693-9623-441A-A4C7-59A21E4515C0	12	TCGA	2016	Fundus/Body	Not Available	Not Available	Not Available	Not Available	TCGA-CD-5813	152b9d8a-19fd-4665-b9e4-4fedfb1608cd	Not Available	Vietnam	8	-21995		0	12
TCGA-CD-8524-01A-11R-2343-13	Tumor	Yes	Yes	No	TCGA-CD-8524	220.78.0	Nationwide Children's Hospital	22	STAD	951C9342-314E-45BB-953B-835FF20BA8CD	12	TCGA	2016	Antrum/Distal	Not Available	Not Available	Not Available	Not Available	TCGA-CD-8524	315b8de8-9842-4738-b23b-1d61722f9583	Not Available	Not Available	15	-22445		0	2	TCGA-CD-8524-D71009;TCGA-CD-8524-D71010;TCGA-CD-8524-D71011	0A7EC882-C204-46DA-89E6-EA358F353380;5764278D-F684-4502-873B-CF0C8D57BC2F;57ACFF4D-102E-471A-AB34-EB004A213E71	Not Available;Not Available;Not Available	12;12;12	168;168;168	64;64;64	Epirubicin;Cisplatin;5-Fluorouracil	Clinical Progressive Disease;Clinical Progressive Disease;Clinical Progressive Disease	3;3;3	Not Available;Not Available;Not Available	Not Available;Not Available;Not Available	Not Available;Not Available;Not Available	Not Available;Not Available;Not Available	Not Applicable;Not Applicable;Not Applicable	Not Available;Not Available;Not Available	Not Available;Not Available;Not Available	NO;NO;NO	Chemotherapy;Chemotherapy;Chemotherapy	Not Available;Not Available;Not Available	Not Available;Not Available;Not Available	Not Available;Not Available;Not Available	NO;NO;NO
TCGA-CD-8525-01A-11R-2343-13	Tumor	Yes	Yes	No	TCGA-CD-8525	220.78.0	Nationwide Children's Hospital	22	STAD	59F12E8A-754C-4773-81E4-E4B652A56DDA	12	TCGA	2016	Antrum/Distal	Not Available	Not Available	Not Available	Not Available	TCGA-CD-8525	39acb803-f282-422e-ac56-a3a50693d203	Not Available	Not Available	15	-30004		0	2	TCGA-CD-8525-D71006;TCGA-CD-8525-D71007;TCGA-CD-8525-D71008	E5715F42-8754-439D-9142-074B419DE385;CDD0A3A9-C58B-4FDE-BF5E-D50EBADB36AB;7D043D0F-40AA-4288-B5BA-8567F9A04045	Not Available;Not Available;Not Available	12;12;12	157;157;157	62;62;62	Epirubicin;Cisplatin;5-Flourouracil	Complete Response;Complete Response;Complete Response	3;3;3	Not Available;Not Available;Not Available	Not Available;Not Available;Not Available	Not Available;Not Available;Not Available	Not Available;Not Available;Not Available	Not Applicable;Not Applicable;Not Applicable	Not Available;Not Available;Not Available	Not Available;Not Available;Not Available	NO;NO;NO	Chemotherapy;Chemotherapy;Chemotherapy	Not Available;Not Available;Not Available	Not Available;Not Available;Not Available	Not Available;Not Available;Not Available	NO;NO;NO
TCGA-CD-8526-01A-11R-2343-13	Tumor	Yes	Yes	No	TCGA-CD-8526	220.78.0	Nationwide Children's Hospital	22	STAD	CEC26B38-EA27-4544-944F-8B427BBD22F2	12	TCGA	2016	Fundus/Body	Not Available	Not Available	Not Available	Not Available	TCGA-CD-8526	6a9b3d65-ae15-4e3c-84ed-468e2196372b	Not Available	Not Available	15	-26840		0	2	TCGA-CD-8526-D70974;TCGA-CD-8526-D70975;TCGA-CD-8526-D70976	E8635ECC-0E31-419C-A35F-159E87193100;BB040B53-AA70-4E65-9F82-1E8FEB3EC19C;43190BA9-4F9B-4061-ACBB-33C79D30D8DF	Not Available;Not Available;Not Available	11;11;11	111;111;111	62;62;62	Epirubicin;Cisplatin;Capecitabine	Complete Response;Complete Response;Complete Response	3;3;3	Not Available;Not Available;Not Available	Not Available;Not Available;Not Available	Not Available;Not Available;Not Available	Not Available;Not Available;Not Available	Not Applicable;Not Applicable;Not Applicable	Not Available;Not Available;Not Available	Not Available;Not Available;Not Available	NO;NO;NO	Chemotherapy;Chemotherapy;Chemotherapy	Not Available;Not Available;Not Available	Not Available;Not Available;Not Available	Not Available;Not Available;Not Available	NO;NO;NO
TCGA-CD-8527-01A-11R-2343-13	Tumor	Yes	Yes	No	TCGA-CD-8527	220.78.0	Nationwide Children's Hospital	22	STAD	F5D011B6-8798-4923-9D6A-6A8B5839AD1B	12	TCGA	2016	Antrum/Distal	Not Available	Not Available	Not Available	Not Available	TCGA-CD-8527	1b98b2da-c5bf-422f-bb73-1190841fbec4	Not Available	Not Available	15	-26503		0	2	TCGA-CD-8527-D70970;TCGA-CD-8527-D70971;TCGA-CD-8527-D70972	D1EC9F9F-DA05-4C23-9F29-CF23F24E2BA5;021DEDAC-5385-4644-935D-112C0C381E33;B1D55FC2-A4E7-4619-BABD-0859F68D7C4D	Not Available;Not Available;Not Available	11;11;11	60;60;60	34;34;34	Epirubicin;Cisplatin;Capecitabine	Clinical Progressive Disease;Clinical Progressive Disease;Clinical Progressive Disease	3;3;3	Not Available;Not Available;Not Available	Not Available;Not Available;Not Available	Not Available;Not Available;Not Available	Not Available;Not Available;Not Available	Not Applicable;Not Applicable;Not Applicable	Not Available;Not Available;Not Available	Not Available;Not Available;Not Available	NO;NO;NO	Chemotherapy;Chemotherapy;Chemotherapy	Not Available;Not Available;Not Available	Not Available;Not Available;Not Available	Not Available;Not Available;Not Available	NO;NO;NO
TCGA-CD-8528-01A-11R-2343-13	Tumor	Yes	Yes	No	TCGA-CD-8528	220.78.0	Nationwide Children's Hospital	22	STAD	385D68F5-451D-400C-A1FA-28C6D966825F	12	TCGA	2016	Antrum/Distal	Not Available	Not Available	Not Available	Not Available	TCGA-CD-8528	1a1f2197-e303-46e4-8871-53f2eb2e599a	Not Available	Not Available	15	-15986		0	3	TCGA-CD-8528-D71003;TCGA-CD-8528-D71004;TCGA-CD-8528-D71005	DE755720-EF36-4B5A-9B82-AD5417F85B40;8314ED6C-B20C-46BC-8769-A51E3BF125AA;82FA7470-7B62-4BD9-B780-6E403C8DA7A9	Not Available;Not Available;Not Available	12;12;12	232;232;231	105;105;105	Epirubicin;Cisplatin;5-Flourouracil	Complete Response;Complete Response;Complete Response	3;3;3	Not Available;Not Available;Not Available	Not Available;Not Available;Not Available	Not Available;Not Available;Not Available	Not Available;Not Available;Not Available	Not Applicable;Not Applicable;Not Applicable	Not Available;Not Available;Not Available	Not Available;Not Available;Not Available	NO;NO;NO	Chemotherapy;Chemotherapy;Chemotherapy	Not Available;Not Available;Not Available	Not Available;Not Available;Not Available	Not Available;Not Available;Not Available	NO;NO;NO
TCGA-CD-8529-01A-11R-2343-13	Tumor	Yes	Yes	No	TCGA-CD-8529	220.78.0	Nationwide Children's Hospital	22	STAD	7CB1408A-6CEA-4DDE-BAFE-154A2DEB45B4	12	TCGA	2016	Antrum/Distal	Not Available	Not Available	Not Available	Not Available	TCGA-CD-8529	5b7e557a-6aee-4077-b3cd-c96179e643ae	Not Available	Not Available	15	-23979		0	4	TCGA-CD-8529-D70966;TCGA-CD-8529-D70967;TCGA-CD-8529-D70968	EF88DBFE-A5E1-452A-BB65-E714F54718C2;6FEA86DF-2F54-4214-87B5-744CDB6A0AD5;4A2225B5-1A24-4928-A360-B76086B98ACA	Not Available;Not Available;Not Available	11;11;11	148;148;148	50;50;50	Epirubicin;Cisplatin;Capecitabine	Complete Response;Complete Response;Complete Response	3;3;3	Not Available;Not Available;Not Available	Not Available;Not Available;Not Available	Not Available;Not Available;Not Available	Not Available;Not Available;Not Available	Not Applicable;Not Applicable;Not Applicable	Not Available;Not Available;Not Available	Not Available;Not Available;Not Available	NO;NO;NO	Chemotherapy;Chemotherapy;Chemotherapy	Not Available;Not Available;Not Available	Not Available;Not Available;Not Available	Not Available;Not Available;Not Available	NO;NO;NO
TCGA-CD-8530-01A-11R-2343-13	Tumor	Yes	Yes	No	TCGA-CD-8530	220.78.0	Nationwide Children's Hospital	22	STAD	3D4C2701-7522-4F29-8432-21A241872EE8	12	TCGA	2016	Fundus/Body	Not Available	Not Available	Not Available	Not Available	TCGA-CD-8530	0a11e958-7ec0-493c-bd7a-eb17536facd7	Not Available	Not Available	15	-18992		0	5	TCGA-CD-8530-D71000;TCGA-CD-8530-D71001;TCGA-CD-8530-D71002	F8A66EE1-A2A5-452A-BD47-9BB4430A3245;21AF61CF-F2CF-4457-B8F7-399CAA2FE0E3;54C5A1E1-F645-4E8C-99BA-B27AE6D97178	Not Available;Not Available;Not Available	12;12;12	176;176;176	75;75;75	Epirubicin;Cisplatin;5-Flourouracil	Complete Response;Complete Response;Complete Response	3;3;3	Not Available;Not Available;Not Available	Not Available;Not Available;Not Available	Not Available;Not Available;Not Available	Not Available;Not Available;Not Available	Not Applicable;Not Applicable;Not Applicable	Not Available;Not Available;Not Available	Not Available;Not Available;Not Available	NO;NO;NO	Chemotherapy;Chemotherapy;Chemotherapy	Not Available;Not Available;Not Available	Not Available;Not Available;Not Available	Not Available;Not Available;Not Available	NO;NO;NO
TCGA-CD-8531-01A-11R-2343-13	Tumor	Yes	Yes	No	TCGA-CD-8531	220.78.0	Nationwide Children's Hospital	22	STAD	75490C60-A186-450E-BF0D-3D8E2121ACBB	12	TCGA	2016	Fundus/Body	Not Available	Not Available	Not Available	Not Available	TCGA-CD-8531	efe8b105-b170-4679-8b97-c1142fefe069	Not Available	Not Available	15	-24453		0	3	TCGA-CD-8531-D70963;TCGA-CD-8531-D70998;TCGA-CD-8531-D70999	65A270A1-296A-427E-8B4F-73FEA1AAC0E5;E8A3276E-BA68-4AC1-8667-017C71CEE93B;8A235D07-A810-4162-B7CE-C45E5DC95658	Not Available;Not Available;Not Available	12;12;12	197;197;197	106;106;106	Epirubicin;Cisplatin;5-Flourouracil	Complete Response;Complete Response;Complete Response	3;3;3	Not Available;Not Available;Not Available	Not Available;Not Available;Not Available	Not Available;Not Available;Not Available	Not Available;Not Available;Not Available	Not Applicable;Not Applicable;Not Applicable	Not Available;Not Available;Not Available	Not Available;Not Available;Not Available	NO;NO;NO	Chemotherapy;Chemotherapy;Chemotherapy	Not Available;Not Available;Not Available	Not Available;Not Available;Not Available	Not Available;Not Available;Not Available	NO;NO;NO
TCGA-CD-8532-01A-11R-2343-13	Tumor	Yes	Yes	No	TCGA-CD-8532	220.78.0	Nationwide Children's Hospital	22	STAD	509DD8E7-3A8A-45A1-AEBE-E8BF461D27FD	12	TCGA	2016	Cardia/Proximal	Not Available	Not Available	Not Available	Not Available	TCGA-CD-8532	8e0f35e8-cd02-4d8b-9145-597cc65eac13	Not Available	Not Available	15	-19284		0	3
TCGA-CD-8533-01A-11R-2343-13	Tumor	Yes	Yes	No	TCGA-CD-8533	220.78.0	Nationwide Children's Hospital	22	STAD	9F69BA1F-F1AA-4C94-BAD3-71672807F61C	12	TCGA	2016	Antrum/Distal	Not Available	Not Available	Not Available	Not Available	TCGA-CD-8533	c1cf00be-1a34-49aa-b1ab-6b2e26832c19	Not Available	Not Available	15	-17821		0	4	TCGA-CD-8533-D70959	37E718D6-509F-4D7B-A3F0-306F9FB6E219	Not Available	11	245	226	Capecitabine	Clinical Progressive Disease	3	Not Available	Not Available	Not Available	Not Available	Not Applicable	Not Available	Not Available	NO	Chemotherapy	Not Available	Not Available	Not Available	NO
TCGA-CD-8534-01A-11R-2343-13	Tumor	Yes	Yes	No	TCGA-CD-8534	220.78.0	Nationwide Children's Hospital	22	STAD	098DC3FF-F636-4927-9EFB-4DE595839433	12	TCGA	2016	Antrum/Distal	Not Available	Not Available	Not Available	Not Available	TCGA-CD-8534	65232ec1-4614-49bd-a3cf-d901d4f9556a	Not Available	Not Available	15	-15227		0	0
TCGA-CD-8535-01A-11R-2343-13	Tumor	Yes	Yes	No	TCGA-CD-8535	220.78.0	Nationwide Children's Hospital	22	STAD	AF00D723-D147-4B00-B0EB-A282FF0967AB	12	TCGA	2016	Fundus/Body	Not Available	Not Available	Not Available	Not Available	TCGA-CD-8535	569dd23a-d0d7-409c-bc83-7340512f4195	Not Available	Not Available	15	-21559		0	4	TCGA-CD-8535-D70954;TCGA-CD-8535-D70955;TCGA-CD-8535-D70956	F575C51D-7059-4E2D-A268-A13EE9363CA6;60BEAD84-ACB8-4886-B19B-A0FFC0C9B55D;6AADB438-9F15-45E6-8B23-AC64BB461799	Not Available;Not Available;Not Available	11;11;11	234;234;234	138;138;138	Docetaxel;Cisplatin;5-Flourouracil	Complete Response;Complete Response;Complete Response	3;3;3	Not Available;Not Available;Not Available	Not Available;Not Available;Not Available	Not Available;Not Available;Not Available	Not Available;Not Available;Not Available	Not Applicable;Not Applicable;Not Applicable	Not Available;Not Available;Not Available	Not Available;Not Available;Not Available	NO;NO;NO	Chemotherapy;Chemotherapy;Chemotherapy	Not Available;Not Available;Not Available	Not Available;Not Available;Not Available	Not Available;Not Available;Not Available	NO;NO;NO
TCGA-CD-A486-01A-11R-A24K-31	Tumor	Yes	Yes	No	TCGA-CD-A486	257.69.0	Nationwide Children's Hospital	22	STAD	0A26D98A-4DE9-4191-9080-E4256AB9FFBD	12	TCGA	2016	Cardia/Proximal	Not Available	NO	Not Available	Not Available	TCGA-CD-A486	C63AE423-C90A-4CF4-AA42-653BB8FA3E69	Not Available	Not Available	11	-24879		0	2	TCGA-CD-A486-D58108;TCGA-CD-A486-D58109;TCGA-CD-A486-D58110	C99A96B7-16A1-4C44-8941-9C047156BC2B;DC5F1783-D6E6-447E-B491-1A0C0F74A4C3;F5ED343B-469D-40F3-8845-D675CF3F9285	Not Available;Not Available;Not Available	31;31;31	57;57;57	37;37;37	Taxol;Cisplatin;Capecitabine	Complete Response;Complete Response;Complete Response	3;3;3	Not Available;Not Available;Not Available	Not Available;Not Available;Not Available	Not Available;Not Available;Not Available	Not Available;Not Available;Not Available	Not Applicable;Not Applicable;Not Applicable	Not Available;Not Available;Not Available	Not Available;Not Available;Not Available	NO;NO;NO	Chemotherapy;Chemotherapy;Chemotherapy	Not Available;Not Available;Not Available	Not Available;Not Available;Not Available	Not Available;Not Available;Not Available	NO;NO;NO
TCGA-CD-A487-01A-21R-A24K-31	Tumor	Yes	Yes	No	TCGA-CD-A487	257.69.0	Nationwide Children's Hospital	22	STAD	A21572D0-5DB1-48CD-AC65-9489510B0E7C	12	TCGA	2016	Antrum/Distal	Not Available	NO	Not Available	Not Available	TCGA-CD-A487	B7D2401E-7D64-4C89-A74C-16D634CAFE7F	Not Available	Not Available	11	-18694		0	4	TCGA-CD-A487-D58112;TCGA-CD-A487-D58113;TCGA-CD-A487-D58114	2FE1DAEC-5BE5-495E-9136-FBBF6746937A;1D0FE4FC-5BBB-4762-B87A-B7E38932F709;D3FC6643-09AE-4E2F-8B86-FDFAB0DC24B6	Not Available;Not Available;Not Available	31;31;31	284;284;284	24;24;24	Epirubicin;Cisplatin;Capecitabine	Complete Response;Complete Response;Complete Response	3;3;3	Not Available;Not Available;Not Available	Not Available;Not Available;Not Available	Not Available;Not Available;Not Available	Not Available;Not Available;Not Available	Not Applicable;Not Applicable;Not Applicable	Not Available;Not Available;Not Available	Not Available;Not Available;Not Available	NO;NO;NO	Chemotherapy;Chemotherapy;Chemotherapy	Not Available;Not Available;Not Available	Not Available;Not Available;Not Available	Not Available;Not Available;Not Available	NO;NO;NO
TCGA-CD-A489-01A-11R-A24K-31	Tumor	Yes	Yes	No	TCGA-CD-A489	257.69.0	Nationwide Children's Hospital	22	STAD	35552B04-170A-4E95-B3C3-524F84B5169E	12	TCGA	2016	Antrum/Distal	Not Available	Not Available	Not Available	Not Available	TCGA-CD-A489	7F056FC5-3848-4884-9644-95B8B6ED9642	Not Available	Not Available	11	-21517		0	4
TCGA-CD-A48A-01A-12R-A36D-31	Tumor	Yes	Yes	No	TCGA-CD-A48A	257.69.0	Nationwide Children's Hospital	22	STAD	09D9520C-F6E6-4E9D-BC46-87E0B4822825	12	TCGA	2016	Cardia/Proximal	Not Available	Not Available	Not Available	Not Available	TCGA-CD-A48A	A6635058-4498-463C-9BBC-1009DDA3308C	Not Available	Not Available	11	-20839		0	4	TCGA-CD-A48A-D69717	93546A16-CBD8-4220-9E86-B1D23E230E72	Not Available	16	66	38	Capecitabine	Complete Response	1	Not Available	Not Available	Not Available	Not Available	Not Applicable	Not Available	Not Available	NO	Chemotherapy	Not Available	Not Available	Not Available	NO
TCGA-CD-A48C-01A-11R-A24K-31	Tumor	Yes	Yes	No	TCGA-CD-A48C	257.69.0	Nationwide Children's Hospital	22	STAD	76805C9E-99C9-4846-B6A2-F844A6871245	12	TCGA	2016	Antrum/Distal	Not Available	Not Available	Not Available	Not Available	TCGA-CD-A48C	EC02B33C-8094-45E8-B679-B14DBE75D66F	Not Available	Not Available	11	-29203		0	4
TCGA-CD-A4MG-01A-11R-A251-31	Tumor	Yes	Yes	No	TCGA-CD-A4MG	269.72.0	Nationwide Children's Hospital	22	STAD	26CFBD86-2C14-4151-AB17-62A94A14998E	12	TCGA	2016	Cardia/Proximal	Not Available	Not Available	Not Available	Not Available	TCGA-CD-A4MG	028632ED-D75A-49BB-B579-41962BA502FE	Not Available	Not Available	13	-28019		0	2
TCGA-CD-A4MH-01A-11R-A251-31	Tumor	Yes	Yes	No	TCGA-CD-A4MH	269.72.0	Nationwide Children's Hospital	22	STAD	A8497CC3-E5C2-40DF-A56A-397102C82C9A	12	TCGA	2016	Antrum/Distal	Not Available	Not Available	Not Available	Not Available	TCGA-CD-A4MH	23451AB5-A32B-4EEC-9B8B-FD282282A0D4	Not Available	Not Available	13	-31683		0	3	TCGA-CD-A4MH-D69938;TCGA-CD-A4MH-D69939;TCGA-CD-A4MH-D69941	F6BB0854-1B4F-4C68-AA1F-0936BB98BEC4;1116B2BF-2E4C-4EA9-8DAE-8C4FA273BC3C;6294FCF2-38E5-488E-A069-DAF2E23E63E8	Not Available;Not Available;Not Available	22;22;22	212;212;212	118;118;118	Epirubicin;Cisplatin;5-Flourouracil	Complete Response;Complete Response;Complete Response	1;1;1	Not Available;Not Available;Not Available	Not Available;Not Available;Not Available	Not Available;Not Available;Not Available	Not Available;Not Available;Not Available	Not Applicable;Not Applicable;Not Applicable	Not Available;Not Available;Not Available	Not Available;Not Available;Not Available	NO;NO;NO	Chemotherapy;Chemotherapy;Chemotherapy	Not Available;Not Available;Not Available	Not Available;Not Available;Not Available	Not Available;Not Available;Not Available	NO;NO;NO
TCGA-CG-4301-01A-01R-1157-13	Tumor	Yes	Yes	No	TCGA-CG-4301	57.88.0	Nationwide Children's Hospital	22	STAD	0C081310-753B-4037-82B7-3A8046A6B724	12	TCGA	2016	Cardia/Proximal	Not Available	Not Available	Not Available	Not Available	TCGA-CG-4301	7e13fe2a-3d6e-487f-900d-f5891d986aa2	Hamburg	Germany	22	-27516		0	92
TCGA-CG-4304-01A-01R-1157-13	Tumor	Yes	Yes	No	TCGA-CG-4304	57.88.0	Nationwide Children's Hospital	22	STAD	1360C8E4-1447-4DC6-9300-A651FE06193A	12	TCGA	2016	Cardia/Proximal	Not Available	Not Available	Not Available	Not Available	TCGA-CG-4304	8e005891-d6fe-4fee-a699-971fee4e70f1	Hamburg	Germany	Discrepancy	-31017		0
TCGA-CG-4305-01A-01R-1157-13	Tumor	Yes	Yes	No	TCGA-CG-4305	57.88.0	Nationwide Children's Hospital	22	STAD	C631A7B0-3181-477B-A91C-ADF19491C496	12	TCGA	2016	Antrum/Distal	Not Available	Not Available	Not Available	Not Available	TCGA-CG-4305	e0e35051-fbb4-4389-aedb-87bde84d21ad	Hamburg	Germany	22	-25295		0	485	TCGA-CG-4305-D37560;TCGA-CG-4305-D37561;TCGA-CG-4305-D37562	4FE50F2D-809A-4BCB-B02E-CC5155BDE7E6;693829F4-9F41-4BBE-BD11-A194EF952C3F;1491B5A4-ABEC-4743-94E5-7C70ADB82202	Not Available;Not Available;Not Available	4;4;4	669;699;699	607;607;607	Cisplatin;5-Fluorouracil;Folinic acid	Complete Response;Complete Response;Complete Response	12;12;12	Not Available;Not Available;Not Available	Not Available;Not Available;Not Available	Not Available;Not Available;Not Available	Not Available;Not Available;Not Available	Not Applicable;Not Applicable;Not Applicable	Not Available;Not Available;Not Available	Not Available;Not Available;Not Available	NO;NO;NO	Chemotherapy;Chemotherapy;Chemotherapy	Not Available;Not Available;Not Available	Not Available;Not Available;Not Available	Not Available;Not Available;Not Available	NO;NO;NO
TCGA-CG-4306-01A-01R-1157-13	Tumor	Yes	Yes	No	TCGA-CG-4306	57.88.0	Nationwide Children's Hospital	22	STAD	835ECDF4-0523-428F-B06C-3110C3E512F4	12	TCGA	2016	Antrum/Distal	Not Available	Not Available	Not Available	Not Available	TCGA-CG-4306	73d177f7-8c0a-42f6-a73d-8073c0e6142b	Hamburg	Germany	22	-32871	1	0
TCGA-CG-4436-01A-01R-1157-13	Tumor	Yes	Yes	No	TCGA-CG-4436	57.88.0	Nationwide Children's Hospital	22	STAD	93CEA4A9-92D9-4624-8593-EFC869412994	12	TCGA	2016	Stomach (NOS)	Not Available	Not Available	Not Available	Not Available	TCGA-CG-4436	7938ca55-766e-4277-9e7e-603ffa02e570	Hamburg	Germany	22	-20941		0	243
TCGA-CG-4437-01A-01R-1802-13	Tumor	Yes	Yes	No	TCGA-CG-4437	129.82.0	Nationwide Children's Hospital	22	STAD	77F38640-8E19-49F6-BD92-A63E46C52373	12	TCGA	2016	Cardia/Proximal	Not Available	Not Available	Not Available	Not Available	TCGA-CG-4437	6244e506-d163-4d34-8fec-6158191679cb	Hamburg	Germany	22	-30467		0	245
TCGA-CG-4438-01A-01R-1157-13	Tumor	Yes	Yes	No	TCGA-CG-4438	57.88.0	Nationwide Children's Hospital	22	STAD	3B62879D-F7B8-4D85-A8E2-007EACCF7FC5	12	TCGA	2016	Antrum/Distal	Not Available	Not Available	Not Available	Not Available	TCGA-CG-4438	0246823f-99f4-4a46-b2b1-27f81179584c	Hamburg	Germany	Discrepancy	-20574		0	1645
TCGA-CG-4440-01A-01R-1157-13	Tumor	Yes	Yes	No	TCGA-CG-4440	57.88.0	Nationwide Children's Hospital	22	STAD	0DE18BD1-6E84-4F14-A19B-0C691E108CD7	12	TCGA	2016	Fundus/Body	Not Available	Not Available	Not Available	Not Available	TCGA-CG-4440	8ca597db-ac21-43d1-9329-586b2eaf6982	Hamburg	Germany	22	-25171	122	0
TCGA-CG-4441-01A-01R-1802-13	Tumor	Yes	Yes	No	TCGA-CG-4441	129.82.0	Nationwide Children's Hospital	22	STAD	4906AA6B-ED5D-40C5-848C-DB9DFFEDB933	12	TCGA	2016	Fundus/Body	Not Available	Not Available	Not Available	Not Available	TCGA-CG-4441	37e22429-efd7-4d6a-b79a-9d8c7be2170c	Hamburg	Germany	22	-30528	426	0
TCGA-CG-4442-01A-01R-1157-13	Tumor	Yes	Yes	No	TCGA-CG-4442	57.88.0	Nationwide Children's Hospital	22	STAD	BFD26DDA-9C96-44AF-AD38-EA000BEB9AA5	12	TCGA	2016	Antrum/Distal	Not Available	Not Available	Not Available	Not Available	TCGA-CG-4442	8fccff71-3710-4cb9-b8af-61707aebe5d8	Hamburg	Germany	22	-31350		0	0
TCGA-CG-4443-01A-01R-1157-13	Tumor	Yes	Yes	No	TCGA-CG-4443	57.88.0	Nationwide Children's Hospital	22	STAD	FC4EA3E2-9C02-4F1D-B68E-853933A26C9D	12	TCGA	2016	Fundus/Body	Not Available	Not Available	Not Available	Not Available	TCGA-CG-4443	8cb0144b-be6b-40a1-86a2-708f96d9b615	Hamburg	Germany	22	-24990		0	912
TCGA-CG-4444-01A-01R-1157-13	Tumor	Yes	Yes	No	TCGA-CG-4444	57.88.0	Nationwide Children's Hospital	22	STAD	CB75DF07-703A-4BFA-B25F-5DF33EC71EE3	12	TCGA	2016	Fundus/Body	Not Available	Not Available	Not Available	Not Available	TCGA-CG-4444	5c087d33-0bd3-407d-8350-fabba6aec597	Hamburg	Germany	22	-27912		0	1431	TCGA-CG-4444-D37563	51475E4B-5DD7-44D3-95E4-647A56B55C04	Not Available	4	92	31	5-Fluorouracil	Complete Response	12	Not Available	Not Available	Not Available	Not Available	Not Applicable	Not Available	Not Available	NO	Chemotherapy	Not Available	Not Available	Not Available	NO
TCGA-CG-4460-01A-01R-1157-13	Tumor	Yes	Yes	No	TCGA-CG-4460	57.88.0	Nationwide Children's Hospital	22	STAD	593E1E87-B98A-41A8-B5DA-4DDEFC978E42	12	TCGA	2016	Fundus/Body	Not Available	Not Available	Not Available	Not Available	TCGA-CG-4460	3c3d4ef0-019a-423e-89b2-4ac5a7b567ab	Hamburg	Germany	22	-24229	669	0		TCGA-CG-4460-D37564;TCGA-CG-4460-D37565;TCGA-CG-4460-D37566;TCGA-CG-4460-D37567;TCGA-CG-4460-D37568	6216F809-3AD8-418D-847A-D67A7E879C36;F9D9E4EA-31E9-4DF5-A970-1AAC9AEED876;A007C145-28E1-4292-8581-801186428A69;CB78CAF9-7D16-458A-BA6B-4C74E7D107FF;A95C258D-1B4A-4C04-81DC-98B72C417655	Not Available;Not Available;Not Available;Not Available;Not Available	4;4;4;4;4	153;153;608;608;608	61;61;487;487;487	Capecitabine;Cisplatin;Folinic acid;Cisplatin;5-Fluorouracil	Partial Response;Partial Response;Partial Response;Partial Response;Partial Response	12;12;12;12;12	Not Available;Not Available;Not Available;Not Available;Not Available	Not Available;Not Available;Not Available;Not Available;Not Available	Not Available;Not Available;Not Available;Not Available;Not Available	Not Available;Not Available;Not Available;Not Available;Not Available	Not Applicable;Not Applicable;Not Applicable;Not Applicable;Not Applicable	Not Available;Not Available;Not Available;Not Available;Not Available	Not Available;Not Available;Not Available;Not Available;Not Available	NO;NO;NO;NO;NO	Chemotherapy;Chemotherapy;Chemotherapy;Chemotherapy;Chemotherapy	Not Available;Not Available;Not Available;Not Available;Not Available	Not Available;Not Available;Not Available;Not Available;Not Available	Not Available;Not Available;Not Available;Not Available;Not Available	NO;NO;NO;NO;NO
TCGA-CG-4462-01A-01R-1157-13	Tumor	Yes	Yes	No	TCGA-CG-4462	57.88.0	Nationwide Children's Hospital	22	STAD	A18B7429-B0E9-4A1D-8CB3-175E85C293BE	12	TCGA	2016	Discrepancy	Not Available	Not Available	Not Available	Not Available	TCGA-CG-4462	e9ea3687-0db3-47f3-8099-b4fc054397f1	Hamburg	Germany	22	-26511	0	0
TCGA-CG-4465-01A-01R-1157-13	Tumor	Yes	Yes	No	TCGA-CG-4465	57.88.0	Nationwide Children's Hospital	22	STAD	7D66DE5D-5F14-4C3F-8446-7479E00AA69B	12	TCGA	2016	Antrum/Distal	Not Available	Not Available	Not Available	Not Available	TCGA-CG-4465	c9ab5bf4-092a-420f-9b90-87deea58104c	Hamburg	Germany	22	-25233	274	0		TCGA-CG-4465-D37569;TCGA-CG-4465-D37570;TCGA-CG-4465-D37571	E2E02467-7B85-4A00-8C1C-CB2F0BACA297;AB89D7CB-8D38-4CFD-8B18-0A773E31FBF4;2249E9A6-E5CA-4DB1-BED0-9785DE7B460B	Not Available;Not Available;Not Available	4;4;4	62;62;62	31;31;31	Cisplatin;5-Fluorouracil;Folinic acid	Unknown;Unknown;Unknown	12;12;12	Not Available;Not Available;Not Available	Not Available;Not Available;Not Available	Not Available;Not Available;Not Available	Not Available;Not Available;Not Available	Not Applicable;Not Applicable;Not Applicable	Not Available;Not Available;Not Available	Not Available;Not Available;Not Available	NO;NO;NO	Chemotherapy;Chemotherapy;Chemotherapy	Not Available;Not Available;Not Available	Not Available;Not Available;Not Available	Not Available;Not Available;Not Available	NO;NO;NO
TCGA-CG-4466-01A-01R-1157-13	Tumor	Yes	Yes	No	TCGA-CG-4466	57.88.0	Nationwide Children's Hospital	22	STAD	D64AA8E2-7E3E-4C36-95B7-1A8B89277559	12	TCGA	2016	Cardia/Proximal	Not Available	Not Available	Not Available	Not Available	TCGA-CG-4466	2f1b96b2-7031-4f7d-9490-14728d320f3e	Hamburg	Germany	22	-29739		0	577
TCGA-CG-4469-01A-01R-1157-13	Tumor	Yes	Yes	No	TCGA-CG-4469	57.88.0	Nationwide Children's Hospital	22	STAD	94A52C6D-2CA0-412D-8B8E-94AB9BAE6FDD	12	TCGA	2016	Stomach (NOS)	Not Available	Not Available	Not Available	Not Available	TCGA-CG-4469	2ac986f6-cd6f-4ca5-90cc-7a105cfe85ea	Hamburg	Germany	22	-25598	215	0		TCGA-CG-4469-D37572;TCGA-CG-4469-D37573;TCGA-CG-4469-D37574	E5ECDA45-F458-4643-BF05-ABDBDFC96BDC;066A5F2D-2D5B-41C8-8AD9-29198D40DD26;7E6DEE4A-D635-4B08-8629-B6B66F49C16F	Not Available;Not Available;Not Available	4;4;4	215;215;215	31;31;31	Cisplatin;5-Fluorouracil;Folinic acid	Unknown;Unknown;Unknown	12;12;12	Not Available;Not Available;Not Available	Not Available;Not Available;Not Available	Not Available;Not Available;Not Available	Not Available;Not Available;Not Available	Not Applicable;Not Applicable;Not Applicable	Not Available;Not Available;Not Available	Not Available;Not Available;Not Available	NO;NO;NO	Chemotherapy;Chemotherapy;Chemotherapy	Not Available;Not Available;Not Available	Not Available;Not Available;Not Available	Not Available;Not Available;Not Available	NO;NO;NO
TCGA-CG-4475-01A-01R-1157-13	Tumor	Yes	Yes	No	TCGA-CG-4475	57.88.0	Nationwide Children's Hospital	22	STAD	662A4E4C-84EF-4772-A552-47BB156FC0C0	12	TCGA	2016	Stomach (NOS)	Not Available	Not Available	Not Available	Not Available	TCGA-CG-4475	cad2adc1-0f41-4651-9c80-ae9961e2dc8d	Hamburg	Germany	22	-28065		0	0
TCGA-CG-4476-01A-01R-1157-13	Tumor	Yes	Yes	No	TCGA-CG-4476	57.88.0	Nationwide Children's Hospital	22	STAD	166565B8-C792-411F-922C-4E05F8BE6346	12	TCGA	2016	Fundus/Body	Not Available	Not Available	Not Available	Not Available	TCGA-CG-4476	442d7415-d095-4962-8296-a14390bad40a	Hamburg	Germany	22	-25506		0	0
TCGA-CG-4477-01A-01R-1157-13	Tumor	Yes	Yes	No	TCGA-CG-4477	57.88.0	Nationwide Children's Hospital	22	STAD	5F497988-D849-44C3-859C-F9F942C2F852	12	TCGA	2016	Cardia/Proximal	Not Available	Not Available	Not Available	Not Available	TCGA-CG-4477	18d0aae7-9694-4252-b8fe-16e62dadab07	Hamburg	Germany	22	-21427		0	31	TCGA-CG-4477-D37579;TCGA-CG-4477-D37580	9B02C9BB-92BA-4E72-8B87-C52D3C233812;8F85533D-2939-417D-B5B0-1AB68FA71A11	Not Available;Not Available	4;4	457;457	426;426	Cisplatin;5-Fluorouracil	Clinical Progressive Disease;Clinical Progressive Disease	12;12	Not Available;Not Available	Not Available;Not Available	Not Available;Not Available	Not Available;Not Available	Not Applicable;Not Applicable	Not Available;Not Available	Not Available;Not Available	NO;NO	Chemotherapy;Chemotherapy	Not Available;Not Available	Not Available;Not Available	Not Available;Not Available	NO;NO
TCGA-CG-5716-01A-21R-1802-13	Tumor	Yes	Yes	No	TCGA-CG-5716	129.82.0	Nationwide Children's Hospital	22	STAD	D6A211B9-0D0C-4442-8B9F-4589059CB4D4	12	TCGA	2016	Antrum/Distal	Not Available	Not Available	Not Available	Not Available	TCGA-CG-5716	49587564-e30f-4f1c-b7b3-fc0989bb1a0a	Hamburg	Germany	7	-31411		0	0
TCGA-CG-5717-01A-11R-1602-13	Tumor	Yes	Yes	No	TCGA-CG-5717	95.85.0	Nationwide Children's Hospital	22	STAD	6563B97F-22FC-4E01-97A0-AA1E5985966F	12	TCGA	2016	Cardia/Proximal	Not Available	Not Available	Not Available	No	TCGA-CG-5717	bdc3899e-15ae-421f-829b-0e07fbd27c60	Hamburg	Germany	22	-21458	212	0		TCGA-CG-5717-D37581;TCGA-CG-5717-D37582;TCGA-CG-5717-D37583	E8A29207-AB7D-40CD-888D-29BBAA62AE93;83198ACC-3ABA-46A0-BD76-E83B633E034B;ECAD283C-296E-408E-B401-1B06C531253A	Not Available;Not Available;Not Available	4;4;4	212;212;212	151;151;151	5-Fluorouracil;Cisplatin;Folinic acid	Clinical Progressive Disease;Clinical Progressive Disease;Clinical Progressive Disease	12;12;12	Not Available;Not Available;Not Available	Not Available;Not Available;Not Available	Not Available;Not Available;Not Available	Not Available;Not Available;Not Available	Not Applicable;Not Applicable;Not Applicable	Not Available;Not Available;Not Available	Not Available;Not Available;Not Available	NO;NO;NO	Chemotherapy;Chemotherapy;Chemotherapy	Not Available;Not Available;Not Available	Not Available;Not Available;Not Available	Not Available;Not Available;Not Available	NO;NO;NO
TCGA-CG-5718-01A-11R-1602-13	Tumor	Yes	Yes	No	TCGA-CG-5718	95.85.0	Nationwide Children's Hospital	22	STAD	BC5866C6-CE0D-413A-B58D-23C2B765D06A	12	TCGA	2016	Fundus/Body	Not Available	Not Available	Not Available	No	TCGA-CG-5718	d5c58161-05ed-4472-81ed-176216f49929	Hamburg	Germany	22	-28763		0	31
TCGA-CG-5719-01A-11R-1602-13	Tumor	Yes	Yes	No	TCGA-CG-5719	95.85.0	Nationwide Children's Hospital	22	STAD	F939541D-77D0-4772-98BC-3B7649456FF3	12	TCGA	2016	Fundus/Body	Not Available	YES	Proton Pump Inhibitors	No	TCGA-CG-5719	263f67e0-0a28-42e6-b3f3-1ddd0d397220	Hamburg	Hamburg/Germany	22	-19966		0	31
TCGA-CG-5720-01A-11R-1602-13	Tumor	Yes	Yes	No	TCGA-CG-5720	95.85.0	Nationwide Children's Hospital	22	STAD	F815D67D-0856-47FD-A324-476B74D8DE45	12	TCGA	2016	Cardia/Proximal	Not Available	Not Available	Not Available	No	TCGA-CG-5720	7c9ea4fa-4cbc-4941-945a-e531e1d48304	Hamburg	Germany	22	-26176	30	0
TCGA-CG-5720-11A-01R-1602-13	Normal	Yes	Yes	No	TCGA-CG-5720	95.85.0	Nationwide Children's Hospital	22	STAD	F815D67D-0856-47FD-A324-476B74D8DE45	12	TCGA	2016	Cardia/Proximal	Not Available	Not Available	Not Available	No	TCGA-CG-5720	7c9ea4fa-4cbc-4941-945a-e531e1d48304	Hamburg	Germany	22	-26176	30	0
TCGA-CG-5721-01A-11R-1602-13	Tumor	Yes	Yes	No	TCGA-CG-5721	95.85.0	Nationwide Children's Hospital	22	STAD	68A5117C-66DC-4AEE-BC36-C29C7677E04D	12	TCGA	2016	Antrum/Distal	Not Available	YES	Proton Pump Inhibitors	No	TCGA-CG-5721	588abaea-ab16-42f4-9457-5901ee791b5f	Hamburg	Germany	22	-21244		0	183
TCGA-CG-5721-11A-01R-1602-13	Normal	Yes	Yes	No	TCGA-CG-5721	95.85.0	Nationwide Children's Hospital	22	STAD	68A5117C-66DC-4AEE-BC36-C29C7677E04D	12	TCGA	2016	Antrum/Distal	Not Available	YES	Proton Pump Inhibitors	No	TCGA-CG-5721	588abaea-ab16-42f4-9457-5901ee791b5f	Hamburg	Germany	22	-21244		0	183
TCGA-CG-5722-01A-21R-1602-13	Tumor	Yes	Yes	No	TCGA-CG-5722	95.85.0	Nationwide Children's Hospital	22	STAD	8C64F205-0303-4D49-A6E0-0ED9C88BBF8D	12	TCGA	2016	Fundus/Body	Not Available	YES	Proton Pump Inhibitors	No	TCGA-CG-5722	f35e8fef-f61d-4614-b73f-f7e1d0f21f52	Hamburg	Hamburg/Germany	22	-24472		0	30
TCGA-CG-5722-11A-02R-1602-13	Normal	Yes	Yes	No	TCGA-CG-5722	95.85.0	Nationwide Children's Hospital	22	STAD	8C64F205-0303-4D49-A6E0-0ED9C88BBF8D	12	TCGA	2016	Fundus/Body	Not Available	YES	Proton Pump Inhibitors	No	TCGA-CG-5722	f35e8fef-f61d-4614-b73f-f7e1d0f21f52	Hamburg	Hamburg/Germany	22	-24472		0	30
TCGA-CG-5723-01A-11R-1602-13	Tumor	Yes	Yes	No	TCGA-CG-5723	95.85.0	Nationwide Children's Hospital	22	STAD	37D7B637-3A63-46D3-9178-E12E5A909656	12	TCGA	2016	Cardia/Proximal	Not Available	Not Available	Not Available	No	TCGA-CG-5723	0f00ad32-e4be-49d4-a02a-d233bfc913c5	Hamburg	Germany	22	-30376		0	2131
TCGA-CG-5724-01A-11R-1602-13	Tumor	Yes	Yes	No	TCGA-CG-5724	95.85.0	Nationwide Children's Hospital	22	STAD	CE286C69-43A0-4E35-8896-474EC6EEB905	12	TCGA	2016	Antrum/Distal	Not Available	Not Available	Not Available	No	TCGA-CG-5724	0b4e8d73-459d-4930-9d1a-abb8d53e1844	Hamburg	Germany	22	-21762	366	0		TCGA-CG-5724-D37584	ADDADFDC-26FB-43B1-AAA7-D38323D40063	Not Available	4	305	153	Cisplatin	Clinical Progressive Disease	12	Not Available	Not Available	Not Available	Not Available	Not Applicable	Not Available	Not Available	NO	Chemotherapy	Not Available	Not Available	Not Available	NO
TCGA-CG-5725-01A-11R-1602-13	Tumor	Yes	Yes	No	TCGA-CG-5725	95.85.0	Nationwide Children's Hospital	22	STAD	F8F35E14-37F1-4310-BAF5-9361AE44A090	12	TCGA	2016	Cardia/Proximal	Not Available	Not Available	Not Available	No	TCGA-CG-5725	129d95ca-71ef-44aa-a93d-f87803c37c9a	Hamburg	Germany	22	-26329	457	0		TCGA-CG-5725-D37585;TCGA-CG-5725-D37586;TCGA-CG-5725-D37587;TCGA-CG-5725-D37588;TCGA-CG-5725-D37589	C75FFCB1-97DF-4D25-9129-5739E83D3172;3FF1A034-1B02-4F39-828B-CA8D8CCF045D;F88EE3CF-8DE0-4FF5-B03D-FF90EFFA1FE1;A7A83AA9-3E61-4233-ACE2-366DAA7ED6F7;9E38E9CB-FA44-4B04-835D-829AC5CB50B4	Not Available;Not Available;Not Available;Not Available;Not Available	4;4;4;4;4	Not Available;Not Available;Not Available;334;Not Available	Not Available;Not Available;Not Available;334;Not Available	5-Fluorouracil;Oxaliplatin;Folinic acid;Docetaxel;Cetuximab	Clinical Progressive Disease;Clinical Progressive Disease;Clinical Progressive Disease;Clinical Progressive Disease;Clinical Progressive Disease	12;12;12;12;12	Not Available;Not Available;Not Available;Not Available;Not Available	Not Available;Not Available;Not Available;Not Available;Not Available	Not Available;Not Available;Not Available;Not Available;Not Available	Not Available;Not Available;Not Available;Not Available;Not Available	Not Applicable;Not Applicable;Not Applicable;Not Applicable;Not Applicable	Not Available;Not Available;Not Available;Not Available;Not Available	Not Available;Not Available;Not Available;Not Available;Not Available	NO;NO;NO;NO;NO	Chemotherapy;Chemotherapy;Chemotherapy;Chemotherapy;Targeted Molecular therapy	Not Available;Not Available;Not Available;Not Available;Not Available	Not Available;Not Available;Not Available;Not Available;Not Available	Not Available;Not Available;Not Available;Not Available;Not Available	NO;NO;NO;NO;NO
TCGA-CG-5726-01A-11R-1602-13	Tumor	Yes	Yes	No	TCGA-CG-5726	95.85.0	Nationwide Children's Hospital	22	STAD	2876DA21-9B14-4EEE-8350-F84F1E58065D	12	TCGA	2016	Antrum/Distal	Not Available	YES	Proton Pump Inhibitors	No	TCGA-CG-5726	863ad936-e2a0-471c-8d95-3a548bb94afa	Hamburg	Germany	22	-26998	881	0
TCGA-CG-5728-11A-01R-1602-13	Normal	Yes	Yes	No	TCGA-CG-5728	95.85.0	Nationwide Children's Hospital	22	STAD	C8CE4A23-7440-4C9C-B646-9BAE383C0B87	12	TCGA	2016	Antrum/Distal	Not Available	YES	Proton Pump Inhibitors	No	TCGA-CG-5728	1286ac33-a466-4f58-900e-f6b13fe9c25a	Hamburg	Hamburg/Germany	22	-32293		0	579
TCGA-CG-5730-11A-01R-1602-13	Normal	Yes	Yes	No	TCGA-CG-5730	95.85.0	Nationwide Children's Hospital	22	STAD	3535679E-9DC3-41EB-813B-3474ED6C62F9	12	TCGA	2016	Cardia/Proximal	Not Available	YES	Proton Pump Inhibitors	No	TCGA-CG-5730	09587f1c-5c99-4102-bc49-84d50fa8d0ce	Hamburg	Hamburg/Germany	22	-29432		0	122
TCGA-CG-5732-01A-11R-1602-13	Tumor	Yes	Yes	No	TCGA-CG-5732	95.85.0	Nationwide Children's Hospital	22	STAD	4109D7D1-C330-4C55-A260-72194A0D76AD	12	TCGA	2016	Cardia/Proximal	Not Available	YES	Proton Pump Inhibitors	No	TCGA-CG-5732	e62d5f3c-0a99-4932-a589-bff4fa02b1d3	Hamburg	Germany	22	-24379		0	1674	TCGA-CG-5732-D37590;TCGA-CG-5732-D37591;TCGA-CG-5732-D37592;TCGA-CG-5732-D37593;TCGA-CG-5732-D37594	609D8C85-26DE-432C-9FE0-E18EAA150E2A;D14745F0-59EE-45E0-A1FA-25700BC24934;778332E6-A480-4F21-AB69-BB6BDEE373F4;83DEEF80-C1C0-4AFF-B8E8-F37541ADE93A;1387F8E8-9C86-49C8-A102-24354B63F116	Not Available;Not Available;Not Available;Not Available;Not Available	4;4;4;4;4	427;2070;2070;2070;2070	366;1949;1949;1949;2070	Mitomycin;5-Fluorouracil;Folinic acid;Cisplatin;Docetaxel	Complete Response;Clinical Progressive Disease;Clinical Progressive Disease;Clinical Progressive Disease;Clinical Progressive Disease	12;12;12;12;12	Not Available;Not Available;Not Available;Not Available;Not Available	Not Available;Not Available;Not Available;Not Available;Not Available	Not Available;Not Available;Not Available;Not Available;Not Available	Not Available;Not Available;Not Available;Not Available;Not Available	Not Applicable;Not Applicable;Not Applicable;Not Applicable;Not Applicable	Not Available;Not Available;Not Available;Not Available;Not Available	Not Available;Not Available;Not Available;Not Available;Not Available	NO;NO;NO;NO;NO	Chemotherapy;Chemotherapy;Chemotherapy;Chemotherapy;Chemotherapy	Not Available;Not Available;Not Available;Not Available;Not Available	Not Available;Not Available;Not Available;Not Available;Not Available	Not Available;Not Available;Not Available;Not Available;Not Available	NO;NO;NO;NO;NO
TCGA-CG-5733-11A-01R-1602-13	Normal	Yes	Yes	No	TCGA-CG-5733	95.85.0	Nationwide Children's Hospital	22	STAD	1811C7B8-E776-489A-BA67-AE6086412E86	12	TCGA	2016	Antrum/Distal	Not Available	Not Available	Not Available	No	TCGA-CG-5733	8a9afa5e-63ce-41eb-aafb-b0b03653da5a	Hamburg	Germany	22	-30650	641	0
TCGA-CG-5734-01A-11R-1602-13	Tumor	Yes	Yes	No	TCGA-CG-5734	95.85.0	Nationwide Children's Hospital	22	STAD	13FBD122-9E36-4F5A-9544-8BA44D9F5309	12	TCGA	2016	Fundus/Body	Not Available	Not Available	Not Available	No	TCGA-CG-5734	2a227292-c73d-45fc-ab68-cdfaf7aef9e7	Hamburg	Germany	22	-25079	243	0
TCGA-CG-5734-11A-01R-1602-13	Normal	Yes	Yes	No	TCGA-CG-5734	95.85.0	Nationwide Children's Hospital	22	STAD	13FBD122-9E36-4F5A-9544-8BA44D9F5309	12	TCGA	2016	Fundus/Body	Not Available	Not Available	Not Available	No	TCGA-CG-5734	2a227292-c73d-45fc-ab68-cdfaf7aef9e7	Hamburg	Germany	22	-25079	243	0
TCGA-D7-5577-01A-01R-1602-13	Tumor	Yes	Yes	No	TCGA-D7-5577	95.85.0	Nationwide Children's Hospital	22	STAD	2498CFBB-2420-41CB-BB3E-D1E69E5071AB	12	TCGA	2016	Cardia/Proximal	Not Available	Not Available	Not Available	No	TCGA-D7-5577	2dc154aa-c478-404b-a92e-86abcc8dbdb7	Poznan	Poland	8	-19668		0	263	TCGA-D7-5577-D13821;TCGA-D7-5577-D64886;TCGA-D7-5577-D64887;TCGA-D7-5577-D64888	eddf6027-36e4-4eb1-b4ab-59e0455453b9;98146EC0-9226-4EF2-8DFA-743CB1624292;651EAE70-461F-4656-8059-B1C08352CA23;6DFABED0-E03E-4089-8102-46E2AB77A61F	Not Available;Not Available;Not Available;Not Available	20;15;15;15	Not Available;Not Available;Not Available;Not Available	81;81;81;81	Calcium Foliatum;cisplatinum;epirubicinum;fluorouracilum	Not Available;Not Applicable;Not Applicable;Not Applicable	6;9;9;9	Not Available;Not Available;Not Available;Not Available	420;Not Available;Not Available;Not Available	mg;Not Available;Not Available;Not Available	ADJUVANT;Not Available;Not Available;Not Available	Not Applicable;Not Applicable;Not Applicable;Not Applicable	PLFE;Not Available;Not Available;Not Available	IV;Not Available;Not Available;Not Available	YES;YES;YES;YES	Chemotherapy;Chemotherapy;Chemotherapy;Chemotherapy	Not Available;Not Available;Not Available;Not Available	Not Available;Not Available;Not Available;Not Available	Not Available;Not Available;Not Available;Not Available	Not Available;NO;NO;NO
TCGA-D7-5578-01A-01R-1602-13	Tumor	Yes	Yes	No	TCGA-D7-5578	95.85.0	Nationwide Children's Hospital	22	STAD	0985C5FE-F2BE-49DF-ABF6-763FA8146767	12	TCGA	2016	Fundus/Body	Not Available	Not Available	Not Available	No	TCGA-D7-5578	a3c1f9a2-9174-48cf-81dc-2afcfdc4ba9c	Poznan	Poland	6	-29390		0	109
TCGA-D7-6519-01A-11R-1802-13	Tumor	Yes	Yes	No	TCGA-D7-6519	129.82.0	Nationwide Children's Hospital	22	STAD	6F02AF3A-0648-4354-8867-5DA4CDA5B2CD	12	TCGA	2016	Cardia/Proximal	Not Available	NO	Not Available	No	TCGA-D7-6519	e37cae9e-0656-4b89-b326-739a5cc859e0	Poznan	Poland	15	-23413		0	476	TCGA-D7-6519-D28942;TCGA-D7-6519-D28941	7b1d3fbd-a2f3-4950-94ed-2e01f7943809;0e1ae485-c9c4-4665-a77b-2a9b69122808	Not Available;Not Available	2;2	Not Available;237	503;55	5-FU+ etoposidium;5-FU	Not Available;Not Available	3;3	2;6	500+120;425	mg/m2;mg/m2	PALLIATIVE;ADJUVANT	Not Applicable;Not Applicable	Not Available;Not Available	IV;IV	YES;NO	Chemotherapy;Chemotherapy	Not Available;Not Available	4800+1140;19700	mg;mg	Not Available;Not Available
TCGA-D7-6520-01A-11R-1802-13	Tumor	Yes	Yes	No	TCGA-D7-6520	129.82.0	Nationwide Children's Hospital	22	STAD	A7DCA549-E9C7-4B4D-97E7-FA49ED2CB923	12	TCGA	2016	Antrum/Distal	Not Available	NO	Not Available	No	TCGA-D7-6520	3c573af6-6298-49de-8de0-6a7f9ce9b000	Poznan	Poland	13	-19467		0	293	TCGA-D7-6520-D28620;TCGA-D7-6520-D34561;TCGA-D7-6520-D64894;TCGA-D7-6520-D64895;TCGA-D7-6520-D64896;TCGA-D7-6520-D64897;TCGA-D7-6520-D64898	aab4cab8-a128-4320-84d3-ce1829173002;9AE50E97-7268-45C0-8619-DA5B94299BCC;2311DC1E-90DB-488A-8726-9B879BA1FC50;895FC5D5-B15E-475A-BEC8-A98B3CD688F0;BB3A3B0B-8AE9-49DE-8C28-791F348F2375;2A244617-5F9F-456C-9358-C96486AA3678;AB5C6559-7F18-4F29-BBBB-3E8E18B8562A	Not Available;Not Available;Not Available;Not Available;Not Available;Not Available;Not Available	1;23;15;15;15;15;15	172;321;172;172;321;321;321	53;249;53;53;249;249;249	Epirubicin;Cisplatinum;Oxaliplatin;Capecytabinum;Dexamethasone phosphate;Docetaxelum;Fluorouracilum	Not Available;Clinical Progressive Disease;Not Available;Not Available;Clinical Progressive Disease;Clinical Progressive Disease;Clinical Progressive Disease	3;8;9;9;9;9;9	6;Not Available;Not Available;Not Available;Not Available;Not Available;Not Available	87.5;Not Available;Not Available;Not Available;Not Available;Not Available;Not Available	mg;Not Available;Not Available;Not Available;Not Available;Not Available;Not Available	PROGRESSION;Not Available;Not Available;Not Available;Not Available;Not Available;Not Available	Not Applicable;Not Applicable;Not Applicable;Not Applicable;Not Applicable;Not Applicable;Not Applicable	Not Available;Not Available;Not Available;Not Available;Not Available;Not Available;Not Available	IV;Not Available;Not Available;Not Available;Not Available;Not Available;Not Available	NO;NO;NO;NO;NO;NO;NO	Chemotherapy;Chemotherapy;Chemotherapy;Chemotherapy;Chemotherapy;Chemotherapy;Chemotherapy	Not Available;Not Available;Not Available;Not Available;Not Available;Not Available;Not Available	Not Available;Not Available;Not Available;Not Available;Not Available;Not Available;Not Available	mg;Not Available;Not Available;Not Available;Not Available;Not Available;Not Available	Not Available;NO;NO;NO;NO;NO;NO
TCGA-D7-6521-01A-11R-1802-13	Tumor	Yes	Yes	No	TCGA-D7-6521	129.82.0	Nationwide Children's Hospital	22	STAD	0B56ACC4-1BF4-4749-AA86-55CDD54CD538	12	TCGA	2016	Fundus/Body	Not Available	NO	Not Available	No	TCGA-D7-6521	6de6b8e2-03eb-4f32-b5a3-bea73fc632b4	Poznan	Poland	13	-23776		0	249	TCGA-D7-6521-D22135	2ce02f78-bf40-48d6-aedf-8989180c0249	Not Available	24	Not Available	29	PLFE/FLO	Not Available	2	Not Available	Not Available	Not Available	ADJUVANT	Not Applicable	Not Available	IV	YES	Chemotherapy	Not Available	Not Available	mg	Not Available
TCGA-D7-6522-01A-11R-1802-13	Tumor	Yes	Yes	No	TCGA-D7-6522	129.82.0	Nationwide Children's Hospital	22	STAD	9A996E7B-71B5-4DD7-BD96-17FE6B7A53F6	12	TCGA	2016	Antrum/Distal	Not Available	NO	Not Available	No	TCGA-D7-6522	8bb3facb-1933-4350-9f78-74537559e000	Poznan	Poland	13	-21465		0	210
TCGA-D7-6524-01A-11R-1802-13	Tumor	Yes	Yes	No	TCGA-D7-6524	129.82.0	Nationwide Children's Hospital	22	STAD	F4779813-B89A-483B-9CA8-F8E018141CE7	12	TCGA	2016	Antrum/Distal	Not Available	NO	Not Available	No	TCGA-D7-6524	7ef3f065-1928-4a58-b5a6-76dddb8488cf	Poznan	Poland	13	-19532		0	21
TCGA-D7-6525-01A-11R-1802-13	Tumor	Yes	Yes	No	TCGA-D7-6525	129.82.0	Nationwide Children's Hospital	22	STAD	1B82DA2D-BE16-48FE-8E99-F2113AA28B59	12	TCGA	2016	Cardia/Proximal	Not Available	NO	Not Available	No	TCGA-D7-6525	82f9a197-040d-4c5e-89d9-d87a7aa0168d	Poznan	Poland	13	-21223		0	181	TCGA-D7-6525-D22131	f522f3c0-8d56-404a-93b6-d2bc05b46882	Not Available	24	153	64	Not Available	Not Available	2	Not Available	Not Available	Not Available	ADJUVANT	Not Applicable	Not Available	IH	NO	Chemotherapy	Not Available	Not Available	Not Available	Not Available
TCGA-D7-6526-01A-11R-1802-13	Tumor	Yes	Yes	No	TCGA-D7-6526	129.82.0	Nationwide Children's Hospital	22	STAD	0CA29730-5E91-4E0E-9F4F-FDECFD91D9ED	12	TCGA	2016	Fundus/Body	Not Available	NO	Not Available	No	TCGA-D7-6526	a28e57e2-9071-4558-856a-162f7a837380	Poznan	Poland	13	-24477		0	201	TCGA-D7-6526-D28637;TCGA-D7-6526-D68505;TCGA-D7-6526-D68506;TCGA-D7-6526-D68507	c86e071b-6d28-4e4a-8ed0-4736ed7e76b6;97BD1807-DD7A-4441-9770-A65C2B13141D;0D17995B-DDE2-40F5-B3AB-356E1E1CBFE0;52EF598C-05F4-469A-B16D-DEC7FA6180A3	Not Available;Not Available;Not Available;Not Available	27;21;21;21	Not Available;Not Available;Not Available;Not Available	74;74;74;74	cisplatin;LEUCOVORIN;5-fluorouracil;epirubicin	Not Available;Not Available;Not Available;Not Available	2;11;11;11	Not Available;Not Available;Not Available;Not Available	30;Not Available;Not Available;Not Available	mg;Not Available;Not Available;Not Available	ADJUVANT;Not Available;Not Available;Not Available	Not Applicable;Not Applicable;Not Applicable;Not Applicable	Not Available;Not Available;Not Available;Not Available	IV;Not Available;Not Available;Not Available	YES;YES;YES;YES	Chemotherapy;Ancillary;Chemotherapy;Chemotherapy	Not Available;Not Available;Not Available;Not Available	Not Available;Not Available;Not Available;Not Available	Not Available;Not Available;Not Available;Not Available	Not Available;NO;NO;NO
TCGA-D7-6527-01A-11R-1802-13	Tumor	Yes	Yes	No	TCGA-D7-6527	129.82.0	Nationwide Children's Hospital	22	STAD	AA652A5E-116E-44E1-B5E3-87DEAEB5BDCB	12	TCGA	2016	Cardia/Proximal	Not Available	NO	Not Available	No	TCGA-D7-6527	cb622cd6-776d-4681-8a67-4addd61c66b8	Poznan	Poland	16	-22793		0	126	TCGA-D7-6527-D22129;TCGA-D7-6527-D64900	336b311b-1e0b-47d8-b413-6ac99efb7866;D022D4CD-92DA-41FE-AC88-6E0D039B4685	Not Available;Not Available	24;15	116;116	55;55	5-FU;Leucovorin	Not Available;Not Available	2;9	Not Available;Not Available	Not Available;Not Available	mg;Not Available	ADJUVANT;Not Available	Not Applicable;Not Applicable	Not Available;Not Available	Not Available;Not Available	NO;NO	Chemotherapy;Ancillary	Not Available;Not Available	Not Available;Not Available	Not Available;Not Available	Not Available;NO
TCGA-D7-6528-01A-11R-1802-13	Tumor	Yes	Yes	No	TCGA-D7-6528	129.82.0	Nationwide Children's Hospital	22	STAD	29160C1B-DA69-4603-8A04-CC1103FA9166	12	TCGA	2016	Fundus/Body	Not Available	NO	Not Available	No	TCGA-D7-6528	35496e4e-598f-4ffc-b11e-8edaeb676079	Poznan	Poland	16	-25815		0	51
TCGA-D7-6815-01A-11R-1884-13	Tumor	Yes	Yes	No	TCGA-D7-6815	152.81.0	Nationwide Children's Hospital	22	STAD	4E6789FC-7542-4A15-981C-BA58718F0310	12	TCGA	2016	Fundus/Body	Not Available	NO	Not Available	No	TCGA-D7-6815	53086e20-a727-40d6-b42d-8030109b5130	Poznan	Poland	20	-25811		0	111
TCGA-D7-6818-01A-11R-1884-13	Tumor	Yes	Yes	No	TCGA-D7-6818	152.81.0	Nationwide Children's Hospital	22	STAD	41045C2C-0C66-40EC-9588-EB89183FBB44	12	TCGA	2016	Fundus/Body	Not Available	NO	Not Available	No	TCGA-D7-6818	aa2934f9-8783-428e-88a6-1d04b93fa1fd	Poznan	Poland	18	-19391		0	124	TCGA-D7-6818-D29925;TCGA-D7-6818-D64902	634e2d9f-675b-4944-b726-547fae43ec45;F10460B9-50CB-4721-800C-F7A800D6B78A	Not Available;Not Available	26;15	201;201	63;63	5 fluorouracilum;leucovorin	Not Available;Not Available	3;9	5;Not Available	Not Available;Not Available	mg/m2;Not Available	ADJUVANT;Not Available	Not Applicable;Not Applicable	Not Available;Not Available	IV;Not Available	NO;NO	Chemotherapy;Ancillary	Not Available;Not Available	Not Available;Not Available	mg;Not Available	Not Available;NO
TCGA-D7-6822-01A-11R-1884-13	Tumor	Yes	Yes	No	TCGA-D7-6822	152.81.0	Nationwide Children's Hospital	22	STAD	76FAAFCC-AAF3-4953-AE9E-A888E0003933	12	TCGA	2016	Fundus/Body	Not Available	NO	Not Available	Yes	TCGA-D7-6822	e2aaabd9-f4ba-4763-a28a-c14d46a4bc5d	Poznan	Poland	21	-28214		0	131
TCGA-D7-8570-01A-11R-2343-13	Tumor	Yes	Yes	No	TCGA-D7-8570	220.78.0	Nationwide Children's Hospital	22	STAD	5A579927-8CA8-4F97-89E7-8A72D8BD57EF	12	TCGA	2016	Cardia/Proximal	Not Available	NO	Not Available	No	TCGA-D7-8570	1e1cdf72-820f-48a4-8fb6-89575d07cde9	Poznan	Poland	23	-16150		0	243	TCGA-D7-8570-D51359	898BBEFE-3CF8-4397-A77F-BE0D73CD7880	Not Available	18	243	36	PLFE	Clinical Progressive Disease	11	Not Available	Not Available	Not Available	Not Available	Not Applicable	Not Available	Not Available	NO	Chemotherapy	Not Available	Not Available	Not Available	NO
TCGA-D7-8572-01A-11R-2343-13	Tumor	Yes	Yes	No	TCGA-D7-8572	220.78.0	Nationwide Children's Hospital	22	STAD	38D1D442-C1DE-44D0-96ED-A41370C5153F	12	TCGA	2016	Fundus/Body	Not Available	NO	Not Available	Unknown	TCGA-D7-8572	8097fddc-c7b9-4192-89d7-6bcceb7465b5	Poznan	Poland	23	-20870		0	26
TCGA-D7-8573-01A-11R-2343-13	Tumor	Yes	Yes	No	TCGA-D7-8573	220.78.0	Nationwide Children's Hospital	22	STAD	C0FC2816-0C36-4EF3-BC9A-348A3EA11BE2	12	TCGA	2016	Fundus/Body	Not Available	NO	Not Available	No	TCGA-D7-8573	e4344668-5a50-4dde-8eec-f4d7f01f99fd	poznan	Poland	23	-20963		0	119
TCGA-D7-8574-01A-13R-2343-13	Tumor	Yes	Yes	No	TCGA-D7-8574	220.78.0	Nationwide Children's Hospital	22	STAD	47D1A3AA-6D73-40CB-A640-58312AEB1FA7	12	TCGA	2016	Antrum/Distal	Not Available	YES	H2 Blockers	No	TCGA-D7-8574	a873475c-b2c7-4c84-bd89-5b9ee6060ce1	Poznan	Poland	23	-26586		0	128
TCGA-D7-8575-01A-11R-2343-13	Tumor	Yes	Yes	No	TCGA-D7-8575	220.78.0	Nationwide Children's Hospital	22	STAD	73222A41-3BDF-4D3D-A74F-6A109806C9C4	12	TCGA	2016	Fundus/Body	Not Available	NO	Not Available	No	TCGA-D7-8575	00ee3098-1b32-4e7a-81ea-993773587c41	Poznan	Poland	23	-27712		0	7
TCGA-D7-8576-01A-11R-2343-13	Tumor	Yes	Yes	No	TCGA-D7-8576	220.78.0	Nationwide Children's Hospital	22	STAD	EFE2E606-DD24-4278-87CB-CD57B0DA873F	12	TCGA	2016	Antrum/Distal	Not Available	NO	Not Available	No	TCGA-D7-8576	ec8268c7-943d-451a-9036-f0196078b6c5	Poznan	Poland	23	-20014		0	98
TCGA-D7-8578-01A-21R-2343-13	Tumor	Yes	Yes	No	TCGA-D7-8578	220.78.0	Nationwide Children's Hospital	22	STAD	84DE7B88-9A92-4AE6-8CBF-7DE79145FDBE	12	TCGA	2016	Antrum/Distal	Not Available	NO	Not Available	No	TCGA-D7-8578	50279b37-828d-4e18-b41f-f793c3923e75	Poznan	Poland	24	-26620		0	160
TCGA-D7-8579-01A-11R-2343-13	Tumor	Yes	Yes	No	TCGA-D7-8579	220.78.0	Nationwide Children's Hospital	22	STAD	91983EEC-EC1A-45CA-AF6E-585B3EA3FFC8	12	TCGA	2016	Antrum/Distal	Not Available	NO	Not Available	No	TCGA-D7-8579	81a7f6a2-e44c-43d6-b687-01158eaf44ee	Poznan	Poland	24	-24120		0	146	TCGA-D7-8579-D52679	F6774DC9-E844-4EF4-BD30-965D1E0FDEB6	Not Available	5	213	97	5-fluorouracilum	Complete Response	12	Not Available	Not Available	Not Available	Not Available	Not Applicable	Not Available	Not Available	NO	Chemotherapy	Not Available	Not Available	Not Available	NO
TCGA-D7-A4YU-01A-21R-A251-31	Tumor	Yes	Yes	No	TCGA-D7-A4YU	269.72.0	Nationwide Children's Hospital	22	STAD	B2BFB599-77E3-40C1-B1F7-F59CFE0BDB3D	12	TCGA	2016	Fundus/Body	Not Available	NO	Not Available	No	TCGA-D7-A4YU	32B44138-64E2-4BBF-AA2F-93A3B07EC670	Poznan	Not Available	24	-26781		0	210	TCGA-D7-A4YU-D39493;TCGA-D7-A4YU-D51364	752A76A3-A84A-45F3-9F63-F0250162D9E4;67F00099-548F-4B1F-A3DD-076ECFB4DA78	Not Available;Not Available	24;18	Not Available;Not Available	213;518	Capecitabine;FLC	Not Applicable;Not Applicable	1;11	Not Available;Not Available	Not Available;Not Available	Not Available;Not Available	Not Available;Not Available	Not Applicable;Not Applicable	Not Available;Not Available	Not Available;Not Available	YES;YES	Chemotherapy;Chemotherapy	Not Available;Not Available	Not Available;Not Available	Not Available;Not Available	NO;NO
TCGA-D7-A4YX-01A-11R-A251-31	Tumor	Yes	Yes	No	TCGA-D7-A4YX	269.72.0	Nationwide Children's Hospital	22	STAD	4B68FD2A-811D-49F4-9151-2A13431CB1DD	12	TCGA	2016	Fundus/Body	Not Available	NO	Not Available	No	TCGA-D7-A4YX	2B4F014F-74E9-4DDA-A1AD-ABCBD124FC44	Poznan	Not Available	24	-23249		0	244
TCGA-D7-A4Z0-01A-22R-A251-31	Tumor	Yes	Yes	No	TCGA-D7-A4Z0	269.72.0	Nationwide Children's Hospital	22	STAD	4379B297-8C33-4A15-91AF-72D583894B97	12	TCGA	2016	Antrum/Distal	Not Available	NO	Not Available	No	TCGA-D7-A4Z0	DCE21359-004F-4E8B-89E4-9E1A30FAFFDF	Poznan	Not Available	1	-22129		0	148	TCGA-D7-A4Z0-D39754	DF769626-0FDC-4069-B1E6-32078AE6366B	Not Available	1	Not Available	72	5-fluorouracilum	Not Applicable	2	Not Available	Not Available	Not Available	Not Available	Not Applicable	Not Available	Not Available	YES	Chemotherapy	Not Available	Not Available	Not Available	NO
TCGA-D7-A6EV-01A-11R-A31P-31	Tumor	Yes	Yes	No	TCGA-D7-A6EV	321.64.0	Nationwide Children's Hospital	22	STAD	A47BD7D4-6BA5-42C3-A848-98F60869B215	12	TCGA	2016	Antrum/Distal	Not Available	NO	Not Available	No	TCGA-D7-A6EV	72B10481-7B16-469F-B133-464609569ADF	poznan	wlkp	28	-26226		0	342
TCGA-D7-A6EX-01A-11R-A31P-31	Tumor	Yes	Yes	No	TCGA-D7-A6EX	321.64.0	Nationwide Children's Hospital	22	STAD	8D5461EB-8939-4DCE-94FD-FF0C964AE0FC	12	TCGA	2016	Antrum/Distal	Not Available	NO	Not Available	No	TCGA-D7-A6EX	1B391187-1D9A-4428-BA9A-EF1800F17D3E	poznan	wlkp	28	-26525		0	344
TCGA-D7-A6EY-01A-21R-A31P-31	Tumor	Yes	Yes	No	TCGA-D7-A6EY	321.64.0	Nationwide Children's Hospital	22	STAD	F4A95025-85CF-49FE-B4CA-F7590A75F075	12	TCGA	2016	Antrum/Distal	Not Available	NO	Not Available	No	TCGA-D7-A6EY	73BD696B-0F35-4F70-8888-8153B1BA9EE4	poznan	wlkp	28	-26526	348	0
TCGA-D7-A6EZ-01A-11R-A31P-31	Tumor	Yes	Yes	No	TCGA-D7-A6EZ	321.64.0	Nationwide Children's Hospital	22	STAD	D9B7DEE4-1764-458E-A204-D7EE3C4DD658	12	TCGA	2016	Fundus/Body	Not Available	NO	Not Available	No	TCGA-D7-A6EZ	263B18E1-5722-4650-B16B-DAC1961A3AF8	poznan	wlkp	28	-24425		0	297
TCGA-D7-A6F0-01A-11R-A31P-31	Tumor	Yes	Yes	No	TCGA-D7-A6F0	321.64.0	Nationwide Children's Hospital	22	STAD	92C966EA-C1EC-4838-BCDB-16CA52CE08D4	12	TCGA	2016	Cardia/Proximal	Not Available	NO	Not Available	No	TCGA-D7-A6F0	B1FEE7AF-8030-4D93-94AC-6294683D4298	poznan	wlkp	31	-28923		0	90
TCGA-D7-A6F2-01A-12R-A31P-31	Tumor	Yes	Yes	No	TCGA-D7-A6F2	321.64.0	Nationwide Children's Hospital	22	STAD	69114D55-D07A-4147-AD31-073A5DB726A5	12	TCGA	2016	Fundus/Body	Not Available	NO	Not Available	Unknown	TCGA-D7-A6F2	F4B1E633-38E6-4CC6-A0C6-911582D4066B	Poznan	Wlkp	7	-22801		0	476
TCGA-D7-A747-01A-22R-A33Y-31	Tumor	Yes	Yes	No	TCGA-D7-A747	343.53.0	Nationwide Children's Hospital	22	STAD	030E1B0D-7580-4DE1-88FA-AFF033B28C7C	12	TCGA	2016	Antrum/Distal	Not Available	NO	Not Available	Unknown	TCGA-D7-A747	37F93D19-C78F-4FBC-AFFB-5A2CCC84BE1B	poznan	wlkp	7	-20923	255	0		TCGA-D7-A747-D58326;TCGA-D7-A747-D61636;TCGA-D7-A747-D61639	329B574E-FD62-402C-BAB1-1B86157ABB42;4A0774C6-70B3-4A03-8DE5-46E3F0FEC975;19AF3680-BE81-43D4-9667-36FA05D0F8AB	Not Available;Not Available;Not Available	7;2;2	208;208;208	85;85;85	epirubicinum;Cisplatinum;Capecytabinum	Clinical Progressive Disease;Clinical Progressive Disease;Clinical Progressive Disease	4;7;7	Not Available;Not Available;Not Available	Not Available;Not Available;Not Available	Not Available;Not Available;Not Available	Not Available;Not Available;Not Available	Not Applicable;Not Applicable;Not Applicable	Not Available;Not Available;Not Available	Not Available;Not Available;Not Available	NO;NO;NO	Chemotherapy;Chemotherapy;Chemotherapy	Not Available;Not Available;Not Available	Not Available;Not Available;Not Available	Not Available;Not Available;Not Available	NO;NO;NO
TCGA-D7-A748-01A-12R-A32D-31	Tumor	Yes	Yes	No	TCGA-D7-A748	333.57.0	Nationwide Children's Hospital	22	STAD	68A4FD7D-3CDE-4B9B-8D25-6DE82B414AA3	12	TCGA	2016	Fundus/Body	Not Available	Unknown	Not Available	Unknown	TCGA-D7-A748	BF0F1735-F94D-4B82-8F91-2FD2BAC80E32	poznan	wlkp	7	-15190	132	0		TCGA-D7-A748-D58331;TCGA-D7-A748-D58330;TCGA-D7-A748-D61641;TCGA-D7-A748-D61642	D328BEA0-529E-4E17-B022-5A1C459086C9;11C1813D-4CA0-4DC8-A02D-BDAE40E1420D;4EF5718C-A697-461C-9D3C-1B49F9F263EA;9A645470-B657-41A6-8022-AFD121297378	Not Available;Not Available;Not Available;Not Available	7;7;2;2	104;72;104;104	104;40;104;104	epirubicinum;5-FU;Oxaliplatinum;Capecytabinum	Clinical Progressive Disease;Clinical Progressive Disease;Clinical Progressive Disease;Clinical Progressive Disease	4;4;7;7	Not Available;Not Available;Not Available;Not Available	Not Available;Not Available;Not Available;Not Available	Not Available;Not Available;Not Available;Not Available	Not Available;Not Available;Not Available;Not Available	Not Applicable;Not Applicable;Not Applicable;Not Applicable	Not Available;Not Available;Not Available;Not Available	Not Available;Not Available;Not Available;Not Available	NO;NO;NO;NO	Chemotherapy;Chemotherapy;Chemotherapy;Chemotherapy	Not Available;Not Available;Not Available;Not Available	Not Available;Not Available;Not Available;Not Available	Not Available;Not Available;Not Available;Not Available	NO;NO;NO;NO
TCGA-D7-A74A-01A-11R-A32D-31	Tumor	Yes	Yes	No	TCGA-D7-A74A	333.57.0	Nationwide Children's Hospital	22	STAD	3942DB6D-6D56-45BC-937F-49352D7F9A2D	12	TCGA	2016	Cardia/Proximal	Not Available	NO	Not Available	No	TCGA-D7-A74A	40837A4D-7931-497C-A6BF-6A661813C443	poznan	wlkp	31	-22435		0	225
TCGA-EQ-8122-01A-11R-2343-13	Tumor	Yes	Yes	No	TCGA-EQ-8122	220.78.0	Nationwide Children's Hospital	22	STAD	9B906C97-0ED5-4899-AFB6-E976A42A84B3	12	TCGA	2016	Antrum/Distal	Not Available	Not Available	Not Available	Not Available	TCGA-EQ-8122	4e921bc8-df5d-4f54-93d1-d5a433f91bdb	Not Available	United States	13	-26289		0	237	TCGA-EQ-8122-D32951;TCGA-EQ-8122-D32954	9E669396-FE81-4E4B-A481-2654384F83DA;4D38CD6C-6B2E-477A-B670-69BE7E48425E	Not Available;Not Available	18;18	157;157	68;68	5FU;Leucovorin	Unknown;Unknown	6;6	Not Available;Not Available	Not Available;Not Available	Not Available;Not Available	Not Available;Not Available	Not Applicable;Not Applicable	Not Available;Not Available	Not Available;Not Available	NO;NO	Chemotherapy;Ancillary	Not Available;Not Available	Not Available;Not Available	Not Available;Not Available	NO;NO
TCGA-F1-6177-01A-11R-1802-13	Tumor	Yes	Yes	No	TCGA-F1-6177	129.82.0	Nationwide Children's Hospital	22	STAD	DA975256-C752-44A1-BE91-10CCE47AA4C9	12	TCGA	2016	Antrum/Distal	Not Available	NO	Not Available	No	TCGA-F1-6177	c3cba26e-38c2-4569-afd6-6b045e604808	Chapel Hill	North Carolina	8	-32873		0	0
TCGA-F1-6874-01A-11R-1884-13	Tumor	Yes	Yes	No	TCGA-F1-6874	152.81.0	Nationwide Children's Hospital	22	STAD	397141C3-67CF-40B9-933F-0C344E77FFC0	12	TCGA	2016	Cardia/Proximal	Not Available	NO	Not Available	No	TCGA-F1-6874	106f3344-f699-4b2c-8f62-4ac6c948dde4	Chapel Hill	North Carolina	4	-29083		0	62
TCGA-F1-6875-01A-11R-2055-13	Tumor	Yes	Yes	No	TCGA-F1-6875	165.79.0	Nationwide Children's Hospital	22	STAD	22AB223A-2CF3-4F43-92CB-1B2AFAE366C1	12	TCGA	2016	Antrum/Distal	Not Available	Not Available	Not Available	Not Available	TCGA-F1-6875	283776cd-32e8-4a79-bed1-1411c9d3a9e0	Chapel Hill	NC	10	-29209	2197	0
TCGA-F1-A448-01A-11R-A24K-31	Tumor	Yes	Yes	No	TCGA-F1-A448	257.69.0	Nationwide Children's Hospital	22	STAD	17309BAD-9CC9-4727-8497-ABD18CD65FEF	12	TCGA	2016	Antrum/Distal	Not Available	NO	Not Available	No	TCGA-F1-A448	CCA74404-CD91-4A69-AE09-BFB5D9142D3D	Chapel Hill	NC	31	-25846		0	252	TCGA-F1-A448-D36509;TCGA-F1-A448-D36510;TCGA-F1-A448-D36511	FDD21475-195B-4A98-A73F-93B1AB0DF95E;F8F5A539-3E12-4643-BB34-E6ADCCC2E2D1;2E8456F0-6FFA-4F5D-9F69-D77692059B4A	Not Available;Not Available;Not Available	31;31;31	119;119;175	98;98;161	Capecitabine;Oxaliplatin;5FU	Complete Response;Complete Response;Complete Response	10;10;10	Not Available;Not Available;Not Available	Not Available;Not Available;Not Available	Not Available;Not Available;Not Available	Not Available;Not Available;Not Available	Not Applicable;Not Applicable;Not Applicable	Not Available;Not Available;Not Available	Not Available;Not Available;Not Available	NO;NO;NO	Chemotherapy;Chemotherapy;Chemotherapy	Not Available;Not Available;Not Available	Not Available;Not Available;Not Available	Not Available;Not Available;Not Available	NO;NO;NO
TCGA-F1-A72C-01A-21R-A33Y-31	Tumor	Yes	Yes	No	TCGA-F1-A72C	343.53.0	Nationwide Children's Hospital	22	STAD	33354416-DCBB-4162-9614-0BB68992E5D6	12	TCGA	2016	Antrum/Distal	Not Available	NO	Not Available	No	TCGA-F1-A72C	5C76CB89-B1B1-4910-B811-E44D3B277430	Chapel Hill	NC	9	-25104		0	247	TCGA-F1-A72C-D53060	2170E1D0-F575-410D-A6A1-0810B07B47E1	Not Available	9	181	166	Capecitabine	Complete Response	12	Not Available	Not Available	Not Available	Not Available	Not Applicable	Not Available	Not Available	NO	Chemotherapy	Not Available	Not Available	Not Available	NO
TCGA-FP-7735-01A-11R-2055-13	Tumor	Yes	Yes	No	TCGA-FP-7735	165.79.0	Nationwide Children's Hospital	22	STAD	82EC468A-11E8-4B9F-B183-91136E1B44B8	12	TCGA	2016	Fundus/Body	Not Available	YES	Proton Pump Inhibitors	Not Available	TCGA-FP-7735	1d43af3c-4279-4aed-9ced-ce3896a48ae0	Tyler	Texas, USA	9	-28232		0	12
TCGA-FP-7735-11A-01R-2055-13	Normal	Yes	Yes	No	TCGA-FP-7735	165.79.0	Nationwide Children's Hospital	22	STAD	82EC468A-11E8-4B9F-B183-91136E1B44B8	12	TCGA	2016	Fundus/Body	Not Available	YES	Proton Pump Inhibitors	Not Available	TCGA-FP-7735	1d43af3c-4279-4aed-9ced-ce3896a48ae0	Tyler	Texas, USA	9	-28232		0	12
TCGA-FP-7829-01A-11R-2055-13	Tumor	Yes	Yes	No	TCGA-FP-7829	165.79.0	Nationwide Children's Hospital	22	STAD	C43B62F8-6FE5-4C03-89E0-C0B0E82B04AE	12	TCGA	2016	Gastroesophageal Junction	Not Available	Not Available	Not Available	Not Available	TCGA-FP-7829	45aacbb4-0fd8-431c-a57b-279ea57a19fc	Minneapolis	Minnesota, USA	9	-25534		0	6	TCGA-FP-7829-D44169	851E73E0-FBF1-41E9-B49D-05DC1E0F5BD2	Not Available	14	85	53	5-FU	Complete Response	6	Not Available	Not Available	Not Available	Not Available	Not Applicable	Not Available	Not Available	NO	Chemotherapy	Not Available	Not Available	Not Available	NO
TCGA-FP-7829-11A-01R-2055-13	Normal	Yes	Yes	No	TCGA-FP-7829	165.79.0	Nationwide Children's Hospital	22	STAD	C43B62F8-6FE5-4C03-89E0-C0B0E82B04AE	12	TCGA	2016	Gastroesophageal Junction	Not Available	Not Available	Not Available	Not Available	TCGA-FP-7829	45aacbb4-0fd8-431c-a57b-279ea57a19fc	Minneapolis	Minnesota, USA	9	-25534		0	6	TCGA-FP-7829-D44169	851E73E0-FBF1-41E9-B49D-05DC1E0F5BD2	Not Available	14	85	53	5-FU	Complete Response	6	Not Available	Not Available	Not Available	Not Available	Not Applicable	Not Available	Not Available	NO	Chemotherapy	Not Available	Not Available	Not Available	NO
TCGA-FP-7916-01A-11R-2203-13	Tumor	Yes	Yes	No	TCGA-FP-7916	211.76.0	Nationwide Children's Hospital	22	STAD	3616D69D-F82D-4DA2-8F41-F5F7837DD116	12	TCGA	2016	Antrum/Distal	Not Available	Not Available	Not Available	Not Available	TCGA-FP-7916	d384dd0c-1947-4ffc-bee9-de38311d8249	Tucson	AZ/USA	20	-28475		0	92	TCGA-FP-7916-D46168	7496D73B-36AF-4253-ACFE-F45CBA69BC4A	Not Available	2	142	108	Xeloda	Clinical Progressive Disease	8	Not Available	Not Available	Not Available	Not Available	Not Applicable	Not Available	Not Available	NO	Chemotherapy	Not Available	Not Available	Not Available	NO
TCGA-FP-7998-01A-11R-2203-13	Tumor	Yes	Yes	No	TCGA-FP-7998	211.76.0	Nationwide Children's Hospital	22	STAD	A0DD21A4-A4F9-4E67-AD52-E690D28B4846	12	TCGA	2016	Fundus/Body	Not Available	Not Available	Not Available	Not Available	TCGA-FP-7998	b2e2d35c-7a79-4165-97a5-82d5c37d94f2	Tucson	United States	7	-28302		0	109	TCGA-FP-7998-D46164;TCGA-FP-7998-D46165	23CA0289-C7D4-452E-9D12-140A908B6A89;C2CB4B51-3622-45B8-AABD-79F98468E09B	Not Available;Not Available	2;2	501;501	168;168	Cisplatin;5-FU	Complete Response;Complete Response	8;8	Not Available;Not Available	Not Available;Not Available	Not Available;Not Available	Not Available;Not Available	Not Applicable;Not Applicable	Not Available;Not Available	Not Available;Not Available	NO;NO	Chemotherapy;Chemotherapy	Not Available;Not Available	Not Available;Not Available	Not Available;Not Available	NO;NO
TCGA-FP-8099-01A-11R-2343-13	Tumor	Yes	Yes	No	TCGA-FP-8099	220.78.0	Nationwide Children's Hospital	22	STAD	748F729F-5369-49AE-80C3-CA1F9E42914B	12	TCGA	2016	Gastroesophageal Junction	Not Available	Unknown	Not Available	Unknown	TCGA-FP-8099	5956529e-f359-47c9-8222-0bd7f68c1e65	Muskegon	Michigan	3	-29129		0	34
TCGA-FP-8209-01A-11R-2343-13	Tumor	Yes	Yes	No	TCGA-FP-8209	220.78.0	Nationwide Children's Hospital	22	STAD	FFC25B99-804D-45BB-AE85-C56BA13ABF9F	12	TCGA	2016	Antrum/Distal	Not Available	YES	Proton Pump Inhibitors	Not Available	TCGA-FP-8209	233cb00f-b470-47fb-ad93-2a1597655ed6	Indianapolis	United States	17	-18171	1811	0		TCGA-FP-8209-D32948;TCGA-FP-8209-D32949	AE7DED9A-F501-4686-AAF2-85D5C096A93C;7BB42B9B-770C-4432-81A5-F2047CC83293	Not Available;Not Available	17;17	Not Available;Not Available	31;31	5-FU;Leucovorin	Complete Response;Complete Response	6;6	Not Available;Not Available	Not Available;Not Available	Not Available;Not Available	Not Available;Not Available	Not Applicable;Not Applicable	Not Available;Not Available	Not Available;Not Available	NO;NO	Chemotherapy;Chemotherapy	Not Available;Not Available	Not Available;Not Available	Not Available;Not Available	NO;NO
TCGA-FP-8210-01A-11R-2343-13	Tumor	Yes	Yes	No	TCGA-FP-8210	220.78.0	Nationwide Children's Hospital	22	STAD	A9D73FEF-A25E-4250-87E5-17061D9ECEA5	12	TCGA	2016	Antrum/Distal	Not Available	YES	Proton Pump Inhibitors	Not Available	TCGA-FP-8210	92654ad8-156c-4dd1-862e-dc339240d721	Indianapolis	United States	16	-17562	153	0		TCGA-FP-8210-D32936;TCGA-FP-8210-D32937;TCGA-FP-8210-D32938	59E3DAAA-12B0-4EDF-81BA-6E4F54B73A39;985A6C89-6AB8-4056-9E7C-E006C0272562;EC0BDDF1-693E-4E39-AFFD-8006DFDB4568	Not Available;Not Available;Not Available	16;16;16	62;62;62	31;31;31	5FU;Leucovorin;VP-16	Clinical Progressive Disease;Clinical Progressive Disease;Clinical Progressive Disease	6;6;6	Not Available;Not Available;Not Available	Not Available;Not Available;Not Available	Not Available;Not Available;Not Available	Not Available;Not Available;Not Available	Not Applicable;Not Applicable;Not Applicable	Not Available;Not Available;Not Available	Not Available;Not Available;Not Available	NO;NO;NO	Chemotherapy;Ancillary;Chemotherapy	Not Available;Not Available;Not Available	Not Available;Not Available;Not Available	Not Available;Not Available;Not Available	NO;NO;NO
TCGA-FP-8211-01A-11R-2343-13	Tumor	Yes	Yes	No	TCGA-FP-8211	220.78.0	Nationwide Children's Hospital	22	STAD	01938156-20BC-4BFD-AC77-0E0D49693689	12	TCGA	2016	Cardia/Proximal	Not Available	Unknown	Not Available	Unknown	TCGA-FP-8211	0b1663fc-6a7e-4698-951d-a8c90fdf2411	Tulsa	Oklahoma	3	-22957		0	86	TCGA-FP-8211-D44176;TCGA-FP-8211-D44177	34AF3A1E-1369-4474-94F4-685DA61EE187;05D02386-6DA2-4F5F-BDF2-3A989E33430E	Not Available;Not Available	14;14	357;279	110;110	Xeloda;Oxaliplatin	Complete Response;Complete Response	6;6	Not Available;Not Available	Not Available;Not Available	Not Available;Not Available	Not Available;Not Available	Not Applicable;Not Applicable	Not Available;Not Available	Not Available;Not Available	NO;NO	Chemotherapy;Chemotherapy	Not Available;Not Available	Not Available;Not Available	Not Available;Not Available	NO;NO
TCGA-FP-8631-01A-11R-2402-13	Tumor	Yes	Yes	No	TCGA-FP-8631	242.75.0	Nationwide Children's Hospital	22	STAD	712A95FC-BFB6-46F0-8DB6-01AC98FE2606	12	TCGA	2016	Gastroesophageal Junction	Not Available	Not Available	Not Available	Unknown	TCGA-FP-8631	1a4313e7-a770-4a0e-93f1-c10562f521e3	Dallas	Texas	28	-24898		0	17
TCGA-FP-A4BF-01A-12R-A36D-31	Tumor	Yes	Yes	No	TCGA-FP-A4BF	257.69.0	Nationwide Children's Hospital	22	STAD	261B5218-464F-46E6-833B-B373CA893115	12	TCGA	2016	Gastroesophageal Junction	Not Available	Unknown	Not Available	Unknown	TCGA-FP-A4BF	0AE2B51D-AADE-4D24-8D0B-6990123D9074	Memphis	Tennessee	25	-25030		0	47
TCGA-FP-A8CX-01A-11R-A36D-31	Tumor	Yes	Yes	No	TCGA-FP-A8CX	371.50.0	Nationwide Children's Hospital	22	STAD	F0F2E8D1-55C7-465B-AFCA-BCEAB751F451	12	TCGA	2016	Fundus/Body	Not Available	YES	Proton Pump Inhibitors	No	TCGA-FP-A8CX	FEB5CCF3-395F-415A-85D3-DB637FCD514F	Tyler	Texas	29	-22000		0	7
TCGA-FP-A9TM-01A-11R-A39E-31	Tumor	Yes	Yes	No	TCGA-FP-A9TM	413.44.0	Nationwide Children's Hospital	22	STAD	60FE72F9-24FC-4A4E-8599-B844FAFAA02C	12	TCGA	2016	Gastroesophageal Junction	Not Available	YES	Proton Pump Inhibitors	No	TCGA-FP-A9TM	36ABEAF9-CC0F-43DD-9C55-B9347D826529	Tyler	Texas	16	-28376		0	189	TCGA-FP-A9TM-D72124;TCGA-FP-A9TM-D72125	D440BC94-9385-41B6-9453-459F1BDD926D;7B0A2628-C09F-4800-8785-084F66AB61C3	Not Available;Not Available	16;16	142;142	110;110	5-FU;Leucovorin	Complete Response;Complete Response	4;4	Not Available;Not Available	Not Available;Not Available	Not Available;Not Available	Not Available;Not Available	Not Applicable;Not Applicable	Not Available;Not Available	Not Available;Not Available	NO;NO	Chemotherapy;Ancillary	Not Available;Not Available	Not Available;Not Available	Not Available;Not Available	NO;NO
TCGA-HF-7131-01A-11R-2055-13	Tumor	Yes	Yes	No	TCGA-HF-7131	165.79.0	Nationwide Children's Hospital	22	STAD	5DDDBAF3-B616-47E9-BFE4-E1A28FD9D856	12	TCGA	2016	Gastroesophageal Junction	Not Available	Not Available	Not Available	Not Available	TCGA-HF-7131	06fd3086-0801-4d74-bced-4916efc544d2	Mississauga	Ontario/Canada	17	Not Available		Not Available		TCGA-HF-7131-D19156;TCGA-HF-7131-D19158	1d22a7fe-ae11-4eb8-bcb2-edc28ac33767;7e17cfc1-d4de-46e6-aac8-27d5f48bb252	Not Available;Not Available	17;17	Not Available;Not Available	Not Available;Not Available	Fluorouracil;Leucovorin	Not Available;Not Available	11;11	5;5	820;40	mg;mg	ADJUVANT;ADJUVANT	Not Applicable;Not Applicable	1;1	IV;IV	NO;NO	Chemotherapy;Chemotherapy	Not Available;Not Available	Not Available;Not Available	Not Available;mg	Not Available;Not Available
TCGA-HF-7132-01A-11R-2055-13	Tumor	Yes	Yes	No	TCGA-HF-7132	165.79.0	Nationwide Children's Hospital	22	STAD	9E8C0280-1CE2-43AD-B413-54B23B3FC258	12	TCGA	2016	Antrum/Distal	Not Available	NO	Not Available	No	TCGA-HF-7132	6c3687fd-0761-477d-95ab-73e11d66dbd6	London	Ontario Canada	17	Not Available		Not Available		TCGA-HF-7132-D19149;TCGA-HF-7132-D18988;TCGA-HF-7132-D71171	bf9ab4ae-7a81-4b17-92ca-da04056812ec;6c7c0974-bacc-44ca-a3cf-1990f0fc312a;D0BDFBB9-91FB-450C-92EA-23200E973F03	Not Available;Not Available;Not Available	17;17;19	Not Available;Not Available;208	Not Available;Not Available;75	Fluorouracil;Leucovorin;Fluorouracil	Not Available;Not Available;Unknown	11;11;3	05;05;Not Available	3785;180;Not Available	mg;mg;Not Available	ADJUVANT;ADJUVANT;Not Available	Not Applicable;Not Applicable;Not Applicable	01;01;Not Available	IV;IV;Not Available	NO;NO;NO	Chemotherapy;Chemotherapy;Chemotherapy	Not Available;Not Available;Not Available	16841;782;Not Available	mg;mg;Not Available	Not Available;Not Available;NO
TCGA-HF-7133-01A-11R-2055-13	Tumor	Yes	Yes	No	TCGA-HF-7133	165.79.0	Nationwide Children's Hospital	22	STAD	B9381555-2B49-4654-9C6D-9A15A93EB239	12	TCGA	2016	Gastroesophageal Junction	Not Available	YES	Proton Pump Inhibitors	No	TCGA-HF-7133	5d33895e-a959-4d5e-8850-c49c7fa49a22	London	Ontario Canada	18	Not Available		Not Available		TCGA-HF-7133-D18979;TCGA-HF-7133-D19150;TCGA-HF-7133-D18983;TCGA-HF-7133-D71173;TCGA-HF-7133-D71174;TCGA-HF-7133-D71175	60a0c2ba-79bd-4752-9060-1cd75c817208;84bd34c7-66c5-4a08-b3e3-5204cdc8ee4a;1f750598-b418-450c-8fbf-af16210ac770;0AD2FBA9-19EC-42E8-AB22-AC6123BD30EA;C485E281-5953-4A1B-A038-6617D21687F5;D519FBFC-8AF0-40DA-B7BD-C197D2B78E29	Not Available;Not Available;Not Available;Not Available;Not Available;Not Available	22;22;22;19;19;19	Not Available;Not Available;Not Available;85;85;141	Not Available;Not Available;Not Available;85;85;85	Epirubicin;Cisplatin;Fluorouracil;Epirubicin;Cisplatin;Fluorouracil	Not Available;Not Available;Not Available;Unknown;Unknown;Unknown	11;11;11;3;3;3	1;01;2;Not Available;Not Available;Not Available	87;104;347;Not Available;Not Available;Not Available	mg;mg;mg;Not Available;Not Available;Not Available	ADJUVANT;ADJUVANT;ADJUVANT;Not Available;Not Available;Not Available	Not Applicable;Not Applicable;Not Applicable;Not Applicable;Not Applicable;Not Applicable	01;01;01;Not Available;Not Available;Not Available	IV;IV;IV;Not Available;Not Available;Not Available	NO;NO;NO;NO;NO;NO	Chemotherapy;Chemotherapy;Chemotherapy;Chemotherapy;Chemotherapy;Chemotherapy	Not Available;Not Available;Not Available;Not Available;Not Available;Not Available	87;104;2429;Not Available;Not Available;Not Available	mg;mg;mg;Not Available;Not Available;Not Available	Not Available;Not Available;Not Available;NO;NO;NO
TCGA-HF-7134-01A-11R-2055-13	Tumor	Yes	Yes	No	TCGA-HF-7134	165.79.0	Nationwide Children's Hospital	22	STAD	AFEAFE51-38D0-4939-9645-1F35BDA44E1D	12	TCGA	2016	Fundus/Body	Not Available	NO	Not Available	No	TCGA-HF-7134	1dbe1e26-3bcd-45cf-990e-ad7c8754f4d4	London	Ontario Canada	22	Not Available		Not Available
TCGA-HF-A5NB-01A-11R-A31P-31	Tumor	Yes	Yes	No	TCGA-HF-A5NB	321.64.0	Nationwide Children's Hospital	22	STAD	F9D17248-A13B-4763-A34F-2E498A438160	12	TCGA	2016	Antrum/Distal	Not Available	NO	Not Available	No	TCGA-HF-A5NB	A58B6CD2-48F8-47D0-B97A-02A376F83E5C	London	Ontario	26	-27676		Not Available	550	TCGA-HF-A5NB-D49160	03D7E595-62F0-4FAB-94D9-EDA14C9B93A8	Not Available	26	207	77	Fluorouracil	Unknown	9	Not Available	Not Available	Not Available	Not Available	Not Applicable	Not Available	Not Available	NO	Chemotherapy	Not Available	Not Available	Not Available	NO
TCGA-HJ-7597-01A-21R-2203-13	Tumor	Yes	Yes	No	TCGA-HJ-7597	211.76.0	Nationwide Children's Hospital	22	STAD	FE24D5F3-6F9A-4913-92C3-A77768BF2C90	12	TCGA	2016	Fundus/Body	Not Available	YES	Proton Pump Inhibitors;Antacids	Yes	TCGA-HJ-7597	83d681f4-6c0e-45cc-a31d-0b1b31c8e073	Buffalo	New York	31	-26264	805	0		TCGA-HJ-7597-D32547;TCGA-HJ-7597-D32549;TCGA-HJ-7597-D32554	91F08499-C9F4-4179-977F-A1A96392F19B;370C9E04-8F29-4DBD-B78D-2E2E01B3FD0B;6DDED852-7857-49FD-9A3B-BE565DE984C0	Not Available;Not Available;Not Available	31;31;31	471;471;795	296;296;793	fluorouracil;camptosar;methotrexate	Complete Response;Complete Response;Clinical Progressive Disease	5;5;5	Not Available;Not Available;Not Available	Not Available;Not Available;Not Available	Not Available;Not Available;Not Available	Not Available;Not Available;Not Available	Not Applicable;Not Applicable;Not Applicable	Not Available;Not Available;Not Available	Not Available;Not Available;Not Available	NO;NO;NO	Chemotherapy;Chemotherapy;Chemotherapy	Not Available;Not Available;Not Available	Not Available;Not Available;Not Available	Not Available;Not Available;Not Available	NO;NO;NO
TCGA-HU-8238-01A-11R-2343-13	Tumor	Yes	Yes	No	TCGA-HU-8238	220.78.0	Nationwide Children's Hospital	22	STAD	772FBCA4-392E-4908-8716-1CD656BA7FFD	12	TCGA	2016	Antrum/Distal	Not Available	Not Available	Not Available	Yes	TCGA-HU-8238	ac77e22d-42c0-4e06-b904-0dd5b31eb0d8	Daegu	Not Available	11	-20708		0	46	TCGA-HU-8238-D42590;TCGA-HU-8238-D42589	0A1520C0-8375-43B2-B309-C50C377C8746;6E3EF210-089B-4D34-8A17-5A00781D8799	Not Available;Not Available	26;26	135;75	18;18	Didox;Copolang	Stable Disease;Stable Disease	4;4	Not Available;Not Available	Not Available;Not Available	Not Available;Not Available	Not Available;Not Available	Not Applicable;Not Applicable	Not Available;Not Available	Not Available;Not Available	NO;NO	Chemotherapy;Chemotherapy	Not Available;Not Available	Not Available;Not Available	Not Available;Not Available	NO;NO
TCGA-HU-8238-11A-01R-2343-13	Normal	Yes	Yes	No	TCGA-HU-8238	220.78.0	Nationwide Children's Hospital	22	STAD	772FBCA4-392E-4908-8716-1CD656BA7FFD	12	TCGA	2016	Antrum/Distal	Not Available	Not Available	Not Available	Yes	TCGA-HU-8238	ac77e22d-42c0-4e06-b904-0dd5b31eb0d8	Daegu	Not Available	11	-20708		0	46	TCGA-HU-8238-D42590;TCGA-HU-8238-D42589	0A1520C0-8375-43B2-B309-C50C377C8746;6E3EF210-089B-4D34-8A17-5A00781D8799	Not Available;Not Available	26;26	135;75	18;18	Didox;Copolang	Stable Disease;Stable Disease	4;4	Not Available;Not Available	Not Available;Not Available	Not Available;Not Available	Not Available;Not Available	Not Applicable;Not Applicable	Not Available;Not Available	Not Available;Not Available	NO;NO	Chemotherapy;Chemotherapy	Not Available;Not Available	Not Available;Not Available	Not Available;Not Available	NO;NO
TCGA-HU-8244-01A-11R-2343-13	Tumor	Yes	Yes	No	TCGA-HU-8244	220.78.0	Nationwide Children's Hospital	22	STAD	30EB4E61-523A-4E4A-92B7-5709B6F49F3B	12	TCGA	2016	Fundus/Body	Not Available	Unknown	Not Available	No	TCGA-HU-8244	f0b6e8f8-995c-47c1-bbec-d1d51dc97828	Pusan	Not Available	17	-28184		0	434
TCGA-HU-8249-01A-11R-A36D-31	Tumor	Yes	Yes	No	TCGA-HU-8249	220.78.0	Nationwide Children's Hospital	22	STAD	C8D3C388-0F13-42C4-BA5D-C3830453884F	12	TCGA	2016	Fundus/Body	Not Available	Unknown	Not Available	No	TCGA-HU-8249	e302f643-eed3-4f07-a7fb-c32ee2031a1c	Pusan	Not Available	17	-28012		0	431	TCGA-HU-8249-D42416	7F56CD5D-86E2-4D92-8925-DDCC98650C78	Not Available	26	286	27	Xeloda	Complete Response	4	Not Available	Not Available	Not Available	Not Available	Not Applicable	Not Available	Not Available	NO	Chemotherapy	Not Available	Not Available	Not Available	NO
TCGA-HU-8602-01A-11R-2402-13	Tumor	Yes	Yes	No	TCGA-HU-8602	242.75.0	Nationwide Children's Hospital	22	STAD	9386C88E-2369-4AF1-9F84-AA17CE8D7BEF	12	TCGA	2016	Antrum/Distal	Not Available	Unknown	Not Available	No	TCGA-HU-8602	edce7aac-1d8b-41cb-88e2-f50b8eeca4d8	Pusan	Not Available	17	-21522		0	347	TCGA-HU-8602-D42417	BA8CD6F4-CA91-4C9F-B1F3-E123F5013B46	Not Available	26	154	30	Xeloda	Complete Response	4	Not Available	Not Available	Not Available	Not Available	Not Applicable	Not Available	Not Available	NO	Chemotherapy	Not Available	Not Available	Not Available	NO
TCGA-HU-8604-01A-11R-2402-13	Tumor	Yes	Yes	No	TCGA-HU-8604	242.75.0	Nationwide Children's Hospital	22	STAD	C53033BD-B38B-4F83-909F-04DB05B49230	12	TCGA	2016	Antrum/Distal	Not Available	Unknown	Not Available	No	TCGA-HU-8604	43945bf6-6e64-4f13-9822-baf30dcd726c	Pusan	Not Available	17	-30178		0	368	TCGA-HU-8604-D42418	BDF4B5C2-C206-4F16-B98D-1728FB3E5138	Not Available	26	Not Available	39	Doxifluridine	Not Applicable	4	Not Available	Not Available	Not Available	Not Available	Not Applicable	Not Available	Not Available	YES	Chemotherapy	Not Available	Not Available	Not Available	NO
TCGA-HU-8608-01A-11R-2402-13	Tumor	Yes	Yes	No	TCGA-HU-8608	242.75.0	Nationwide Children's Hospital	22	STAD	4AF58FBA-E439-431A-9DC4-76921674E36C	12	TCGA	2016	Fundus/Body	Not Available	Unknown	Not Available	No	TCGA-HU-8608	c6316fb5-99a7-4adf-832f-dce44ddcd3aa	Pusan	Not Available	20	-25789		0	323	TCGA-HU-8608-D42419	0A77BA14-8825-4395-997A-A5BA7C780662	Not Available	26	Not Available	36	Doxifluridine	Not Applicable	4	Not Available	Not Available	Not Available	Not Available	Not Applicable	Not Available	Not Available	YES	Chemotherapy	Not Available	Not Available	Not Available	NO
TCGA-HU-8610-01A-22R-2402-13	Tumor	Yes	Yes	No	TCGA-HU-8610	242.75.0	Nationwide Children's Hospital	22	STAD	3D3CCA40-BFF3-442A-B8C6-6E05FF75D0BC	12	TCGA	2016	Fundus/Body	Not Available	Not Available	Not Available	No	TCGA-HU-8610	131fb0f0-e0af-431c-8462-f1925a5f4c72	Daegu	Korea	11	-27594		0	23
TCGA-HU-A4G2-01A-11R-A251-31	Tumor	Yes	Yes	No	TCGA-HU-A4G2	269.72.0	Nationwide Children's Hospital	22	STAD	1A53019C-D827-4963-A9E1-09AEE0AE4FFC	12	TCGA	2016	Antrum/Distal	Not Available	Unknown	Not Available	No	TCGA-HU-A4G2	3B17C66A-34AE-4B10-B907-4464D6D58383	Pusan	Not Available	14	-16791		0	739	TCGA-HU-A4G2-D42420	C5FDCF48-F9DA-4500-9415-3FF441AB984A	Not Available	26	Not Available	28	Doxifluridin	Not Applicable	4	Not Available	Not Available	Not Available	Not Available	Not Applicable	Not Available	Not Available	YES	Chemotherapy	Not Available	Not Available	Not Available	NO
TCGA-HU-A4G3-01A-11R-A24K-31	Tumor	Yes	Yes	No	TCGA-HU-A4G3	257.69.0	Nationwide Children's Hospital	22	STAD	8884B2ED-BD57-4966-90AB-3DC099E82FFB	12	TCGA	2016	Antrum/Distal	Not Available	Not Available	Not Available	No	TCGA-HU-A4G3	6EEEE564-1057-42E4-BFCE-B6FE17D58D10	Daegu	Not Available	10	-20064		0	170	TCGA-HU-A4G3-D42583;TCGA-HU-A4G3-D42584;TCGA-HU-A4G3-D42585	AC5F6D07-2A0C-4D66-AC41-6CA7629E4A9F;85535BA0-CB53-4E72-AA93-66DA4FCF2273;22875D21-8B67-4CE0-B659-80AF69F5A06D	Not Available;Not Available;Not Available	26;26;26	97;184;184	20;111;111	Mitomycin C;Doxifluridine;COPOLANG CAPS	Stable Disease;Stable Disease;Stable Disease	4;4;4	Not Available;Not Available;Not Available	Not Available;Not Available;Not Available	Not Available;Not Available;Not Available	Not Available;Not Available;Not Available	Not Applicable;Not Applicable;Not Applicable	Not Available;Not Available;Not Available	Not Available;Not Available;Not Available	NO;NO;NO	Chemotherapy;Chemotherapy;Chemotherapy	Not Available;Not Available;Not Available	Not Available;Not Available;Not Available	Not Available;Not Available;Not Available	NO;NO;NO
TCGA-HU-A4G8-01A-11R-A251-31	Tumor	Yes	Yes	No	TCGA-HU-A4G8	269.72.0	Nationwide Children's Hospital	22	STAD	BA547503-6BC1-4E77-8657-079DD8BB9E81	12	TCGA	2016	Antrum/Distal	Not Available	Unknown	Not Available	No	TCGA-HU-A4G8	16286EBD-6811-4E53-B4D5-82E1E825BC7A	Pusan	Not Available	14	-26254		0	360	TCGA-HU-A4G8-D42421	56741153-A6E4-4BC8-91F2-EA8E0AC0D880	Not Available	26	Not Available	41	5-FU	Not Applicable	4	Not Available	Not Available	Not Available	Not Available	Not Applicable	Not Available	Not Available	YES	Chemotherapy	Not Available	Not Available	Not Available	NO
TCGA-HU-A4G9-01A-11R-A24K-31	Tumor	Yes	Yes	No	TCGA-HU-A4G9	257.69.0	Nationwide Children's Hospital	22	STAD	1C9B20DD-7C6C-4497-88D0-D96410CE2F22	12	TCGA	2016	Fundus/Body	Not Available	Not Available	Not Available	No	TCGA-HU-A4G9	8114D553-4025-4C8F-AE02-5ED01720723A	Daegu	Not Available	10	-24753		0	463
TCGA-HU-A4GC-01A-12R-A251-31	Tumor	Yes	Yes	No	TCGA-HU-A4GC	269.72.0	Nationwide Children's Hospital	22	STAD	0729ECF6-C7B0-4DAD-BB74-1C3D26BE9FC8	12	TCGA	2016	Antrum/Distal	Not Available	Not Available	Not Available	No	TCGA-HU-A4GC	13E5A0AD-6D0C-4FB4-BF62-325F5C8ED329	Daegu	Not Available	11	-27267		0	99
TCGA-HU-A4GC-11A-11R-A251-31	Normal	Yes	Yes	No	TCGA-HU-A4GC	269.72.0	Nationwide Children's Hospital	22	STAD	0729ECF6-C7B0-4DAD-BB74-1C3D26BE9FC8	12	TCGA	2016	Antrum/Distal	Not Available	Not Available	Not Available	No	TCGA-HU-A4GC	13E5A0AD-6D0C-4FB4-BF62-325F5C8ED329	Daegu	Not Available	11	-27267		0	99
TCGA-HU-A4GD-01A-11R-A36D-31	Tumor	Yes	Yes	No	TCGA-HU-A4GD	269.72.0	Nationwide Children's Hospital	22	STAD	02D479E1-A84B-40BF-9984-206CD4B380FF	12	TCGA	2016	Antrum/Distal	Not Available	Not Available	Not Available	No	TCGA-HU-A4GD	AA88CE53-8439-40BD-8D93-E1D903D1C7FB	Daegu	Not Available	11	-20700		0	429	TCGA-HU-A4GD-D42586;TCGA-HU-A4GD-D42587;TCGA-HU-A4GD-D42588;TCGA-HU-A4GD-D42653;TCGA-HU-A4GD-D42654	20650429-0759-41B3-BCA9-547FE96DD7FC;5DF77FF1-7DDB-40D9-A9C6-5F96966B4FE6;9424FF14-F579-4CF0-8D66-88E9105B1E8E;07758E26-643E-46E4-AA92-5B17FC122DA6;D36050A1-145A-4446-9352-8F7916DB47F4	Not Available;Not Available;Not Available;Not Available;Not Available	26;26;26;26;26	76;397;381;Not Available;Not Available	20;90;90;468;468	Micomycin;Doxifluridine;Copolang;Eloxatin;Xeloda	Stable Disease;Stable Disease;Stable Disease;Not Applicable;Not Applicable	4;4;4;4;4	Not Available;Not Available;Not Available;Not Available;Not Available	Not Available;Not Available;Not Available;Not Available;Not Available	Not Available;Not Available;Not Available;Not Available;Not Available	Not Available;Not Available;Not Available;Not Available;Not Available	Not Applicable;Not Applicable;Not Applicable;Not Applicable;Not Applicable	Not Available;Not Available;Not Available;Not Available;Not Available	Not Available;Not Available;Not Available;Not Available;Not Available	NO;NO;NO;YES;YES	Chemotherapy;Chemotherapy;Chemotherapy;Chemotherapy;Chemotherapy	Not Available;Not Available;Not Available;Not Available;Not Available	Not Available;Not Available;Not Available;Not Available;Not Available	Not Available;Not Available;Not Available;Not Available;Not Available	NO;NO;NO;NO;NO
TCGA-HU-A4GF-01A-11R-A24K-31	Tumor	Yes	Yes	No	TCGA-HU-A4GF	257.69.0	Nationwide Children's Hospital	22	STAD	3DE9E3BC-F348-48B5-881E-299EBAF2F864	12	TCGA	2016	Antrum/Distal	Not Available	Not Available	Not Available	No	TCGA-HU-A4GF	DF89B0BE-FBE1-4CA7-BEA7-AE057C3F6461	Daegu	Not Available	10	-25223		0	519
TCGA-HU-A4GH-01A-11R-A24K-31	Tumor	Yes	Yes	No	TCGA-HU-A4GH	257.69.0	Nationwide Children's Hospital	22	STAD	D8F579DE-3C08-4325-8237-B747B9B6AA2E	12	TCGA	2016	Fundus/Body	Not Available	Not Available	Not Available	No	TCGA-HU-A4GH	D9424178-9CB4-4BFB-9814-BA1AFE7AD954	Daegu	Not Available	11	-27473		0	358
TCGA-HU-A4GH-11A-11R-A36D-31	Normal	Yes	Yes	No	TCGA-HU-A4GH	257.69.0	Nationwide Children's Hospital	22	STAD	D8F579DE-3C08-4325-8237-B747B9B6AA2E	12	TCGA	2016	Fundus/Body	Not Available	Not Available	Not Available	No	TCGA-HU-A4GH	D9424178-9CB4-4BFB-9814-BA1AFE7AD954	Daegu	Not Available	11	-27473		0	358
TCGA-HU-A4GJ-01A-11R-A251-31	Tumor	Yes	Yes	No	TCGA-HU-A4GJ	269.72.0	Nationwide Children's Hospital	22	STAD	BB187B8B-BE0D-431A-8F98-88E37714B91B	12	TCGA	2016	Antrum/Distal	Not Available	Not Available	Not Available	No	TCGA-HU-A4GJ	05C4D180-A571-4ABB-BBDC-7363269DC0A6	Daegu	Not Available	11	-22079		0	650	TCGA-HU-A4GJ-D42656;TCGA-HU-A4GJ-D42655;TCGA-HU-A4GJ-D42591	BE11EE31-1399-4671-A094-92FCC165049F;F6139820-C991-409B-B664-F52203E7A7E9;A166BF62-DB7E-4884-AFDF-7F3103766133	Not Available;Not Available;Not Available	26;26;26	677;222;187	564;39;39	TS-1;Cisplatin;Xeloda	Stable Disease;Stable Disease;Stable Disease	4;4;4	Not Available;Not Available;Not Available	Not Available;Not Available;Not Available	Not Available;Not Available;Not Available	Not Available;Not Available;Not Available	Not Applicable;Not Applicable;Not Applicable	Not Available;Not Available;Not Available	Not Available;Not Available;Not Available	NO;NO;NO	Chemotherapy;Chemotherapy;Chemotherapy	Not Available;Not Available;Not Available	Not Available;Not Available;Not Available	Not Available;Not Available;Not Available	NO;NO;NO
TCGA-HU-A4GN-11A-12R-A251-31	Normal	Yes	Yes	No	TCGA-HU-A4GN	269.72.0	Nationwide Children's Hospital	22	STAD	DF9AB783-5FF2-4287-B5F1-076AF25B8498	12	TCGA	2016	Antrum/Distal	Not Available	Not Available	Not Available	Yes	TCGA-HU-A4GN	F8A32CB0-8C3D-4BC2-8E53-561B89000BE7	Daegu	Not Available	11	-22288		0	640	TCGA-HU-A4GN-D42594;TCGA-HU-A4GN-D42593;TCGA-HU-A4GN-D42592	47A48546-CB6A-4D81-871F-82E175DF3D42;426895CB-30C3-4D05-9A56-4E5CD847DAE8;C18BBECB-2DA0-40E6-B8CD-1BEFB5195362	Not Available;Not Available;Not Available	26;26;26	614;Not Available;100	107;107;27	Copolang;Doxifluridine;Mitomycin	Stable Disease;Not Applicable;Stable Disease	4;4;4	Not Available;Not Available;Not Available	Not Available;Not Available;Not Available	Not Available;Not Available;Not Available	Not Available;Not Available;Not Available	Not Applicable;Not Applicable;Not Applicable	Not Available;Not Available;Not Available	Not Available;Not Available;Not Available	NO;YES;NO	Chemotherapy;Chemotherapy;Chemotherapy	Not Available;Not Available;Not Available	Not Available;Not Available;Not Available	Not Available;Not Available;Not Available	NO;NO;NO
TCGA-HU-A4GP-01A-11R-A251-31	Tumor	Yes	Yes	No	TCGA-HU-A4GP	269.72.0	Nationwide Children's Hospital	22	STAD	0DC744A9-91B7-480F-AE1B-CE45C2FF2B3C	12	TCGA	2016	Antrum/Distal	Not Available	Not Available	Not Available	No	TCGA-HU-A4GP	C46FF2BB-BDD0-48CD-B2AE-7EF421B4B91A	Daegu	Not Available	11	-22711		0	273	TCGA-HU-A4GP-D42595;TCGA-HU-A4GP-D42657	99F8A9B1-DC2D-4C3D-8786-9B67216B7F0A;4CC879C9-B013-45CD-A40F-695CB088FF37	Not Available;Not Available	26;26	362;127	70;70	Didox;Copolang	Stable Disease;Stable Disease	4;4	Not Available;Not Available	Not Available;Not Available	Not Available;Not Available	Not Available;Not Available	Not Applicable;Not Applicable	Not Available;Not Available	Not Available;Not Available	NO;NO	Chemotherapy;Chemotherapy	Not Available;Not Available	Not Available;Not Available	Not Available;Not Available	NO;NO
TCGA-HU-A4GP-11A-21R-A251-31	Normal	Yes	Yes	No	TCGA-HU-A4GP	269.72.0	Nationwide Children's Hospital	22	STAD	0DC744A9-91B7-480F-AE1B-CE45C2FF2B3C	12	TCGA	2016	Antrum/Distal	Not Available	Not Available	Not Available	No	TCGA-HU-A4GP	C46FF2BB-BDD0-48CD-B2AE-7EF421B4B91A	Daegu	Not Available	11	-22711		0	273	TCGA-HU-A4GP-D42595;TCGA-HU-A4GP-D42657	99F8A9B1-DC2D-4C3D-8786-9B67216B7F0A;4CC879C9-B013-45CD-A40F-695CB088FF37	Not Available;Not Available	26;26	362;127	70;70	Didox;Copolang	Stable Disease;Stable Disease	4;4	Not Available;Not Available	Not Available;Not Available	Not Available;Not Available	Not Available;Not Available	Not Applicable;Not Applicable	Not Available;Not Available	Not Available;Not Available	NO;NO	Chemotherapy;Chemotherapy	Not Available;Not Available	Not Available;Not Available	Not Available;Not Available	NO;NO
TCGA-HU-A4GQ-01A-11R-A36D-31	Tumor	Yes	Yes	No	TCGA-HU-A4GQ	269.72.0	Nationwide Children's Hospital	22	STAD	773537F4-F85F-408D-A33F-822C47C965F6	12	TCGA	2016	Antrum/Distal	Not Available	Not Available	Not Available	Yes	TCGA-HU-A4GQ	7739F659-0E25-4404-AD25-EE52FBBCFD44	Daegu	Not Available	11	-26200	3	0
TCGA-HU-A4GT-01A-21R-A251-31	Tumor	Yes	Yes	No	TCGA-HU-A4GT	269.72.0	Nationwide Children's Hospital	22	STAD	8506D5CC-7978-49D7-ACB2-5FADB4935618	12	TCGA	2016	Antrum/Distal	Not Available	Unknown	Not Available	No	TCGA-HU-A4GT	7997F3D8-BFF6-4808-8DF0-D88D344D7C9E	Daegu	Not Available	11	-26231		0	198	TCGA-HU-A4GT-D42596;TCGA-HU-A4GT-D42597	54482893-E7D3-4E62-B08B-66DECF08AAD1;55D81573-576F-40C3-8F85-070D3733CECF	Not Available;Not Available	26;26	100;279	43;43	Copolang;Didox	Stable Disease;Stable Disease	4;4	Not Available;Not Available	Not Available;Not Available	Not Available;Not Available	Not Available;Not Available	Not Applicable;Not Applicable	Not Available;Not Available	Not Available;Not Available	NO;NO	Chemotherapy;Chemotherapy	Not Available;Not Available	Not Available;Not Available	Not Available;Not Available	NO;NO
TCGA-HU-A4GU-01A-11R-A251-31	Tumor	Yes	Yes	No	TCGA-HU-A4GU	269.72.0	Nationwide Children's Hospital	22	STAD	13327192-3DEF-4385-99AB-83C12FA24589	12	TCGA	2016	Antrum/Distal	Not Available	Unknown	Not Available	Yes	TCGA-HU-A4GU	B93221BA-2076-4DD4-9931-179571B7E16C	Daegu	Not Available	11	-27024		0	190
TCGA-HU-A4GX-01A-12R-A251-31	Tumor	Yes	Yes	No	TCGA-HU-A4GX	269.72.0	Nationwide Children's Hospital	22	STAD	57A5A6CC-F592-41F3-9803-777AA7B16FBE	12	TCGA	2016	Antrum/Distal	Not Available	Unknown	Not Available	No	TCGA-HU-A4GX	75915370-0895-4933-8875-8A31C65C3D50	Daegu	Not Available	11	-25913		0	310	TCGA-HU-A4GX-D42598;TCGA-HU-A4GX-D42599	8AC674A8-6EE9-438E-B986-8153087EDB30;DA2BC0A9-5B0F-41FB-B4CF-23F58CAE64C2	Not Available;Not Available	26;26	48;48	48;48	Taxol;CDDP	Clinical Progressive Disease;Clinical Progressive Disease	4;4	Not Available;Not Available	Not Available;Not Available	Not Available;Not Available	Not Available;Not Available	Not Applicable;Not Applicable	Not Available;Not Available	Not Available;Not Available	NO;NO	Chemotherapy;Chemotherapy	Not Available;Not Available	Not Available;Not Available	Not Available;Not Available	NO;NO
TCGA-HU-A4GY-01A-21R-A24K-31	Tumor	Yes	Yes	No	TCGA-HU-A4GY	257.69.0	Nationwide Children's Hospital	22	STAD	73FCC269-BAAD-46E1-B353-181A9F0D09BE	12	TCGA	2016	Antrum/Distal	Not Available	Unknown	Not Available	Yes	TCGA-HU-A4GY	41327AAC-1228-435A-8DE5-B26886BDBCE0	Daegu	Not Available	11	-28113		0	8
TCGA-HU-A4GY-11A-11R-A36D-31	Normal	Yes	Yes	No	TCGA-HU-A4GY	257.69.0	Nationwide Children's Hospital	22	STAD	73FCC269-BAAD-46E1-B353-181A9F0D09BE	12	TCGA	2016	Antrum/Distal	Not Available	Unknown	Not Available	Yes	TCGA-HU-A4GY	41327AAC-1228-435A-8DE5-B26886BDBCE0	Daegu	Not Available	11	-28113		0	8
TCGA-HU-A4H0-01A-11R-A251-31	Tumor	Yes	Yes	No	TCGA-HU-A4H0	269.72.0	Nationwide Children's Hospital	22	STAD	7D4B3FE5-E8E2-49BB-969A-48D3672126E8	12	TCGA	2016	Fundus/Body	Not Available	Unknown	Not Available	No	TCGA-HU-A4H0	FE45EAEE-FF0C-4D52-B18C-04DC2D64D3B4	Pusan	Not Available	17	-26317		0	64
TCGA-HU-A4H2-01A-11R-A251-31	Tumor	Yes	Yes	No	TCGA-HU-A4H2	269.72.0	Nationwide Children's Hospital	22	STAD	704FF36B-C3EE-4C74-A601-40A44CBD5413	12	TCGA	2016	Antrum/Distal	Not Available	NO	Not Available	No	TCGA-HU-A4H2	7B594344-573D-46A0-B735-6727F6F15585	Seoul	Not Available	10	-21496		0	394
TCGA-HU-A4H3-01A-21R-A251-31	Tumor	Yes	Yes	No	TCGA-HU-A4H3	269.72.0	Nationwide Children's Hospital	22	STAD	D6616A66-7C12-4ED9-9C08-781994F65B97	12	TCGA	2016	Fundus/Body	Not Available	NO	Not Available	No	TCGA-HU-A4H3	39FA91BD-DFFD-4B2C-AF7D-7FD914730B08	Seoul	Not Available	10	-20790		0	589	TCGA-HU-A4H3-D41381;TCGA-HU-A4H3-D42338;TCGA-HU-A4H3-D42582	824F83CB-92EE-4A46-B268-5F3AE38BC708;3182424B-B793-4C4A-AE9D-3417249B826E;36BD2379-DDA1-46E1-9ACC-4218A712E883	Not Available;Not Available;Not Available	25;26;26	316;Not Available;666	18;466;466	TS-1;Xeloda(capecitabine);Eloxatin(oxaliplatin)	Complete Response;Clinical Progressive Disease;Clinical Progressive Disease	4;4;4	Not Available;Not Available;Not Available	Not Available;Not Available;Not Available	Not Available;Not Available;Not Available	Not Available;Not Available;Not Available	Not Applicable;Not Applicable;Not Applicable	Not Available;Not Available;Not Available	Not Available;Not Available;Not Available	NO;YES;NO	Chemotherapy;Chemotherapy;Chemotherapy	Not Available;Not Available;Not Available	Not Available;Not Available;Not Available	Not Available;Not Available;Not Available	NO;NO;NO
TCGA-HU-A4H4-01A-21R-A251-31	Tumor	Yes	Yes	No	TCGA-HU-A4H4	269.72.0	Nationwide Children's Hospital	22	STAD	6D9052DD-A543-49F5-805B-9F71C039CE24	12	TCGA	2016	Antrum/Distal	Not Available	NO	Not Available	No	TCGA-HU-A4H4	00FDF96D-C48A-47E0-B91D-576C52E6819C	Seoul	Not Available	10	-19665		0	538	TCGA-HU-A4H4-D41382	18B88DA0-0F13-4A38-AE5B-883CED6838BE	Not Available	26	309	13	TS-1	Complete Response	4	Not Available	Not Available	Not Available	Not Available	Not Applicable	Not Available	Not Available	NO	Chemotherapy	Not Available	Not Available	Not Available	NO
TCGA-HU-A4H5-01A-21R-A251-31	Tumor	Yes	Yes	No	TCGA-HU-A4H5	269.72.0	Nationwide Children's Hospital	22	STAD	5B61157F-2D4D-4EFC-85C1-52CFC8CE0869	12	TCGA	2016	Fundus/Body	Not Available	Unknown	Not Available	No	TCGA-HU-A4H5	D262FDF0-30BF-4618-9342-DE5A2A053828	Pusan	Not Available	17	-26232		0	374	TCGA-HU-A4H5-D42422	4EB83C2F-169A-4534-836F-91A633638295	Not Available	26	Not Available	404	Doxifluridine	Not Applicable	4	Not Available	Not Available	Not Available	Not Available	Not Applicable	Not Available	Not Available	YES	Chemotherapy	Not Available	Not Available	Not Available	NO
TCGA-HU-A4H6-01A-11R-A251-31	Tumor	Yes	Yes	No	TCGA-HU-A4H6	269.72.0	Nationwide Children's Hospital	22	STAD	0CF82F33-5298-4BB7-9BE0-E11A689795F8	12	TCGA	2016	Antrum/Distal	Not Available	Unknown	Not Available	No	TCGA-HU-A4H6	416FD59B-A4F8-4610-9F8B-473CB5C04A4A	Pusan	Not Available	17	-26445		0	294	TCGA-HU-A4H6-D42423	4436467C-9121-4D9D-B804-539CEECB5E2E	Not Available	26	Not Available	42	Doxifluridine	Not Applicable	4	Not Available	Not Available	Not Available	Not Available	Not Applicable	Not Available	Not Available	YES	Chemotherapy	Not Available	Not Available	Not Available	NO
TCGA-HU-A4H8-01A-11R-A251-31	Tumor	Yes	Yes	No	TCGA-HU-A4H8	269.72.0	Nationwide Children's Hospital	22	STAD	C7AEF8CC-E6A7-438D-B624-139276B3EC56	12	TCGA	2016	Antrum/Distal	Not Available	Unknown	Not Available	Yes	TCGA-HU-A4H8	98760B3E-3075-4444-9A01-8F11935069D4	Daegu	Not Available	11	-28292		0	270	TCGA-HU-A4H8-D42600	641A776A-6E12-40C9-B22C-081EBECAC09D	Not Available	26	Not Available	18	Didox	Not Applicable	4	Not Available	Not Available	Not Available	Not Available	Not Applicable	Not Available	Not Available	YES	Chemotherapy	Not Available	Not Available	Not Available	NO
TCGA-HU-A4HB-01A-12R-A251-31	Tumor	Yes	Yes	No	TCGA-HU-A4HB	269.72.0	Nationwide Children's Hospital	22	STAD	CDA32821-3686-4E37-B1B2-3B96733B2583	12	TCGA	2016	Antrum/Distal	Not Available	Unknown	Not Available	No	TCGA-HU-A4HB	36E36773-1D03-4ED0-AE31-1C0CA55577A4	Daegu	Not Available	11	-25131		0	268	TCGA-HU-A4HB-D42601	9770C33F-ACC7-41CF-8867-219635F1627C	Not Available	26	Not Available	23	TS-1	Not Applicable	4	Not Available	Not Available	Not Available	Not Available	Not Applicable	Not Available	Not Available	YES	Chemotherapy	Not Available	Not Available	Not Available	NO
TCGA-HU-A4HB-11A-11R-A251-31	Normal	Yes	Yes	No	TCGA-HU-A4HB	269.72.0	Nationwide Children's Hospital	22	STAD	CDA32821-3686-4E37-B1B2-3B96733B2583	12	TCGA	2016	Antrum/Distal	Not Available	Unknown	Not Available	No	TCGA-HU-A4HB	36E36773-1D03-4ED0-AE31-1C0CA55577A4	Daegu	Not Available	11	-25131		0	268	TCGA-HU-A4HB-D42601	9770C33F-ACC7-41CF-8867-219635F1627C	Not Available	26	Not Available	23	TS-1	Not Applicable	4	Not Available	Not Available	Not Available	Not Available	Not Applicable	Not Available	Not Available	YES	Chemotherapy	Not Available	Not Available	Not Available	NO
TCGA-HU-A4HD-01A-11R-A251-31	Tumor	Yes	Yes	No	TCGA-HU-A4HD	269.72.0	Nationwide Children's Hospital	22	STAD	3B9F5ABF-EB2E-40EB-A7E1-60D85ADB2562	12	TCGA	2016	Antrum/Distal	Not Available	NO	Not Available	No	TCGA-HU-A4HD	D807A1C0-F586-4F13-B8EF-3F79AB3D4B70	Hwasun, Jeollanam-Do	Not Available	10	-26699		0	834
TCGA-IN-7806-01A-11R-2055-13	Tumor	Yes	Yes	No	TCGA-IN-7806	165.79.0	Nationwide Children's Hospital	22	STAD	9FC18006-11F5-42A3-A4A6-CC83824BA813	12	TCGA	2016	Gastroesophageal Junction	Not Available	YES	Proton Pump Inhibitors	No	TCGA-IN-7806	87c217d4-66f4-46ca-8244-7856ce658fd3	PITTSBURGH	PA	29	-18404		0	209	TCGA-IN-7806-D43603;TCGA-IN-7806-D43604;TCGA-IN-7806-D43605	60ADFEE7-A33A-46E9-9FB5-1CED530F19A7;F45B2ED5-5FCE-4530-B895-7D4D6E34A528;935A544F-A6D0-41FB-90C0-8468319FE607	Not Available;Not Available;Not Available	29;29;29	116;116;116	62;62;62	Epirubicin;Oxaliplatin;Xeloda	Complete Response;Complete Response;Complete Response	5;5;5	Not Available;Not Available;Not Available	Not Available;Not Available;Not Available	Not Available;Not Available;Not Available	Not Available;Not Available;Not Available	Not Applicable;Not Applicable;Not Applicable	Not Available;Not Available;Not Available	Not Available;Not Available;Not Available	NO;NO;NO	Chemotherapy;Chemotherapy;Chemotherapy	Not Available;Not Available;Not Available	Not Available;Not Available;Not Available	Not Available;Not Available;Not Available	NO;NO;NO
TCGA-IN-7806-11A-01R-2055-13	Normal	Yes	Yes	No	TCGA-IN-7806	165.79.0	Nationwide Children's Hospital	22	STAD	9FC18006-11F5-42A3-A4A6-CC83824BA813	12	TCGA	2016	Gastroesophageal Junction	Not Available	YES	Proton Pump Inhibitors	No	TCGA-IN-7806	87c217d4-66f4-46ca-8244-7856ce658fd3	PITTSBURGH	PA	29	-18404		0	209	TCGA-IN-7806-D43603;TCGA-IN-7806-D43604;TCGA-IN-7806-D43605	60ADFEE7-A33A-46E9-9FB5-1CED530F19A7;F45B2ED5-5FCE-4530-B895-7D4D6E34A528;935A544F-A6D0-41FB-90C0-8468319FE607	Not Available;Not Available;Not Available	29;29;29	116;116;116	62;62;62	Epirubicin;Oxaliplatin;Xeloda	Complete Response;Complete Response;Complete Response	5;5;5	Not Available;Not Available;Not Available	Not Available;Not Available;Not Available	Not Available;Not Available;Not Available	Not Available;Not Available;Not Available	Not Applicable;Not Applicable;Not Applicable	Not Available;Not Available;Not Available	Not Available;Not Available;Not Available	NO;NO;NO	Chemotherapy;Chemotherapy;Chemotherapy	Not Available;Not Available;Not Available	Not Available;Not Available;Not Available	Not Available;Not Available;Not Available	NO;NO;NO
TCGA-IN-7808-01A-11R-2203-13	Tumor	Yes	Yes	No	TCGA-IN-7808	211.76.0	Nationwide Children's Hospital	22	STAD	3059BBB1-2634-4C02-AF34-4709E05B3239	12	TCGA	2016	Gastroesophageal Junction	Not Available	NO	Not Available	No	TCGA-IN-7808	8f9be4e3-a1e5-4fa3-8d31-a53de781ed97	PITTSBURGH	PA	29	-21569	105	0
TCGA-IN-8462-01A-11R-2343-13	Tumor	Yes	Yes	No	TCGA-IN-8462	220.78.0	Nationwide Children's Hospital	22	STAD	4F048D24-C491-45E6-84CB-3067CC64E291	12	TCGA	2016	Gastroesophageal Junction	Not Available	NO	Not Available	No	TCGA-IN-8462	ba3911e6-2208-4a04-8891-b5cba9fda6bf	Pittsburgh	PA	15	-29242		0	319	TCGA-IN-8462-D43597;TCGA-IN-8462-D43598;TCGA-IN-8462-D43599;TCGA-IN-8462-D43600	A446E68D-CCAA-4E68-99D0-F77E589DA83D;A2B28491-DEE4-4BE0-AA89-5A33194169A6;6D66C746-8C08-4507-9E95-68DAEB38BECD;84E86AF4-FD87-4366-91A2-3F755E33455A	Not Available;Not Available;Not Available;Not Available	28;28;28;28	319;319;319;540	298;298;298;427	Epirubicin;Oxaliplatin;Xeloda;Taxol	Clinical Progressive Disease;Clinical Progressive Disease;Clinical Progressive Disease;Clinical Progressive Disease	5;5;5;5	Not Available;Not Available;Not Available;Not Available	Not Available;Not Available;Not Available;Not Available	Not Available;Not Available;Not Available;Not Available	Not Available;Not Available;Not Available;Not Available	Not Applicable;Not Applicable;Not Applicable;Not Applicable	Not Available;Not Available;Not Available;Not Available	Not Available;Not Available;Not Available;Not Available	NO;NO;NO;NO	Chemotherapy;Chemotherapy;Chemotherapy;Chemotherapy	Not Available;Not Available;Not Available;Not Available	Not Available;Not Available;Not Available;Not Available	Not Available;Not Available;Not Available;Not Available	NO;NO;NO;NO
TCGA-IN-8663-01A-11R-2402-13	Tumor	Yes	Yes	No	TCGA-IN-8663	242.75.0	Nationwide Children's Hospital	22	STAD	1D31A73D-2682-40D8-BF55-37034B4EAF7A	12	TCGA	2016	Gastroesophageal Junction	Not Available	Not Available	Not Available	Yes	TCGA-IN-8663	d5550422-dc4b-4ebf-acb5-aa5243fff49f	Not Available	Not Available	24	-25172	103	0
TCGA-IN-8663-11A-01R-2402-13	Normal	Yes	Yes	No	TCGA-IN-8663	242.75.0	Nationwide Children's Hospital	22	STAD	1D31A73D-2682-40D8-BF55-37034B4EAF7A	12	TCGA	2016	Gastroesophageal Junction	Not Available	Not Available	Not Available	Yes	TCGA-IN-8663	d5550422-dc4b-4ebf-acb5-aa5243fff49f	Not Available	Not Available	24	-25172	103	0
TCGA-IN-A6RI-01A-11R-A32D-31	Tumor	Yes	Yes	No	TCGA-IN-A6RI	333.57.0	Nationwide Children's Hospital	22	STAD	2AA9AA59-A9AB-4559-98F9-3BCF23B7DEA6	12	TCGA	2016	Gastroesophageal Junction	Not Available	Unknown	Not Available	Yes	TCGA-IN-A6RI	EC178822-D719-4E98-B864-16EC5AA005A4	Pittsburgh	Pennsylvania	10	-16788		0	559
TCGA-IN-A6RJ-01A-21R-A33Y-31	Tumor	Yes	Yes	No	TCGA-IN-A6RJ	343.53.0	Nationwide Children's Hospital	22	STAD	534DADD4-C849-4F1F-A4B2-21F0628ABE11	12	TCGA	2016	Gastroesophageal Junction	Not Available	YES	H2 Blockers	Yes	TCGA-IN-A6RJ	2A665611-2464-4FEF-8CE8-17C966FC74A5	Warren	Pennsylvania	18	-23439		0	163
TCGA-IN-A6RL-01A-11R-A32D-31	Tumor	Yes	Yes	No	TCGA-IN-A6RL	333.57.0	Nationwide Children's Hospital	22	STAD	84812C3D-D3D7-450E-BC8E-0B2CB6B3684F	12	TCGA	2016	Gastroesophageal Junction	Not Available	Unknown	Not Available	Unknown	TCGA-IN-A6RL	D8DAF273-5334-4BE0-B9E0-CC0004552544	Everett	Pennsylvania	10	-30783		0	158
TCGA-IN-A6RN-01A-12R-A33Y-31	Tumor	Yes	Yes	No	TCGA-IN-A6RN	343.53.0	Nationwide Children's Hospital	22	STAD	F4AE7179-0C8F-4101-A51E-36EDCE52F049	12	TCGA	2016	Gastroesophageal Junction	Not Available	Unknown	Not Available	Yes	TCGA-IN-A6RN	D2E49FE3-FC7C-47C5-AA1F-B6B06D10951A	Confluence	Pensylvania	10	-26409		0	398
TCGA-IN-A6RO-01A-12R-A33Y-31	Tumor	Yes	Yes	No	TCGA-IN-A6RO	343.53.0	Nationwide Children's Hospital	22	STAD	9708A65C-372A-4539-998E-0EF2A7CF33BA	12	TCGA	2016	Gastroesophageal Junction	Not Available	Unknown	Not Available	Unknown	TCGA-IN-A6RO	2AE1706B-C0F7-40E3-AFE5-CB75D1584B96	Schaumburg	Illinois	10	-25789		0		TCGA-IN-A6RO-D69484;TCGA-IN-A6RO-D69485	FF3388A1-C715-466B-B5D5-5723C3DA4DD0;BEB9ABBE-D8F1-4C12-AB2C-4E3E2BEEF2E0	Not Available;Not Available	9;9	200;200	83;83	Irinotecan;Cisplatin	Complete Response;Complete Response	1;1	Not Available;Not Available	Not Available;Not Available	Not Available;Not Available	Not Available;Not Available	Not Applicable;Not Applicable	Not Available;Not Available	Not Available;Not Available	NO;NO	Chemotherapy;Chemotherapy	Not Available;Not Available	Not Available;Not Available	Not Available;Not Available	NO;NO
TCGA-IN-A6RR-01A-12R-A32D-31	Tumor	Yes	Yes	No	TCGA-IN-A6RR	333.57.0	Nationwide Children's Hospital	22	STAD	348D251A-F0D9-4707-85C0-524FD72F87C1	12	TCGA	2016	Gastroesophageal Junction	Not Available	Unknown	Not Available	Unknown	TCGA-IN-A6RR	7AB5A708-803F-4D8C-9B25-645F06851A26	Brookville	Pennsylvania	10	-30734	205	0		TCGA-IN-A6RR-D61665	E0A3FC19-7C10-4858-B595-1C83666E7A4E	Not Available	2	Not Available	111	Unkown	Unknown	7	Not Available	Not Available	Not Available	Not Available	Not Applicable	Not Available	Not Available	NO	Chemotherapy	Not Available	Not Available	Not Available	NO
TCGA-IN-A6RS-01A-12R-A354-31	Tumor	Yes	Yes	No	TCGA-IN-A6RS	359.51.0	Nationwide Children's Hospital	22	STAD	49CB9855-C1CB-4CDD-90B7-BEF2A5584A34	12	TCGA	2016	Gastroesophageal Junction	Not Available	Unknown	Not Available	Unknown	TCGA-IN-A6RS	BAF9A42A-E39E-4AAC-B7B5-1B63B7FA1435	Martin's Ferry	Ohio	10	-27808		0	209
TCGA-IN-A7NR-01A-11R-A354-31	Tumor	Yes	Yes	No	TCGA-IN-A7NR	359.51.0	Nationwide Children's Hospital	22	STAD	9D566800-48BB-4275-9099-09182B26BE23	12	TCGA	2016	Gastroesophageal Junction	Not Available	Unknown	Unknown	Unknown	TCGA-IN-A7NR	F74DF45F-8CFD-4DA8-BF84-7B1C80DC57EB	Youngstown	Ohio	1	-23415		0	198	TCGA-IN-A7NR-D61523;TCGA-IN-A7NR-D61524	E0E8A4C0-1B89-4714-952E-19E00884D582;145B1F23-DBF7-4CB6-81BD-BEE7E5C3D16B	Not Available;Not Available	1;1	Not Available;Not Available	154;154	Carboplatin;Taxel	Unknown;Unknown	7;7	Not Available;Not Available	Not Available;Not Available	Not Available;Not Available	Not Available;Not Available	Not Applicable;Not Applicable	Not Available;Not Available	Not Available;Not Available	Not Available;Not Available	Chemotherapy;Chemotherapy	Not Available;Not Available	Not Available;Not Available	Not Available;Not Available	NO;NO
TCGA-IN-A7NT-01A-21R-A354-31	Tumor	Yes	Yes	No	TCGA-IN-A7NT	359.51.0	Nationwide Children's Hospital	22	STAD	D71B0CBC-89FC-4CB6-8349-7001A8E0D69C	12	TCGA	2016	Gastroesophageal Junction	Not Available	YES	Proton Pump Inhibitors	Unknown	TCGA-IN-A7NT	53108D62-6B7C-429F-9FEC-474781174968	Windber	Pennsylvania	11	-26727		0	169	TCGA-IN-A7NT-D57462;TCGA-IN-A7NT-D61337;TCGA-IN-A7NT-D61339	ECB7FBBB-3573-4E30-80E3-28762A668E20;F043E124-7B73-439D-8D5C-CE97FFBDEA6D;DCCF82E6-7EDA-4C95-8EDF-175700F18198	Not Available;Not Available;Not Available	11;27;27	Not Available;Not Available;Not Available	112;112;112	Leucovorin;Fluorouracil;Oxaliplatin	Not Applicable;Not Applicable;Not Applicable	3;6;6	Not Available;Not Available;Not Available	Not Available;Not Available;Not Available	Not Available;Not Available;Not Available	Not Available;Not Available;Not Available	Not Applicable;Not Applicable;Not Applicable	Not Available;Not Available;Not Available	Not Available;Not Available;Not Available	YES;YES;YES	Chemotherapy;Chemotherapy;Chemotherapy	Not Available;Not Available;Not Available	Not Available;Not Available;Not Available	Not Available;Not Available;Not Available	NO;NO;NO
TCGA-IN-A7NU-01A-22R-A354-31	Tumor	Yes	Yes	No	TCGA-IN-A7NU	359.51.0	Nationwide Children's Hospital	22	STAD	74F8CE35-DFEA-4D3C-805F-067915E2E798	12	TCGA	2016	Gastroesophageal Junction	Not Available	Unknown	Not Available	Unknown	TCGA-IN-A7NU	26A5E389-8EC2-4316-BEEA-F9A63D455B73	Cabot	Pennsylvania	11	-25515		0	55	TCGA-IN-A7NU-D69490;TCGA-IN-A7NU-D69491	73E895E5-F6C4-487C-BF05-61F3FFB8DB30;66407BB0-63A0-4D47-B62F-D1C05D098F9E	Not Available;Not Available	9;9	169;169	105;105	Taxol;Carboplatin	Clinical Progressive Disease;Clinical Progressive Disease	1;1	Not Available;Not Available	Not Available;Not Available	Not Available;Not Available	Not Available;Not Available	Not Applicable;Not Applicable	Not Available;Not Available	Not Available;Not Available	NO;NO	Chemotherapy;Chemotherapy	Not Available;Not Available	Not Available;Not Available	Not Available;Not Available	NO;NO
TCGA-IN-AB1V-01A-21R-A414-31	Tumor	Yes	Yes	No	TCGA-IN-AB1V	427.44.0	Nationwide Children's Hospital	22	STAD	CB317779-F04F-46B1-9CC1-4952ACDE44D7	12	TCGA	2016	Gastroesophageal Junction	Not Available	Unknown	Unknown	Yes	TCGA-IN-AB1V	DDCC73BF-B10F-4FAB-96D4-3077947FCD2D	Scottdale	Pennsylvania	1	-23030		0	238
TCGA-IN-AB1V-11A-11R-A414-31	Normal	Yes	Yes	No	TCGA-IN-AB1V	427.44.0	Nationwide Children's Hospital	22	STAD	CB317779-F04F-46B1-9CC1-4952ACDE44D7	12	TCGA	2016	Gastroesophageal Junction	Not Available	Unknown	Unknown	Yes	TCGA-IN-AB1V	DDCC73BF-B10F-4FAB-96D4-3077947FCD2D	Scottdale	Pennsylvania	1	-23030		0	238
TCGA-IN-AB1X-01A-11R-A39E-31	Tumor	Yes	Yes	No	TCGA-IN-AB1X	413.44.0	Nationwide Children's Hospital	22	STAD	635BEC20-1DBB-4EB0-B612-AEA68B0484D0	12	TCGA	2016	Gastroesophageal Junction	Not Available	Unknown	Unknown	Unknown	TCGA-IN-AB1X	1E5A3796-6249-4A91-9FC8-0C273E337F29	Everett	Pennsylvania	1	-28493		0	190	TCGA-IN-AB1X-D61527;TCGA-IN-AB1X-D61528;TCGA-IN-AB1X-D61529	7036BFC0-D6C7-452A-BE03-8CF57856E717;481EDF4C-2204-4963-A636-7D0B28EFFD0B;54B837B9-AC1F-462F-892A-66A5767F25A6	Not Available;Not Available;Not Available	1;1;1	Not Available;Not Available;Not Available	104;104;104	Leucovorin;Fluorouracil;Oxaloplatin	Not Applicable;Not Applicable;Not Applicable	7;7;7	Not Available;Not Available;Not Available	Not Available;Not Available;Not Available	Not Available;Not Available;Not Available	Not Available;Not Available;Not Available	Not Applicable;Not Applicable;Not Applicable	Not Available;Not Available;Not Available	Not Available;Not Available;Not Available	YES;YES;YES	Chemotherapy;Chemotherapy;Chemotherapy	Not Available;Not Available;Not Available	Not Available;Not Available;Not Available	Not Available;Not Available;Not Available	NO;NO;NO
TCGA-IN-AB1X-11A-21R-A39E-31	Normal	Yes	Yes	No	TCGA-IN-AB1X	413.44.0	Nationwide Children's Hospital	22	STAD	635BEC20-1DBB-4EB0-B612-AEA68B0484D0	12	TCGA	2016	Gastroesophageal Junction	Not Available	Unknown	Unknown	Unknown	TCGA-IN-AB1X	1E5A3796-6249-4A91-9FC8-0C273E337F29	Everett	Pennsylvania	1	-28493		0	190	TCGA-IN-AB1X-D61527;TCGA-IN-AB1X-D61528;TCGA-IN-AB1X-D61529	7036BFC0-D6C7-452A-BE03-8CF57856E717;481EDF4C-2204-4963-A636-7D0B28EFFD0B;54B837B9-AC1F-462F-892A-66A5767F25A6	Not Available;Not Available;Not Available	1;1;1	Not Available;Not Available;Not Available	104;104;104	Leucovorin;Fluorouracil;Oxaloplatin	Not Applicable;Not Applicable;Not Applicable	7;7;7	Not Available;Not Available;Not Available	Not Available;Not Available;Not Available	Not Available;Not Available;Not Available	Not Available;Not Available;Not Available	Not Applicable;Not Applicable;Not Applicable	Not Available;Not Available;Not Available	Not Available;Not Available;Not Available	YES;YES;YES	Chemotherapy;Chemotherapy;Chemotherapy	Not Available;Not Available;Not Available	Not Available;Not Available;Not Available	Not Available;Not Available;Not Available	NO;NO;NO
TCGA-IP-7968-01A-11R-2203-13	Tumor	Yes	Yes	No	TCGA-IP-7968	211.76.0	Nationwide Children's Hospital	22	STAD	67421209-D50F-49AE-A9D9-2460FECF1590	12	TCGA	2016	Gastroesophageal Junction	Not Available	NO	Not Available	No	TCGA-IP-7968	faf5f1e3-9f7d-4a9d-a005-6cad5e4becf7	Not Available	Not Available	10	-27114		0	77
TCGA-IP-7968-11A-01R-2203-13	Normal	Yes	Yes	No	TCGA-IP-7968	211.76.0	Nationwide Children's Hospital	22	STAD	67421209-D50F-49AE-A9D9-2460FECF1590	12	TCGA	2016	Gastroesophageal Junction	Not Available	NO	Not Available	No	TCGA-IP-7968	faf5f1e3-9f7d-4a9d-a005-6cad5e4becf7	Not Available	Not Available	10	-27114		0	77
TCGA-KB-A6F7-01A-12R-A32D-31	Tumor	Yes	Yes	No	TCGA-KB-A6F7	333.57.0	Nationwide Children's Hospital	22	STAD	82D3CA8A-FA01-4549-9358-BA063534D4A3	12	TCGA	2016	Fundus/Body	Not Available	Not Available	Not Available	No	TCGA-KB-A6F7	197D01A5-321C-461E-9B45-B359288B959A	Toronto	Ontario	19	-19765		0	1572	TCGA-KB-A6F7-D53982	918103C9-472F-4799-B534-43AE1A9FCBF7	Not Available	16	154	150	Fluorouracil	Complete Response	12	Not Available	Not Available	Not Available	Not Available	Not Applicable	Not Available	Not Available	NO	Chemotherapy	Not Available	Not Available	Not Available	NO
TCGA-KB-A93G-01A-11R-A39E-31	Tumor	Yes	Yes	No	TCGA-KB-A93G	413.44.0	Nationwide Children's Hospital	22	STAD	3CBD2234-3DB3-4519-A6A4-982BF2A444BB	12	TCGA	2016	Gastroesophageal Junction	Not Available	YES	Antacids	No	TCGA-KB-A93G	E52396D1-ACD6-44F4-99C5-1A367128008D	Toronto	Ontario	20	-24924		0	432
TCGA-KB-A93H-01A-11R-A39E-31	Tumor	Yes	Yes	No	TCGA-KB-A93H	413.44.0	Nationwide Children's Hospital	22	STAD	5E2426CC-97DC-4F76-B181-8ED947EF01C4	12	TCGA	2016	Fundus/Body	Not Available	Not Available	Not Available	No	TCGA-KB-A93H	DE865002-4938-4120-AA15-254FD40F2039	Toronto	Ontario	20	-28966		0	879
TCGA-KB-A93J-01A-11R-A39E-31	Tumor	Yes	Yes	No	TCGA-KB-A93J	413.44.0	Nationwide Children's Hospital	22	STAD	4D68CB3A-084B-48F6-BFF4-203D2F4E4DE3	12	TCGA	2016	Other (please specify)	Gastroesophageal Junction and Fundus/Body	Not Available	Not Available	No	TCGA-KB-A93J	5F263B2C-3385-4D07-99C2-D7B613C4A470	Toronto	Ontario	20	-28599		0	1124	TCGA-KB-A93J-D60968	6DA4D2AD-66A5-4E91-9796-1ABECA4A3CFE	Not Available	20	255	157	5-fluorouracil	Complete Response	6	Not Available	Not Available	Not Available	Not Available	Not Applicable	Not Available	Not Available	NO	Chemotherapy	Not Available	Not Available	Not Available	NO
TCGA-MX-A5UG-01A-21R-A31P-31	Tumor	Yes	Yes	No	TCGA-MX-A5UG	321.64.0	Nationwide Children's Hospital	22	STAD	1C5CBA84-BDB0-4793-BB60-F93F1D5085A4	12	TCGA	2016	Antrum/Distal	Not Available	NO	Not Available	No	TCGA-MX-A5UG	F72A26E8-7F96-4D86-B37B-7DC35F681133	New York	New York	10	-28714	113	0
TCGA-MX-A5UJ-01A-11R-A31P-31	Tumor	Yes	Yes	No	TCGA-MX-A5UJ	321.64.0	Nationwide Children's Hospital	22	STAD	60DD4BA9-003A-4D1D-89C2-7CA561F9D8E0	12	TCGA	2016	Antrum/Distal	Not Available	YES	Antacids	No	TCGA-MX-A5UJ	43E3FBF3-7812-45FB-BF4C-CE22A2AA1EEE	New York	New York	10	-31517		0	137
TCGA-MX-A663-01A-11R-A31P-31	Tumor	Yes	Yes	No	TCGA-MX-A663	321.64.0	Nationwide Children's Hospital	22	STAD	25BFE710-C0EA-4141-A8A4-7B7E57BB3362	12	TCGA	2016	Stomach (NOS)	Remnant gastrectomy after Billroth	NO	Not Available	No	TCGA-MX-A663	E9D0AA8B-9EF4-40F7-8254-38FDCE349BEE	New York	New York	6	-24421		0	131
TCGA-MX-A666-01A-11R-A31P-31	Tumor	Yes	Yes	No	TCGA-MX-A666	321.64.0	Nationwide Children's Hospital	22	STAD	37370C64-4815-4E24-BFE4-1D33A189A894	12	TCGA	2016	Other (please specify)	Cardia/Proximal and Incisura	YES	Proton Pump Inhibitors	No	TCGA-MX-A666	D04E2E8C-9D58-4514-8AB7-3642289D4DE0	New York	New York	3	-22288		0	70	TCGA-MX-A666-D61117;TCGA-MX-A666-D61118;TCGA-MX-A666-D61119;TCGA-MX-A666-D61120;TCGA-MX-A666-D61121	F6F569B1-0554-470A-8DDE-0AD8A839EC11;5F6546A3-D921-4E6A-85D8-89866B9D9827;9433FAAF-66EA-44D6-9D23-E9B5C83C7633;8041D0BE-7BC8-4D3B-96A7-A1EA8B8EE0EA;CF6DE4EA-0F57-460D-A170-DEB48D99280B	Not Available;Not Available;Not Available;Not Available;Not Available	24;24;24;24;24	22;22;22;131;131	22;22;22;117;117	Epirubicin;Oxaliplatin;Capecitabine;Fluorouracil;Leucovorin	Stable Disease;Stable Disease;Stable Disease;Complete Response;Complete Response	6;6;6;6;6	Not Available;Not Available;Not Available;Not Available;Not Available	Not Available;Not Available;Not Available;Not Available;Not Available	Not Available;Not Available;Not Available;Not Available;Not Available	Not Available;Not Available;Not Available;Not Available;Not Available	Not Applicable;Not Applicable;Not Applicable;Not Applicable;Not Applicable	Not Available;Not Available;Not Available;Not Available;Not Available	Not Available;Not Available;Not Available;Not Available;Not Available	NO;NO;NO;NO;NO	Chemotherapy;Chemotherapy;Chemotherapy;Chemotherapy;Ancillary	Not Available;Not Available;Not Available;Not Available;Not Available	Not Available;Not Available;Not Available;Not Available;Not Available	Not Available;Not Available;Not Available;Not Available;Not Available	NO;NO;NO;NO;NO
TCGA-R5-A7O7-01A-11R-A33Y-31	Tumor	Yes	Yes	No	TCGA-R5-A7O7	343.53.0	Nationwide Children's Hospital	22	STAD	B900FB4C-0A53-4C99-A58C-1811649A8081	12	TCGA	2016	Gastroesophageal Junction	Not Available	YES	Proton Pump Inhibitors	No	TCGA-R5-A7O7	3BFA8069-6CA3-4405-9E32-11AA16B010AC	Houston	Texas	24	-18984		0	1389
TCGA-R5-A7ZE-01B-11R-A354-31	Tumor	Yes	Yes	No	TCGA-R5-A7ZE	359.51.0	Nationwide Children's Hospital	22	STAD	084E735B-C73A-4222-9C8F-D0B369178DBF	12	TCGA	2016	Gastroesophageal Junction	Not Available	YES	Proton Pump Inhibitors	No	TCGA-R5-A7ZE	7BEF9122-0FB4-4F2E-BB6E-67EDDC3EA9AF	Not Available	Not Available	24	-24328	554	0
TCGA-R5-A7ZF-01A-11R-A354-31	Tumor	Yes	Yes	No	TCGA-R5-A7ZF	359.51.0	Nationwide Children's Hospital	22	STAD	A8FF5496-33D7-4B01-A7FC-C46F5289CA72	12	TCGA	2016	Antrum/Distal	Not Available	NO	Not Available	No	TCGA-R5-A7ZF	9745F1CA-D663-458A-86DD-024EBBF6A863	Houston	Texas	24	-23908	259	0
TCGA-R5-A7ZI-01A-11R-A354-31	Tumor	Yes	Yes	No	TCGA-R5-A7ZI	359.51.0	Nationwide Children's Hospital	22	STAD	D28B73C1-E9CB-457E-9082-92673C9F6F85	12	TCGA	2016	Stomach (NOS)	Not Available	YES	Proton Pump Inhibitors	No	TCGA-R5-A7ZI	B4376DA2-05CA-448F-A4BB-E7B62695491A	Houston	Texas	24	-16396		0	1863
TCGA-R5-A7ZR-01A-11R-A354-31	Tumor	Yes	Yes	No	TCGA-R5-A7ZR	359.51.0	Nationwide Children's Hospital	22	STAD	A9A56731-7B87-4A82-AADF-B2700E5C429E	12	TCGA	2016	Fundus/Body	Not Available	Not Available	Not Available	No	TCGA-R5-A7ZR	E04A05EE-F0D8-4691-84BB-D1A61E1BD77B	Houston	Texas	24	-25795	185	0
TCGA-R5-A805-01A-11R-A36D-31	Tumor	Yes	Yes	No	TCGA-R5-A805	371.50.0	Nationwide Children's Hospital	22	STAD	FC814008-B596-4472-B67C-C62BEC8E02E6	12	TCGA	2016	Gastroesophageal Junction	Not Available	NO	Not Available	No	TCGA-R5-A805	7059EA66-93D7-4941-A35C-8A324D1AB94A	houston	texas	24	-26122	281	0
TCGA-RD-A7BS-01A-11R-A32D-31	Tumor	Yes	Yes	No	TCGA-RD-A7BS	333.57.0	Nationwide Children's Hospital	22	STAD	A8D4CD9A-5E5F-4AB1-B9EC-723E7517E5DD	12	TCGA	2016	Gastroesophageal Junction	Not Available	YES	Proton Pump Inhibitors	Yes	TCGA-RD-A7BS	AA3D2D17-19E3-4B76-8235-98550F49DC91	Melbourne	Victoria	29	-16847	336	0		TCGA-RD-A7BS-D56619	1D674365-2868-4EC5-B273-CCF8CB678B03	Not Available	16	104	74	5-FU	Unknown	2	Not Available	Not Available	Not Available	Not Available	Not Applicable	Not Available	Not Available	NO	Chemotherapy	Not Available	Not Available	Not Available	NO
TCGA-RD-A7BT-01A-11R-A33Y-31	Tumor	Yes	Yes	No	TCGA-RD-A7BT	343.53.0	Nationwide Children's Hospital	22	STAD	AD530CF1-4986-4571-A94D-09EA4EE53170	12	TCGA	2016	Fundus/Body	Not Available	YES	Proton Pump Inhibitors	No	TCGA-RD-A7BT	018F93AD-92EF-4BBB-A0FB-DC407A289DAA	Melbourne	Victoria	29	-24107	262	0
TCGA-RD-A7BW-01A-11R-A32D-31	Tumor	Yes	Yes	No	TCGA-RD-A7BW	333.57.0	Nationwide Children's Hospital	22	STAD	FFE8CA75-2EE4-4FA6-B0C2-885AE8EDB2D0	12	TCGA	2016	Fundus/Body	Not Available	NO	Not Available	No	TCGA-RD-A7BW	B54FE07A-F63D-4861-878A-8E8322E32FED	Melbourne	Victoria	29	-25036	156	0		TCGA-RD-A7BW-D56636;TCGA-RD-A7BW-D56638;TCGA-RD-A7BW-D56639	4D7D4678-00EC-4BE4-B5DD-7EDF38A98397;D7476D03-9828-4485-AA40-446B8916495B;FA492B70-B82D-41BF-B606-E58BDDD9B4CE	Not Available;Not Available;Not Available	16;16;16	124;49;49	49;49;49	5-FU;Epirubicin;Cisplatin	Unknown;Unknown;Unknown	2;2;2	Not Available;Not Available;Not Available	Not Available;Not Available;Not Available	Not Available;Not Available;Not Available	Not Available;Not Available;Not Available	Not Applicable;Not Applicable;Not Applicable	Not Available;Not Available;Not Available	Not Available;Not Available;Not Available	NO;NO;NO	Chemotherapy;Chemotherapy;Chemotherapy	Not Available;Not Available;Not Available	Not Available;Not Available;Not Available	Not Available;Not Available;Not Available	NO;NO;NO
TCGA-RD-A7C1-01A-11R-A32D-31	Tumor	Yes	Yes	No	TCGA-RD-A7C1	333.57.0	Nationwide Children's Hospital	22	STAD	04A12102-DFEE-4679-8AF8-B0A810A5BC7B	12	TCGA	2016	Fundus/Body	Not Available	NO	Not Available	No	TCGA-RD-A7C1	C993A68D-0342-4DF4-A082-72094F061C86	Melbourne	Victoria	29	-30171	507	0
TCGA-RD-A8MV-01A-11R-A36D-31	Tumor	Yes	Yes	No	TCGA-RD-A8MV	371.50.0	Nationwide Children's Hospital	22	STAD	DBEBB061-F483-4DCA-8E3C-D803A4474D63	12	TCGA	2016	Fundus/Body	Not Available	NO	Not Available	No	TCGA-RD-A8MV	17638F77-3D0A-4B7F-8801-D807AAD6BBD4	Melbourne	Victoria	28	-20771		0	3720	TCGA-RD-A8MV-D57261;TCGA-RD-A8MV-D57262;TCGA-RD-A8MV-D57263	64B260D2-E38F-4078-875C-42E56261B24C;AB9CFB7F-D858-448E-9F69-F426B91ABBBB;B5F4B736-9D64-44BC-B4DE-A39D5FEB3298	Not Available;Not Available;Not Available	7;7;7	186;50;50	50;50;50	5-FU;Epirubicin;Cisplatin	Unknown;Unknown;Unknown	3;3;3	Not Available;Not Available;Not Available	Not Available;Not Available;Not Available	Not Available;Not Available;Not Available	Not Available;Not Available;Not Available	Not Applicable;Not Applicable;Not Applicable	Not Available;Not Available;Not Available	Not Available;Not Available;Not Available	NO;NO;NO	Chemotherapy;Chemotherapy;Chemotherapy	Not Available;Not Available;Not Available	Not Available;Not Available;Not Available	Not Available;Not Available;Not Available	NO;NO;NO
TCGA-RD-A8MW-01A-11R-A36D-31	Tumor	Yes	Yes	No	TCGA-RD-A8MW	371.50.0	Nationwide Children's Hospital	22	STAD	8B612B3A-E8B4-4ECA-AA29-97C19A1662DE	12	TCGA	2016	Antrum/Distal	Not Available	YES	Proton Pump Inhibitors	No	TCGA-RD-A8MW	0B787BDB-949D-499C-AECE-7A3977FCD198	Melbourne	Victoria	30	-26590	1153	0		TCGA-RD-A8MW-D57389	06FF3B8D-396B-4948-9134-9997849CB85C	Not Available	10	96	69	5-FU	Unknown	3	Not Available	Not Available	Not Available	Not Available	Not Applicable	Not Available	Not Available	NO	Chemotherapy	Not Available	Not Available	Not Available	NO
TCGA-RD-A8N0-01A-12R-A36D-31	Tumor	Yes	Yes	No	TCGA-RD-A8N0	371.50.0	Nationwide Children's Hospital	22	STAD	431ED88A-E1C8-45FC-AA0E-561B6A8C52A7	12	TCGA	2016	Fundus/Body	Not Available	YES	Proton Pump Inhibitors	No	TCGA-RD-A8N0	2360C1E2-90F5-4737-9486-3F4590C37322	Melbourne	Victoria	28	-19491		0	1236	TCGA-RD-A8N0-D57397;TCGA-RD-A8N0-D57398;TCGA-RD-A8N0-D57399	AA7457EC-1BB2-45D5-A83A-538089EF1A1F;51EAECCB-B1A8-45C0-B136-030CEF61EEA7;20F89BF8-7551-4683-ABB8-6301CCD2154B	Not Available;Not Available;Not Available	10;10;10	64;64;123	64;64;64	Cisplatin;Epirubicin;5-FU	Unknown;Unknown;Unknown	3;3;3	Not Available;Not Available;Not Available	Not Available;Not Available;Not Available	Not Available;Not Available;Not Available	Not Available;Not Available;Not Available	Not Applicable;Not Applicable;Not Applicable	Not Available;Not Available;Not Available	Not Available;Not Available;Not Available	NO;NO;NO	Chemotherapy;Chemotherapy;Chemotherapy	Not Available;Not Available;Not Available	Not Available;Not Available;Not Available	Not Available;Not Available;Not Available	NO;NO;NO
TCGA-RD-A8N1-01A-12R-A36D-31	Tumor	Yes	Yes	No	TCGA-RD-A8N1	371.50.0	Nationwide Children's Hospital	22	STAD	2D7CD7B3-6FFA-4863-90C0-0D687F57CD55	12	TCGA	2016	Antrum/Distal	Not Available	NO	Not Available	Yes	TCGA-RD-A8N1	46D7489A-CFE6-440E-9D50-919D0EAD8018	Melbourne	Victoria	30	-25737		0	3519	TCGA-RD-A8N1-D57471	E2E5C483-E96D-426E-ACFB-5B62999EC26E	Not Available	11	211	75	5-FU	Unknown	3	Not Available	Not Available	Not Available	Not Available	Not Applicable	Not Available	Not Available	NO	Chemotherapy	Not Available	Not Available	Not Available	NO
TCGA-RD-A8N2-01A-12R-A36D-31	Tumor	Yes	Yes	No	TCGA-RD-A8N2	371.50.0	Nationwide Children's Hospital	22	STAD	580FAF1A-A836-40F9-9E85-CC246C8B156F	12	TCGA	2016	Antrum/Distal	Not Available	YES	Proton Pump Inhibitors	No	TCGA-RD-A8N2	158B6BD2-1E7D-4C7E-9D8A-42467342C9C2	Melbourne	Victoria	28	-21749		0	3540
TCGA-RD-A8N4-01A-21R-A36D-31	Tumor	Yes	Yes	No	TCGA-RD-A8N4	371.50.0	Nationwide Children's Hospital	22	STAD	04FA6118-60FF-42C0-A22A-A509F60F84FE	12	TCGA	2016	Antrum/Distal	Not Available	NO	Not Available	No	TCGA-RD-A8N4	26BBEAFA-6923-4C23-8D5F-AA33FBA92E82	Melbourne	Victoria	30	-21324		0	2171	TCGA-RD-A8N4-D57478;TCGA-RD-A8N4-D57479;TCGA-RD-A8N4-D57480	6EA47B35-DDFE-4159-89B5-060C18B3E70C;8C7B5B76-A6C2-4BED-9AED-2CCC8AD94B5C;7193209A-BBB6-4FC0-8187-8F75060C784B	Not Available;Not Available;Not Available	11;11;11	189;49;49	49;49;49	5-FU;Epirubicin;Cisplatin	Unknown;Unknown;Unknown	3;3;3	Not Available;Not Available;Not Available	Not Available;Not Available;Not Available	Not Available;Not Available;Not Available	Not Available;Not Available;Not Available	Not Applicable;Not Applicable;Not Applicable	Not Available;Not Available;Not Available	Not Available;Not Available;Not Available	NO;NO;NO	Chemotherapy;Chemotherapy;Chemotherapy	Not Available;Not Available;Not Available	Not Available;Not Available;Not Available	Not Available;Not Available;Not Available	NO;NO;NO
TCGA-RD-A8N5-01A-12R-A36D-31	Tumor	Yes	Yes	No	TCGA-RD-A8N5	371.50.0	Nationwide Children's Hospital	22	STAD	2550615F-349C-409D-AEF3-BBABA60A20EB	12	TCGA	2016	Fundus/Body	Not Available	YES	Proton Pump Inhibitors	No	TCGA-RD-A8N5	6E2ECC9D-DC68-4922-A36E-E8BBAF9EAFB3	Melbourne	Victoria	28	-28589	1747	0		TCGA-RD-A8N5-D57482	6C0882D6-B18C-4933-A69B-6F7A32CB8237	Not Available	11	209	82	5-FU	Unknown	3	Not Available	Not Available	Not Available	Not Available	Not Applicable	Not Available	Not Available	NO	Chemotherapy	Not Available	Not Available	Not Available	NO
TCGA-RD-A8N6-01A-11R-A36D-31	Tumor	Yes	Yes	No	TCGA-RD-A8N6	371.50.0	Nationwide Children's Hospital	22	STAD	E58F3363-035E-4A2C-B9F1-05CD4862AB5D	12	TCGA	2016	Antrum/Distal	Not Available	YES	Proton Pump Inhibitors	No	TCGA-RD-A8N6	F8557247-91FA-4772-AE14-958D709D9815	Melbourne	Victoria	30	-28834	272	0
TCGA-RD-A8N9-01A-12R-A39E-31	Tumor	Yes	Yes	No	TCGA-RD-A8N9	413.44.0	Nationwide Children's Hospital	22	STAD	B0B081C2-6AF6-4C36-BD5F-98EB5FD5CAEF	12	TCGA	2016	Gastroesophageal Junction	Not Available	NO	Not Available	No	TCGA-RD-A8N9	8CE63594-BF4A-4B8D-9A48-49CB92B98EA9	Melbourne	Victoria	30	-23059		0	1083	TCGA-RD-A8N9-D57485;TCGA-RD-A8N9-D57514;TCGA-RD-A8N9-D57516	D10D7F84-10D2-4841-B309-0D5EB2AC45D6;CE0E7D2B-FD82-4D99-A22C-5336863B48DE;5076D26C-551F-4153-AA1B-91469A7B56CE	Not Available;Not Available;Not Available	12;12;12	239;225;225	136;105;105	5-FU;Epirubicin;Cisplatin	Unknown;Unknown;Unknown	3;3;3	Not Available;Not Available;Not Available	Not Available;Not Available;Not Available	Not Available;Not Available;Not Available	Not Available;Not Available;Not Available	Not Applicable;Not Applicable;Not Applicable	Not Available;Not Available;Not Available	Not Available;Not Available;Not Available	NO;NO;NO	Chemotherapy;Chemotherapy;Chemotherapy	Not Available;Not Available;Not Available	Not Available;Not Available;Not Available	Not Available;Not Available;Not Available	NO;NO;NO
TCGA-RD-A8NB-01A-12R-A39E-31	Tumor	Yes	Yes	No	TCGA-RD-A8NB	413.44.0	Nationwide Children's Hospital	22	STAD	81B21210-8230-431A-B097-94BB444A72EA	12	TCGA	2016	Antrum/Distal	Not Available	YES	Proton Pump Inhibitors	No	TCGA-RD-A8NB	FDB40436-A545-40DA-8C6B-2F8AFF359FF6	Melbourne	Victoria	30	-29503	513	0
TCGA-SW-A7EA-01A-12R-A354-31	Tumor	Yes	Yes	No	TCGA-SW-A7EA	359.51.0	Nationwide Children's Hospital	22	STAD	39C1F58E-92C6-410A-A1C7-359A45564C37	12	TCGA	2016	Antrum/Distal	Not Available	Not Available	Not Available	No	TCGA-SW-A7EA	76C666E8-75C0-4E82-978C-1E346435B0FA	Chisinau	Moldova	3	-22294		0	13
TCGA-SW-A7EB-01A-11R-A354-31	Tumor	Yes	Yes	No	TCGA-SW-A7EB	359.51.0	Nationwide Children's Hospital	22	STAD	2828D9A1-35CD-42A1-A3CE-560AF285D7D6	12	TCGA	2016	Antrum/Distal	Not Available	YES	Antacids	No	TCGA-SW-A7EB	BFDCC333-1B9D-44D2-90A4-C1720BA712E9	Chisinau	Republic of Moldova	24	-16475		0	176	TCGA-SW-A7EB-D56024;TCGA-SW-A7EB-D56025;TCGA-SW-A7EB-D56026;TCGA-SW-A7EB-D56027;TCGA-SW-A7EB-D56028;TCGA-SW-A7EB-D56029;TCGA-SW-A7EB-D56030;TCGA-SW-A7EB-D56031;TCGA-SW-A7EB-D56032;TCGA-SW-A7EB-D56033;TCGA-SW-A7EB-D56034;TCGA-SW-A7EB-D56035	9537E9B4-12CC-4C88-958D-BDD3EA6D731B;E144DD9C-E3F1-4829-913B-50D8BC142A35;103EB591-19F6-4513-9C8B-827AFB26479C;DD4BCA11-AB99-4B38-AEE3-4D1663F1D9FB;A7CD5CC5-D770-4116-A896-AC30DB749220;9AB7E907-6432-4B21-BD00-A9B54C75D9B2;C9F32FDA-F421-4527-902A-4ABB77F4ACDD;9C70D3A7-938A-48BA-A737-C21F70D4284E;5AB31E67-4DC4-4DD8-A7C3-0773F438D310;8BE1D762-19E4-4265-8DE6-427F23A9BCD6;9B3B6E87-EB4B-4AC5-AAEF-F8062…	Not Available;Not Available;Not Available;Not Available;Not Available;Not Available;Not Available;Not Available;Not Available;Not Available;Not Available;Not Available	25;25;25;25;25;25;25;25;25;25;25;25	35;35;35;70;70;70;106;106;106;141;141;141	28;28;28;64;64;64;101;101;101;136;136;136	Fluorouracil;Doxorubicin;Cisplatin;Fluorouracil;Doxorubicin;Cisplatin;Fluorouracil;Doxorubicin;Cisplatin;Fluorouracil;Doxorubicin;Cisplatin	Stable Disease;Stable Disease;Stable Disease;Stable Disease;Stable Disease;Stable Disease;Stable Disease;Stable Disease;Stable Disease;Stable Disease;Stable Disease;Stable Disease	1;1;1;1;1;1;1;1;1;1;1;1	Not Available;Not Available;Not Available;Not Available;Not Available;Not Available;Not Available;Not Available;Not Available;Not Available;Not Available;Not Available	Not Available;Not Available;Not Available;Not Available;Not Available;Not Available;Not Available;Not Available;Not Available;Not Available;Not Available;Not Available	Not Available;Not Available;Not Available;Not Available;Not Available;Not Available;Not Available;Not Available;Not Available;Not Available;Not Available;Not Available	Not Available;Not Available;Not Available;Not Available;Not Available;Not Available;Not Available;Not Available;Not Available;Not Available;Not Available;Not Available	Not Applicable;Not Applicable;Not Applicable;Not Applicable;Not Applicable;Not Applicable;Not Applicable;Not Applicable;Not Applicable;Not Applicable;Not Applicable;Not Applicable	Not Available;Not Available;Not Available;Not Available;Not Available;Not Available;Not Available;Not Available;Not Available;Not Available;Not Available;Not Available	Not Available;Not Available;Not Available;Not Available;Not Available;Not Available;Not Available;Not Available;Not Available;Not Available;Not Available;Not Available	NO;NO;NO;NO;NO;NO;NO;NO;NO;NO;NO;NO	Chemotherapy;Chemotherapy;Chemotherapy;Chemotherapy;Chemotherapy;Chemotherapy;Chemotherapy;Chemotherapy;Chemotherapy;Chemotherapy;Chemotherapy;Chemotherapy	Not Available;Not Available;Not Available;Not Available;Not Available;Not Available;Not Available;Not Available;Not Available;Not Available;Not Available;Not Available	Not Available;Not Available;Not Available;Not Available;Not Available;Not Available;Not Available;Not Available;Not Available;Not Available;Not Available;Not Available	Not Available;Not Available;Not Available;Not Available;Not Available;Not Available;Not Available;Not Available;Not Available;Not Available;Not Available;Not Available	NO;NO;NO;NO;NO;NO;NO;NO;NO;NO;NO;NO
TCGA-VQ-A8DT-01A-11R-A36D-31	Tumor	Yes	Yes	No	TCGA-VQ-A8DT	371.50.0	Nationwide Children's Hospital	22	STAD	145ABD97-ADC9-4501-B1E7-CFC7C7C6E281	12	TCGA	2016	Fundus/Body	Not Available	NO	Not Available	No	TCGA-VQ-A8DT	8027ADC9-4918-45F0-A7DA-5767DA0B999E	Barretos	Sao Paulo	23	-15937		0	1148	TCGA-VQ-A8DT-D64317	4E65A83C-270A-4A8C-98AF-560BE8C8534C	Not Available	28	222	94	Fluorouracil	Complete Response	8	Not Available	Not Available	Not Available	Not Available	Not Applicable	Not Available	Not Available	NO	Chemotherapy	Not Available	Not Available	Not Available	NO
TCGA-VQ-A8DU-01A-11R-A36D-31	Tumor	Yes	Yes	No	TCGA-VQ-A8DU	371.50.0	Nationwide Children's Hospital	22	STAD	CE60BAAF-513B-42DB-BF33-620E824A90D9	12	TCGA	2016	Antrum/Distal	Not Available	NO	Not Available	No	TCGA-VQ-A8DU	6FA6ACE1-4B39-44DB-9413-73EB21588AA1	Barretos	Sao Paulo	22	-23042	166	0		TCGA-VQ-A8DU-D64319	E2E1E597-3757-4066-8D2F-AEB723369B31	Not Available	28	130	130	Fluorouracil	Clinical Progressive Disease	8	Not Available	Not Available	Not Available	Not Available	Not Applicable	Not Available	Not Available	NO	Chemotherapy	Not Available	Not Available	Not Available	NO
TCGA-VQ-A8DV-01A-12R-A36D-31	Tumor	Yes	Yes	No	TCGA-VQ-A8DV	371.50.0	Nationwide Children's Hospital	22	STAD	A7D26D53-83B4-4D9E-BC85-ABF0212B0D65	12	TCGA	2016	Antrum/Distal	Not Available	NO	Not Available	No	TCGA-VQ-A8DV	D7FE7004-6268-4DAC-B145-FF76E678E77E	Barretos	Sao Paulo	28	-17630	403	0
TCGA-VQ-A8DZ-01A-11R-A36D-31	Tumor	Yes	Yes	No	TCGA-VQ-A8DZ	371.50.0	Nationwide Children's Hospital	22	STAD	12DBBBA8-1CEB-464E-8C8E-82339024DBA7	12	TCGA	2016	Antrum/Distal	Not Available	NO	Not Available	No	TCGA-VQ-A8DZ	A8A9B061-B33C-4C69-BD4C-7F430474CDFD	Barretos	Sao Paulo	22	-25863	396	0		TCGA-VQ-A8DZ-D64321	81F636F1-DE6B-45C1-87C8-9011394A5341	Not Available	28	341	201	Fluorouracil	Clinical Progressive Disease	8	Not Available	Not Available	Not Available	Not Available	Not Applicable	Not Available	Not Available	NO	Chemotherapy	Not Available	Not Available	Not Available	NO
TCGA-VQ-A8E0-01A-11R-A414-31	Tumor	Yes	Yes	No	TCGA-VQ-A8E0	427.44.0	Nationwide Children's Hospital	22	STAD	61072EFE-3243-4B6D-8541-6E38165B17A3	12	TCGA	2016	Fundus/Body	Not Available	NO	Not Available	No	TCGA-VQ-A8E0	EB9A558C-39EF-42C0-8DFC-64D01B729426	Barretos	Sao Paulo	9	-24848	562	0		TCGA-VQ-A8E0-D64680	5F7FF237-739E-4B57-84A3-046625B24DA0	Not Available	9	Discrepancy	Discrepancy	Fluorouracil	Clinical Progressive Disease	9	Not Available	Not Available	Not Available	Not Available	Not Applicable	Not Available	Not Available	NO	Chemotherapy	Not Available	Not Available	Not Available	NO
TCGA-VQ-A8E2-01A-11R-A36D-31	Tumor	Yes	Yes	No	TCGA-VQ-A8E2	371.50.0	Nationwide Children's Hospital	22	STAD	D06B6948-E609-4973-BF08-AD1E13FED9D6	12	TCGA	2016	Fundus/Body	Not Available	NO	Not Available	No	TCGA-VQ-A8E2	C16EED96-8DA8-4D01-B87D-660F46172777	Barretos	Sao Paulo	23	-21112		0	946	TCGA-VQ-A8E2-D64324	A5F2A67A-C50A-4FA4-AF85-EE0426650DE7	Not Available	28	277	145	Fluorouracil	Complete Response	8	Not Available	Not Available	Not Available	Not Available	Not Applicable	Not Available	Not Available	NO	Chemotherapy	Not Available	Not Available	Not Available	NO
TCGA-VQ-A8E3-01A-11R-A39E-31	Tumor	Yes	Yes	No	TCGA-VQ-A8E3	413.44.0	Nationwide Children's Hospital	22	STAD	402E2586-F13B-46B0-B9D9-730F13406E93	12	TCGA	2016	Antrum/Distal	Not Available	NO	Not Available	No	TCGA-VQ-A8E3	E9B3822B-699D-412F-ABD2-DF399EFCCE8C	Barretos	Sao Paulo	22	-28919	661	0
TCGA-VQ-A8E7-01B-11R-A414-31	Tumor	Yes	Yes	No	TCGA-VQ-A8E7	427.44.0	Nationwide Children's Hospital	22	STAD	86900F5C-5C6A-456E-975D-4AB257A1C83A	12	TCGA	2016	Gastroesophageal Junction	Not Available	NO	Not Available	No	TCGA-VQ-A8E7	7DA1A098-73F7-40C1-8C9D-E0423C15009C	Barretos	Sao Paulo	20	-21664		0	787
TCGA-VQ-A8P2-01A-11R-A36D-31	Tumor	Yes	Yes	No	TCGA-VQ-A8P2	371.50.0	Nationwide Children's Hospital	22	STAD	E70EF988-CAC0-4FB1-A17E-1896D197B707	12	TCGA	2016	Fundus/Body	Not Available	NO	Not Available	No	TCGA-VQ-A8P2	A0D35A25-3500-46F3-874F-1A0820200473	Barretos	Sao Paulo	26	-25129		0	680	TCGA-VQ-A8P2-D64331	31794DDC-9E61-4210-9C6D-3F4A79A87CD0	Not Available	28	107	Not Available	Not Available	Complete Response	8	Not Available	Not Available	Not Available	Not Available	Not Applicable	Not Available	Not Available	NO	Chemotherapy	Not Available	Not Available	Not Available	NO
TCGA-VQ-A8P3-01A-11R-A36D-31	Tumor	Yes	Yes	No	TCGA-VQ-A8P3	371.50.0	Nationwide Children's Hospital	22	STAD	1D4CF139-68FA-40FE-B105-C44579352045	12	TCGA	2016	Fundus/Body	Not Available	NO	Not Available	No	TCGA-VQ-A8P3	5C68E3E4-58F7-4699-989D-80D2E4996794	Barretos	Sao Paulo	26	-26582		0	723	TCGA-VQ-A8P3-D64335	C18D0623-C8DB-4FCD-A983-6DAFF2074744	Not Available	28	254	124	Fluorouracil	Complete Response	8	Not Available	Not Available	Not Available	Not Available	Not Applicable	Not Available	Not Available	NO	Chemotherapy	Not Available	Not Available	Not Available	NO
TCGA-VQ-A8P5-01A-11R-A39E-31	Tumor	Yes	Yes	No	TCGA-VQ-A8P5	413.44.0	Nationwide Children's Hospital	22	STAD	71489DA9-4791-4AB7-9F75-CF73570DA9F5	12	TCGA	2016	Fundus/Body	Not Available	NO	Not Available	No	TCGA-VQ-A8P5	1654C42B-664B-407E-8CA7-D4CD908B709A	Barretos	Sao Paulo	26	-24571	235	0		TCGA-VQ-A8P5-D64338	514FB4F7-8748-45DD-892A-5384FB216EBC	Not Available	28	213	115	Fluorouracil	Unknown	8	Not Available	Not Available	Not Available	Not Available	Not Applicable	Not Available	Not Available	NO	Chemotherapy	Not Available	Not Available	Not Available	NO
TCGA-VQ-A8P8-01A-11R-A39E-31	Tumor	Yes	Yes	No	TCGA-VQ-A8P8	413.44.0	Nationwide Children's Hospital	22	STAD	C4D47215-BD9C-460D-9104-FA6A719FC266	12	TCGA	2016	Fundus/Body	Not Available	NO	Not Available	No	TCGA-VQ-A8P8	0403E788-27F1-4205-9E73-ADE13B8DF1E0	Barretos	Sao Paulo	26	-26443		0	580
TCGA-VQ-A8PB-01A-11R-A39E-31	Tumor	Yes	Yes	No	TCGA-VQ-A8PB	413.44.0	Nationwide Children's Hospital	22	STAD	314D1E17-F4B6-494A-885D-8AA8735FD09F	12	TCGA	2016	Antrum/Distal	Not Available	NO	Not Available	No	TCGA-VQ-A8PB	02661985-D13F-4007-9A42-5E08D1A6CA10	Barretos	Sao Paulo	26	-23927		0	1023	TCGA-VQ-A8PB-D64339	D5460FEE-2114-400B-A562-20B3220DCE89	Not Available	28	273	63	Fluorouracil	Complete Response	8	Not Available	Not Available	Not Available	Not Available	Not Applicable	Not Available	Not Available	NO	Chemotherapy	Not Available	Not Available	Not Available	NO
TCGA-VQ-A8PC-01A-11R-A39E-31	Tumor	Yes	Yes	No	TCGA-VQ-A8PC	413.44.0	Nationwide Children's Hospital	22	STAD	BC32CE74-CD5C-4CE0-A97A-E9B9F8FF7EDD	12	TCGA	2016	Antrum/Distal	Not Available	NO	Not Available	No	TCGA-VQ-A8PC	26F3EE89-7F74-4C4E-AD6F-FAB29A5460F9	Barretos	Sao Paulo	26	-23912	1407	0
TCGA-VQ-A8PD-01A-11R-A414-31	Tumor	Yes	Yes	No	TCGA-VQ-A8PD	427.44.0	Nationwide Children's Hospital	22	STAD	F8E9B753-CEF1-430F-A264-F1E88C5DA377	12	TCGA	2016	Fundus/Body	Not Available	NO	Not Available	No	TCGA-VQ-A8PD	76DF6303-A635-410B-A4D9-DB5DCE72FCBC	Barretos	Sao Paulo	30	-25244	496	0		TCGA-VQ-A8PD-D64343	1F2B1403-26D0-485E-8B91-D5B2A3BBE0DD	Not Available	29	121	117	Fluorouracil	Clinical Progressive Disease	8	Not Available	Not Available	Not Available	Not Available	Not Applicable	Not Available	Not Available	NO	Chemotherapy	Not Available	Not Available	Not Available	NO
TCGA-VQ-A8PE-01A-11R-A414-31	Tumor	Yes	Yes	No	TCGA-VQ-A8PE	427.44.0	Nationwide Children's Hospital	22	STAD	C0097065-4D87-44A4-97D0-52BC110A9C79	12	TCGA	2016	Cardia/Proximal	Not Available	NO	Not Available	No	TCGA-VQ-A8PE	32B1F9FF-DBAD-47F5-9580-13F4120F5891	Barretos	Sao Paulo	30	-28755		0	422
TCGA-VQ-A8PF-01A-11R-A414-31	Tumor	Yes	Yes	No	TCGA-VQ-A8PF	427.44.0	Nationwide Children's Hospital	22	STAD	B9F4B0F8-E21F-4E99-873B-698828460515	12	TCGA	2016	Fundus/Body	Not Available	NO	Not Available	No	TCGA-VQ-A8PF	94037C4F-7ACC-436B-8433-7213A385539A	Barretos	Sao Paulo	9	-28116	76	0
TCGA-VQ-A8PH-01A-12R-A414-31	Tumor	Yes	Yes	No	TCGA-VQ-A8PH	427.44.0	Nationwide Children's Hospital	22	STAD	4DCEE3B5-5D16-40BB-A462-89ABECE5B2E3	12	TCGA	2016	Antrum/Distal	Not Available	NO	Not Available	No	TCGA-VQ-A8PH	52849C60-7E30-4BA4-9DAE-BE4ADF031120	Barretos	Sao Paulo	30	-22940	389	0
TCGA-VQ-A8PJ-01A-11R-A414-31	Tumor	Yes	Yes	No	TCGA-VQ-A8PJ	427.44.0	Nationwide Children's Hospital	22	STAD	FD875694-A170-41F7-869F-D7B5EC802D99	12	TCGA	2016	Fundus/Body	Not Available	NO	Not Available	No	TCGA-VQ-A8PJ	0CD4B4A2-D3CE-4FC4-B899-BBCECB2B3D55	Barretos	Sao Paulo	30	-19390	82	0
TCGA-VQ-A8PK-01A-12R-A414-31	Tumor	Yes	Yes	No	TCGA-VQ-A8PK	427.44.0	Nationwide Children's Hospital	22	STAD	E301FB4D-89C7-4A2C-9D49-B5FD8E9AC13B	12	TCGA	2016	Gastroesophageal Junction	Not Available	NO	Not Available	No	TCGA-VQ-A8PK	56BCB686-5010-439F-819F-95DDA9885CA5	Barretos	Sao Paulo	30	-21419	543	0
TCGA-VQ-A8PM-01A-21R-A414-31	Tumor	Yes	Yes	No	TCGA-VQ-A8PM	427.44.0	Nationwide Children's Hospital	22	STAD	B247EE64-872D-4ABD-BB6A-B0E704B19F75	12	TCGA	2016	Cardia/Proximal	Not Available	NO	Not Available	No	TCGA-VQ-A8PM	BAB53C56-82F1-4D63-98F5-4608EA7B5F4E	Barretos	Sao Paulo	30	-20665	57	0
TCGA-VQ-A8PO-01A-11R-A414-31	Tumor	Yes	Yes	No	TCGA-VQ-A8PO	427.44.0	Nationwide Children's Hospital	22	STAD	58BCE24D-B394-4902-BF44-A8E0EE23BB68	12	TCGA	2016	Antrum/Distal	Not Available	NO	Not Available	No	TCGA-VQ-A8PO	4EC9DBB4-358D-4C59-8039-552C7006C2BF	Barretos	Sao Paulo	30	-27250	282	0
TCGA-VQ-A8PP-01A-21R-A414-31	Tumor	Yes	Yes	No	TCGA-VQ-A8PP	427.44.0	Nationwide Children's Hospital	22	STAD	9E667201-BD77-4BF4-8C53-7387B059EC26	12	TCGA	2016	Fundus/Body	Not Available	NO	Not Available	No	TCGA-VQ-A8PP	E181474C-1585-4AED-BA90-BAE5324569D5	Barretos	Sao Paulo	30	-27774	712	0		TCGA-VQ-A8PP-D64347	F22052EF-BC6D-43DA-8C42-4EFA26744DF3	Not Available	29	333	165	Fluorouracil	Clinical Progressive Disease	8	Not Available	Not Available	Not Available	Not Available	Not Applicable	Not Available	Not Available	NO	Chemotherapy	Not Available	Not Available	Not Available	NO
TCGA-VQ-A8PQ-01A-11R-A414-31	Tumor	Yes	Yes	No	TCGA-VQ-A8PQ	427.44.0	Nationwide Children's Hospital	22	STAD	35C27ED9-8DB3-4201-A560-FA84719A8CCA	12	TCGA	2016	Cardia/Proximal	Not Available	NO	Not Available	No	TCGA-VQ-A8PQ	7136D33F-6109-4D86-AD76-A02EF5C3808A	Barretos	Sao Paulo	30	-18318	476	0
TCGA-VQ-A8PU-01A-12R-A414-31	Tumor	Yes	Yes	No	TCGA-VQ-A8PU	427.44.0	Nationwide Children's Hospital	22	STAD	0547CEFC-B76D-45DA-8D2D-73FE435D7412	12	TCGA	2016	Fundus/Body	Not Available	NO	Not Available	No	TCGA-VQ-A8PU	CB4394EC-1991-460D-B823-B74E005E3DA7	Barretos	Sao Paulo	9	-26625		0	717	TCGA-VQ-A8PU-D64696	C426D913-C9BD-4C61-AB68-1878AFB6B6F1	Not Available	9	288	139	Fluorouracil	Complete Response	9	Not Available	Not Available	Not Available	Not Available	Not Applicable	Not Available	Not Available	NO	Chemotherapy	Not Available	Not Available	Not Available	NO
TCGA-VQ-A8PX-01A-12R-A414-31	Tumor	Yes	Yes	No	TCGA-VQ-A8PX	427.44.0	Nationwide Children's Hospital	22	STAD	A58619D0-D819-4585-ADA0-2D3B02DB720C	12	TCGA	2016	Other (please specify)	Gastric stump	NO	Not Available	No	TCGA-VQ-A8PX	E6634A0A-9AB0-441E-A667-2F7F6C7368CC	Barretos	Sao Paulo	30	-18902		0	1597
TCGA-VQ-A91A-01A-11R-A414-31	Tumor	Yes	Yes	No	TCGA-VQ-A91A	427.44.0	Nationwide Children's Hospital	22	STAD	AB8003B4-D69D-4FA1-9BD6-367D33F74AFB	12	TCGA	2016	Fundus/Body	Not Available	NO	Not Available	No	TCGA-VQ-A91A	3ED0D746-AB57-4097-94D5-5E89985B8F31	Barretos	Sao Paulo	23	-24670		0	873
TCGA-VQ-A91D-01A-11R-A414-31	Tumor	Yes	Yes	No	TCGA-VQ-A91D	427.44.0	Nationwide Children's Hospital	22	STAD	EFAB7BB8-5020-4E33-BCE6-6D755DAE67A0	12	TCGA	2016	Fundus/Body	Not Available	NO	Not Available	No	TCGA-VQ-A91D	33A9F48E-75E5-4EC5-8E4A-7C6D91A98656	Barretos	Sao Paulo	9	-25686	356	0		TCGA-VQ-A91D-D64677	11C87F76-33D3-4962-800E-13276D39684F	Not Available	9	242	147	Fluorouracil	Clinical Progressive Disease	9	Not Available	Not Available	Not Available	Not Available	Not Applicable	Not Available	Not Available	NO	Chemotherapy	Not Available	Not Available	Not Available	NO
TCGA-VQ-A91E-01A-31R-A414-31	Tumor	Yes	Yes	No	TCGA-VQ-A91E	427.44.0	Nationwide Children's Hospital	22	STAD	489A3571-31B6-4EF5-BB23-F2D896311D42	12	TCGA	2016	Antrum/Distal	Not Available	NO	Not Available	No	TCGA-VQ-A91E	2E04B48C-0805-4965-8AFA-C5FCD32993C5	Barretos	Sao Paulo	23	-24549		0	264	TCGA-VQ-A91E-D64374	8DC05F0E-3518-41BC-916D-6AE3A1CAE36C	Not Available	29	59	59	Fluorouracil	Complete Response	8	Not Available	Not Available	Not Available	Not Available	Not Applicable	Not Available	Not Available	NO	Chemotherapy	Not Available	Not Available	Not Available	NO
TCGA-VQ-A91K-01A-11R-A414-31	Tumor	Yes	Yes	No	TCGA-VQ-A91K	427.44.0	Nationwide Children's Hospital	22	STAD	768572EB-230E-45AA-AD86-53844D381EE9	12	TCGA	2016	Antrum/Distal	Not Available	NO	Not Available	No	TCGA-VQ-A91K	2983F08C-3B32-4FB3-9D7E-5B34F9C2F741	Barretos	Sao Paulo	23	-25424		0	1498	TCGA-VQ-A91K-D64377	B474ED84-E71A-4546-B8C4-4DF74D7D0352	Not Available	29	234	89	Fluorouracil	Complete Response	8	Not Available	Not Available	Not Available	Not Available	Not Applicable	Not Available	Not Available	NO	Chemotherapy	Not Available	Not Available	Not Available	NO
TCGA-VQ-A91N-01A-11R-A414-31	Tumor	Yes	Yes	No	TCGA-VQ-A91N	427.44.0	Nationwide Children's Hospital	22	STAD	4E0FBB8F-341A-4787-938A-5F371C73F245	12	TCGA	2016	Antrum/Distal	Not Available	NO	Not Available	No	TCGA-VQ-A91N	CBE05333-3185-4878-B6E6-977A0E1400E4	Barretos	Sao Paulo	23	-21753	570	0		TCGA-VQ-A91N-D66745	159F25A1-0142-455B-A134-A89B2C4BC995	Not Available	23	219	98	Fluorouracil	Clinical Progressive Disease	10	Not Available	Not Available	Not Available	Not Available	Not Applicable	Not Available	Not Available	NO	Chemotherapy	Not Available	Not Available	Not Available	NO
TCGA-VQ-A91Q-01A-12R-A414-31	Tumor	Yes	Yes	No	TCGA-VQ-A91Q	427.44.0	Nationwide Children's Hospital	22	STAD	AEE1A9A9-9337-453E-A0B6-9EAEF5F8C207	12	TCGA	2016	Cardia/Proximal	Not Available	NO	Not Available	No	TCGA-VQ-A91Q	C60E89A7-A8BA-458E-8F10-785C3F562FD6	Barretos	Sao Paulo	22	-22303	633	0		TCGA-VQ-A91Q-D64382	91421FCF-D5D9-4AF6-B476-31DE5F8DCCF1	Not Available	29	311	158	Fluorouracil	Complete Response	8	Not Available	Not Available	Not Available	Not Available	Not Applicable	Not Available	Not Available	NO	Chemotherapy	Not Available	Not Available	Not Available	NO
TCGA-VQ-A91S-01A-11R-A414-31	Tumor	Yes	Yes	No	TCGA-VQ-A91S	427.44.0	Nationwide Children's Hospital	22	STAD	298B2790-D610-46D3-A661-6E5C975B82A5	12	TCGA	2016	Fundus/Body	Not Available	NO	Not Available	No	TCGA-VQ-A91S	D22DE643-5F93-42D0-9199-1F55405241D6	Barretos	Sao Paulo	20	-23187		0	690	TCGA-VQ-A91S-D65299	81AAF0DA-6506-45FB-8B3C-84257778CBD3	Not Available	21	238	122	Fluorouracil	Complete Response	9	Not Available	Not Available	Not Available	Not Available	Not Applicable	Not Available	Not Available	NO	Chemotherapy	Not Available	Not Available	Not Available	NO
TCGA-VQ-A91U-01A-11R-A414-31	Tumor	Yes	Yes	No	TCGA-VQ-A91U	427.44.0	Nationwide Children's Hospital	22	STAD	AC508247-B328-4111-B8EB-53EA0A36725C	12	TCGA	2016	Gastroesophageal Junction	Not Available	NO	Not Available	No	TCGA-VQ-A91U	37B64809-C4FD-412D-9A7F-FAD6BF036AAF	Barretos	Sao Paulo	22	-28791	52	0
TCGA-VQ-A91V-01A-11R-A414-31	Tumor	Yes	Yes	No	TCGA-VQ-A91V	427.44.0	Nationwide Children's Hospital	22	STAD	44C79A88-7863-4F99-A018-2D7D18F91B37	12	TCGA	2016	Gastroesophageal Junction	Not Available	NO	Not Available	Yes	TCGA-VQ-A91V	4A00CA75-D23A-4642-BEE8-DB4182517724	Barretos	Sao Paulo	9	-21505		0	974	TCGA-VQ-A91V-D64685;TCGA-VQ-A91V-D64686	51E9B0EE-C954-42A8-9405-A956314733F2;D10959BE-23EE-4949-9566-C88A298F0369	Not Available;Not Available	9;9	228;228	77;77	Cisplatin;Fluorouracil	Clinical Progressive Disease;Clinical Progressive Disease	9;9	Not Available;Not Available	Not Available;Not Available	Not Available;Not Available	Not Available;Not Available	Not Applicable;Not Applicable	Not Available;Not Available	Not Available;Not Available	NO;NO	Chemotherapy;Chemotherapy	Not Available;Not Available	Not Available;Not Available	Not Available;Not Available	NO;NO
TCGA-VQ-A91X-01A-12R-A414-31	Tumor	Yes	Yes	No	TCGA-VQ-A91X	427.44.0	Nationwide Children's Hospital	22	STAD	44B61CFF-FA50-4E38-897F-CC1CE36921B4	12	TCGA	2016	Antrum/Distal	Not Available	NO	Not Available	No	TCGA-VQ-A91X	4B56B93E-934C-45FF-9D24-B4B6812A790B	Barretos	Sao Paulo	23	-27314	289	0
TCGA-VQ-A91Y-01A-11R-A414-31	Tumor	Yes	Yes	No	TCGA-VQ-A91Y	427.44.0	Nationwide Children's Hospital	22	STAD	FF558DCE-5B02-4D99-83B5-2801C94C690A	12	TCGA	2016	Antrum/Distal	Not Available	NO	Not Available	No	TCGA-VQ-A91Y	807BEA1D-975A-4D01-98C5-2748D832235B	Barretos	Sao Paulo	22	-24774	296	0		TCGA-VQ-A91Y-D64390	3B7E868F-35CF-4044-AB80-ABFD27FF0316	Not Available	29	237	84	Fluorouracil	Clinical Progressive Disease	8	Not Available	Not Available	Not Available	Not Available	Not Applicable	Not Available	Not Available	NO	Chemotherapy	Not Available	Not Available	Not Available	NO
TCGA-VQ-A91Z-01A-11R-A414-31	Tumor	Yes	Yes	No	TCGA-VQ-A91Z	427.44.0	Nationwide Children's Hospital	22	STAD	933C22B0-2EC6-46B2-BE8E-579D21AF18F3	12	TCGA	2016	Antrum/Distal	Not Available	NO	Not Available	No	TCGA-VQ-A91Z	CAFBAE18-12A5-40FB-9DBE-C1D0598B9091	Barretos	Sao Paulo	22	-24652		0	1346	TCGA-VQ-A91Z-D67233;TCGA-VQ-A91Z-D67234	9B48A985-B662-403D-A6CD-9FB498AB278F;78598CD3-2552-407A-A6D7-5D6D29F0F92E	Not Available;Not Available	3;3	322;322	97;97	Fluorouracil;Leucovorin	Complete Response;Complete Response	11;11	Not Available;Not Available	Not Available;Not Available	Not Available;Not Available	Not Available;Not Available	Not Applicable;Not Applicable	Not Available;Not Available	Not Available;Not Available	NO;NO	Chemotherapy;Chemotherapy	Not Available;Not Available	Not Available;Not Available	Not Available;Not Available	NO;NO
TCGA-VQ-A922-01A-11R-A414-31	Tumor	Yes	Yes	No	TCGA-VQ-A922	427.44.0	Nationwide Children's Hospital	22	STAD	201CB552-383D-4332-9302-6A684ACE4A25	12	TCGA	2016	Antrum/Distal	Not Available	NO	Not Available	No	TCGA-VQ-A922	8BD783A3-D6C9-4C87-A2A1-09F903B9C7CA	Barretos	Sao Paulo	22	-25700	275	0	262	TCGA-VQ-A922-D64400	6A9F4DBF-C49F-4FE0-9C09-19EC8CC2F732	Not Available	29	85	83	Fluorouracil	Clinical Progressive Disease	8	Not Available	Not Available	Not Available	Not Available	Not Applicable	Not Available	Not Available	NO	Chemotherapy	Not Available	Not Available	Not Available	NO
TCGA-VQ-A923-01A-11R-A414-31	Tumor	Yes	Yes	No	TCGA-VQ-A923	427.44.0	Nationwide Children's Hospital	22	STAD	6984D204-1111-473B-9A22-C5FFA90BD52C	12	TCGA	2016	Fundus/Body	Not Available	NO	Not Available	No	TCGA-VQ-A923	4BAE9C20-74A4-4AD3-8CF3-76E41217F389	Barretos	Sao Paulo	9	-32873	0	0
TCGA-VQ-A924-01A-11R-A414-31	Tumor	Yes	Yes	No	TCGA-VQ-A924	427.44.0	Nationwide Children's Hospital	22	STAD	88D00918-096F-4358-88DD-4D02060270B6	12	TCGA	2016	Antrum/Distal	Not Available	NO	Not Available	No	TCGA-VQ-A924	C656375B-6B63-4728-A126-DBD746A1F437	Barretos	Sao Paulo	23	-25351	1686	0
TCGA-VQ-A925-01A-11R-A414-31	Tumor	Yes	Yes	No	TCGA-VQ-A925	427.44.0	Nationwide Children's Hospital	22	STAD	86228C8C-0359-42F7-8020-2538821152B3	12	TCGA	2016	Antrum/Distal	Not Available	NO	Not Available	No	TCGA-VQ-A925	012921DA-962C-462C-9C36-D0F21B23C028	Barretos	Sao Paulo	22	-24230	138	0
TCGA-VQ-A927-01A-12R-A414-31	Tumor	Yes	Yes	No	TCGA-VQ-A927	427.44.0	Nationwide Children's Hospital	22	STAD	20F08B33-B531-41AE-9B17-486A44E6DBBD	12	TCGA	2016	Fundus/Body	Not Available	NO	Not Available	No	TCGA-VQ-A927	76A4E24E-E645-47C5-836A-6A029E97A4C8	Barretos	Sao Paulo	23	-29676	200	0
TCGA-VQ-A928-01A-11R-A414-31	Tumor	Yes	Yes	No	TCGA-VQ-A928	427.44.0	Nationwide Children's Hospital	22	STAD	7E16F6F4-6127-41D6-89E9-6A70744935F0	12	TCGA	2016	Fundus/Body	Not Available	NO	Not Available	No	TCGA-VQ-A928	43B7A790-35A2-4786-B375-C3847D2AEC62	Barretos	Sao Paulo	22	-18058	174	0		TCGA-VQ-A928-D64403	0ED28588-E3E5-4F96-8A42-5252CB038C0B	Not Available	29	138	98	Fluorouracil	Clinical Progressive Disease	8	Not Available	Not Available	Not Available	Not Available	Not Applicable	Not Available	Not Available	NO	Chemotherapy	Not Available	Not Available	Not Available	NO
TCGA-VQ-A92D-01A-11R-A414-31	Tumor	Yes	Yes	No	TCGA-VQ-A92D	427.44.0	Nationwide Children's Hospital	22	STAD	D5E6F0FD-B535-470C-B0BF-A94065F2CDD9	12	TCGA	2016	Cardia/Proximal	Not Available	NO	Not Available	No	TCGA-VQ-A92D	ABA9439A-EA8D-404F-9FAF-EB71A306684D	Barretos	Sao Paulo	22	-24595		0	1683
TCGA-VQ-A94O-01A-11R-A414-31	Tumor	Yes	Yes	No	TCGA-VQ-A94O	427.44.0	Nationwide Children's Hospital	22	STAD	E372A21C-1274-4979-BB59-EAA8EC72FAAB	12	TCGA	2016	Antrum/Distal	Not Available	NO	Not Available	No	TCGA-VQ-A94O	E12D142E-7339-48FC-B17A-9E311B65327F	Barretos	Sao Paulo	20	-27306	640	0		TCGA-VQ-A94O-D64672	524E53E4-6434-4F21-9C5E-9D701A56E6F3	Not Available	9	392	200	Fluorouracil	Clinical Progressive Disease	9	Not Available	Not Available	Not Available	Not Available	Not Applicable	Not Available	Not Available	NO	Chemotherapy	Not Available	Not Available	Not Available	NO
TCGA-VQ-A94P-01A-13R-A414-31	Tumor	Yes	Yes	No	TCGA-VQ-A94P	427.44.0	Nationwide Children's Hospital	22	STAD	8F00A527-E554-4029-8CF5-B679014BCD61	12	TCGA	2016	Fundus/Body	Not Available	NO	Not Available	No	TCGA-VQ-A94P	A205522F-2DF0-4829-B86F-FA43C76C39CC	Barretos	Sao Paulo	20	-21022	81	0
TCGA-VQ-A94R-01A-11R-A414-31	Tumor	Yes	Yes	No	TCGA-VQ-A94R	427.44.0	Nationwide Children's Hospital	22	STAD	F0D963A6-40EB-41CD-958F-34CAF31A58D4	12	TCGA	2016	Antrum/Distal	Not Available	NO	Not Available	No	TCGA-VQ-A94R	95EDFABE-0B35-4CDD-AED4-E2234D806F35	Barretos	Sao Paulo	20	-23246	1294	0		TCGA-VQ-A94R-D64670	75810C15-1476-4192-9D27-164BDB5FF842	Not Available	9	645	591	Fluorouracil	Clinical Progressive Disease	9	Not Available	Not Available	Not Available	Not Available	Not Applicable	Not Available	Not Available	NO	Chemotherapy	Not Available	Not Available	Not Available	NO
TCGA-VQ-A94T-01A-11R-A414-31	Tumor	Yes	Yes	No	TCGA-VQ-A94T	427.44.0	Nationwide Children's Hospital	22	STAD	EFE76070-6338-4895-8F81-F128805831F2	12	TCGA	2016	Cardia/Proximal	Not Available	NO	Not Available	No	TCGA-VQ-A94T	E6DAA4FA-DCF7-4698-B13F-FDFA4EDA6943	Barretos	Sao Paulo	26	-26702	342	0
TCGA-VQ-A94U-01A-12R-A414-31	Tumor	Yes	Yes	No	TCGA-VQ-A94U	427.44.0	Nationwide Children's Hospital	22	STAD	F42C5853-D195-4A62-ACD3-4D2C89855766	12	TCGA	2016	Antrum/Distal	Not Available	NO	Not Available	No	TCGA-VQ-A94U	A0402DE7-08AE-4528-9E77-289295AD8EF8	Barretos	Sao Paulo	20	-25925		0	468
TCGA-VQ-AA64-01A-11R-A414-31	Tumor	Yes	Yes	No	TCGA-VQ-AA64	427.44.0	Nationwide Children's Hospital	22	STAD	9CCDFCE1-0D91-46AD-A793-3E2A374F8A6A	12	TCGA	2016	Cardia/Proximal	Not Available	NO	Not Available	No	TCGA-VQ-AA64	FB143117-C3AD-4F4B-8F39-7586279E8EAA	Barretos	Sao Paulo	26	-25109	560	0		TCGA-VQ-AA64-D64673	B6EE592E-F365-4CB9-9AB4-A2BC1D21D202	Not Available	9	192	73	Fluorouracil	Complete Response	9	Not Available	Not Available	Not Available	Not Available	Not Applicable	Not Available	Not Available	NO	Chemotherapy	Not Available	Not Available	Not Available	NO
TCGA-VQ-AA68-01A-11R-A414-31	Tumor	Yes	Yes	No	TCGA-VQ-AA68	427.44.0	Nationwide Children's Hospital	22	STAD	443ACCBA-946E-4EDB-8762-D8B052562616	12	TCGA	2016	Gastroesophageal Junction	Not Available	NO	Not Available	No	TCGA-VQ-AA68	3FF9B46B-325F-4655-AB40-953154753DAE	Barretos	Sao Paulo	9	-19304		0	1219	TCGA-VQ-AA68-D64702	F3DDCC61-8947-4F46-94EF-40384F945D2E	Not Available	9	324	152	Fluorouracil	Complete Response	9	Not Available	Not Available	Not Available	Not Available	Not Applicable	Not Available	Not Available	NO	Chemotherapy	Not Available	Not Available	Not Available	NO
TCGA-VQ-AA69-01A-11R-A414-31	Tumor	Yes	Yes	No	TCGA-VQ-AA69	427.44.0	Nationwide Children's Hospital	22	STAD	2073B1D6-451B-408E-9262-02E1A1A5EE5D	12	TCGA	2016	Gastroesophageal Junction	Not Available	NO	Not Available	No	TCGA-VQ-AA69	46874009-4B32-43FF-A36A-236A3CA28FEF	Barretos	Sao Paulo	20	-13087		0	542
TCGA-VQ-AA6A-01A-11R-A414-31	Tumor	Yes	Yes	No	TCGA-VQ-AA6A	427.44.0	Nationwide Children's Hospital	22	STAD	BE171493-087B-4684-AF0C-A19F5EFD1547	12	TCGA	2016	Gastroesophageal Junction	Not Available	NO	Not Available	No	TCGA-VQ-AA6A	EB7E9AAD-95D3-4EFC-A706-E2C986D17055	Barretos	Sao Paulo	26	-20764		0	848
TCGA-VQ-AA6D-01A-11R-A414-31	Tumor	Yes	Yes	No	TCGA-VQ-AA6D	427.44.0	Nationwide Children's Hospital	22	STAD	9BE94144-7690-4E1C-BE15-003575457B7D	12	TCGA	2016	Antrum/Distal	Not Available	NO	Not Available	No	TCGA-VQ-AA6D	5779F7A7-05D7-4972-BD4F-AACB32420510	Barretos	Sao Paulo	9	-19090		0	521	TCGA-VQ-AA6D-D64666	ACF2E282-F57B-4B12-AB29-082AE46A2AA2	Not Available	9	114	77	Fluorouracil	Complete Response	9	Not Available	Not Available	Not Available	Not Available	Not Applicable	Not Available	Not Available	NO	Chemotherapy	Not Available	Not Available	Not Available	NO
TCGA-VQ-AA6F-01A-31R-A414-31	Tumor	Yes	Yes	No	TCGA-VQ-AA6F	427.44.0	Nationwide Children's Hospital	22	STAD	3516142E-A539-48FA-9FCB-35F0E0320673	12	TCGA	2016	Cardia/Proximal	Not Available	NO	Not Available	No	TCGA-VQ-AA6F	DCCD3854-8865-4452-9F1C-97283509B553	Barretos	Sao Paulo	9	-21170		0	1646	TCGA-VQ-AA6F-D64682	B2EBE675-9B97-4D60-8383-A8ABD5F954F8	Not Available	9	249	119	Fluorouracil	Clinical Progressive Disease	9	Not Available	Not Available	Not Available	Not Available	Not Applicable	Not Available	Not Available	NO	Chemotherapy	Not Available	Not Available	Not Available	NO
TCGA-VQ-AA6G-01A-11R-A414-31	Tumor	Yes	Yes	No	TCGA-VQ-AA6G	427.44.0	Nationwide Children's Hospital	22	STAD	C7DB3356-C1C9-4A57-A632-91F9AF6D624A	12	TCGA	2016	Cardia/Proximal	Not Available	NO	Not Available	No	TCGA-VQ-AA6G	A3F03A0A-F251-4588-97BC-3403597A35AD	Barretos	Sao Paulo	9	-25091	792	0		TCGA-VQ-AA6G-D64691	2A41B04D-9375-48C1-8043-9F44FD0E8B08	Not Available	9	297	171	Fluorouracil	Clinical Progressive Disease	9	Not Available	Not Available	Not Available	Not Available	Not Applicable	Not Available	Not Available	NO	Chemotherapy	Not Available	Not Available	Not Available	NO
TCGA-VQ-AA6J-01A-11R-A414-31	Tumor	Yes	Yes	No	TCGA-VQ-AA6J	427.44.0	Nationwide Children's Hospital	22	STAD	5ADD44DF-7030-4043-9ED3-3DFD80C38DC1	12	TCGA	2016	Cardia/Proximal	Not Available	NO	Not Available	No	TCGA-VQ-AA6J	A267DDB4-B2D9-4292-B120-6E13E70D01F8	Barretos	Sao Paulo	10	-27506		0	642
TCGA-VQ-AA6K-01A-11R-A414-31	Tumor	Yes	Yes	No	TCGA-VQ-AA6K	427.44.0	Nationwide Children's Hospital	22	STAD	015C1E11-F495-4D2A-BFCA-5F5E3B2C28E8	12	TCGA	2016	Cardia/Proximal	Not Available	NO	Not Available	No	TCGA-VQ-AA6K	83A0F9EF-4BF0-4EFE-8713-F8B6AB4F5773	Barretos	Sao Paulo	26	-21901	378	0		TCGA-VQ-AA6K-D64660	29547B3E-086E-46B1-9D0B-A81674996103	Not Available	9	280	136	Fluorouracil	Clinical Progressive Disease	9	Not Available	Not Available	Not Available	Not Available	Not Applicable	Not Available	Not Available	NO	Chemotherapy	Not Available	Not Available	Not Available	NO
TCGA-ZA-A8F6-01A-23R-A36D-31	Tumor	Yes	Yes	No	TCGA-ZA-A8F6	371.50.0	Nationwide Children's Hospital	22	STAD	15A8477C-7880-452A-8E48-4D40E326F257	12	TCGA	2016	Antrum/Distal	Not Available	YES	Proton Pump Inhibitors	No	TCGA-ZA-A8F6	9130C730-B0BC-4D3A-9EE1-09BF43D9BD67	Savannah	georgia	19	-26122		0	128
TCGA-ZQ-A9CR-01A-11R-A39E-31	Tumor	Yes	Yes	No	TCGA-ZQ-A9CR	413.44.0	Nationwide Children's Hospital	22	STAD	05391A29-40AC-4499-B715-C31189371383	12	TCGA	2016	Antrum/Distal	Not Available	YES	Proton Pump Inhibitors	No	TCGA-ZQ-A9CR	F76122F7-343A-4345-9FB6-E46AD0B75CB0	Dundee	Scotland	30	-29107	24	0
		No	Yes	No	TCGA-VQ-A8PS	427.44.0	Nationwide Children's Hospital	22	STAD	219D7F25-D4F4-4FE1-AD46-6335E8073363	12	TCGA	2016	Other (please specify)	Gastric stump	NO	Not Available	No	TCGA-VQ-A8PS	1F505FFA-B551-44A5-8813-C44C2BFCB4D5	Barretos	Sao Paulo	30	-28035	406	0
		No	Yes	No	TCGA-D7-6817	152.81.0	Nationwide Children's Hospital	22	STAD	7CFD9A97-B67E-4CDF-B66A-D28F49133FB9	12	TCGA	2016	Fundus/Body	Not Available	NO	Not Available	No	TCGA-D7-6817	6ffefb3f-3919-4fef-ab15-5d32d8f51d57	Poznan	Poland	18	-23142		0	24	TCGA-D7-6817-D29919	B1CC29BE-67A0-42D9-8E2E-C97DB9E46E5D	Not Available	30	144	32	5 fluorouracilum+leucovorin	Not Available	3	5	Not Available	mg/m2	ADJUVANT	Not Applicable	Not Available	IV	NO	Chemotherapy	Not Available	Not Available	mg	Not Available
		No	Yes	No	TCGA-D7-A4YV	269.72.0	Nationwide Children's Hospital	22	STAD	3BBE50B6-ED30-4FA6-9D45-2F89D93085F9	12	TCGA	2016	Antrum/Distal	Not Available	NO	Not Available	No	TCGA-D7-A4YV	47FD3741-28EA-427B-9C2A-8CB39153C8AB	poznan	Not Available	1	-25421		0	180
		No	Yes	No	TCGA-BR-8285	220.78.0	Nationwide Children's Hospital	22	STAD	FC4D4F25-EE1C-4706-AB25-433C85594B3B	12	TCGA	2016	Fundus/Body	Not Available	Unknown	Unknown	Unknown	TCGA-BR-8285	9f4e471e-2397-4604-b0b9-c7e0c45a5d69	Tver	Russia	31	-20849		0	8
		No	Yes	No	TCGA-BR-4184	48.87.0	Nationwide Children's Hospital	22	STAD	4E950BAC-D197-48AF-9F5F-073F4BEAB8D3	12	TCGA	2016	Antrum/Distal	Not Available	NO	Not Available	Not Available	TCGA-BR-4184	0d4d23ba-066b-4244-a3a5-922cdcaaa28f	Kazan	Russia	6	-25816		0	0
		No	Yes	No	TCGA-CG-4455	57.88.0	Nationwide Children's Hospital	22	STAD	B80DFC77-08B2-442F-A17B-38B709A1971E	12	TCGA	2016	Cardia/Proximal	Not Available	Not Available	Not Available	Not Available	TCGA-CG-4455	8a173d98-20a1-4c84-86c1-97818e1c665a	Hamburg	Germany	22	-26421		0	366
		No	Yes	No	TCGA-D7-6518	129.82.0	Nationwide Children's Hospital	22	STAD	AE5B1FF1-CE33-4ADC-9160-4B19D124EBDA	12	TCGA	2016	Cardia/Proximal	Not Available	NO	Not Available	Not Available	TCGA-D7-6518	40e507fb-e285-424b-a98b-362e47a53e4a	Poznan	Poland	23	-27594		0	298
		No	Yes	No	TCGA-BR-A4PE	269.72.0	Nationwide Children's Hospital	22	STAD	5900281B-08E9-4670-B248-2E813E378F78	12	TCGA	2016	Cardia/Proximal	Not Available	NO	Not Available	No	TCGA-BR-A4PE	FCE4E670-84BE-4592-AE6C-2B7A59218110	Saratov	Not Available	21	-24986		0	0
		No	Yes	No	TCGA-CG-4474	57.88.0	Nationwide Children's Hospital	22	STAD	586B1309-21B8-4121-ADA6-019277437413	12	TCGA	2016	Antrum/Distal	Not Available	Not Available	Not Available	Not Available	TCGA-CG-4474	39dd61a8-cd17-4df3-ae17-61e239eb00bd	Hamburg	Germany	22	-24686		0	0
		No	Yes	No	TCGA-IN-A6RP	343.53.0	Nationwide Children's Hospital	22	STAD	9CE0E5C0-F723-4FFA-BA12-D3F410F5BC60	12	TCGA	2016	Gastroesophageal Junction	Not Available	Unknown	Not Available	Unknown	TCGA-IN-A6RP	DBC29B1B-42B8-4249-A1D1-3BA117EFEA43	Marietta	Ohio	10	-23282		0	196	TCGA-IN-A6RP-D57381;TCGA-IN-A6RP-D57382	60589C8E-4B78-4EBC-9458-E817FA9CA244;57DACD9C-C962-4EAF-BD41-E616BA1C8584	Not Available;Not Available	10;10	Not Available;Not Available	79;79	Irinotecan;Cisplatin	Clinical Progressive Disease;Clinical Progressive Disease	3;3	Not Available;Not Available	Not Available;Not Available	Not Available;Not Available	Not Available;Not Available	Not Applicable;Not Applicable	Not Available;Not Available	Not Available;Not Available	YES;YES	Chemotherapy;Chemotherapy	Not Available;Not Available	Not Available;Not Available	Not Available;Not Available	NO;NO
		No	Yes	No	TCGA-BR-A4PD	269.72.0	Nationwide Children's Hospital	22	STAD	78E4236F-E019-4D86-BC9E-3F0E063C0A87	12	TCGA	2016	Fundus/Body	Not Available	Not Available	Not Available	No	TCGA-BR-A4PD	DA2E8310-F54A-477E-A1FB-3F5542452780	Saratov	Not Available	21	-26334		0	41
		No	Yes	No	TCGA-D7-A74B	343.53.0	Nationwide Children's Hospital	22	STAD	8E6CFBF1-0E74-47D2-8821-93A0B1BBA38C	12	TCGA	2016	Fundus/Body	Not Available	NO	Not Available	No	TCGA-D7-A74B	ED3BF1DD-50E4-4ABF-8E04-BC1A97C493B3	poznań	wlkp	31	-19066	217	0
		No	Yes	No	TCGA-CD-A4MI	269.72.0	Nationwide Children's Hospital	22	STAD	B711B389-C266-4B75-A229-0F8DFB418449	12	TCGA	2016	Antrum/Distal	Not Available	Not Available	Not Available	Not Available	TCGA-CD-A4MI	CDA6D95C-BE6A-485E-BA9A-C57F3EB3F99A	Not Available	Not Available	13	-22721		0	3
		No	Yes	No	TCGA-CG-4449	57.88.0	Nationwide Children's Hospital	22	STAD	07E76457-771C-490D-AA9C-1B5A594C77C9	12	TCGA	2016	Antrum/Distal	Not Available	Not Available	Not Available	Not Available	TCGA-CG-4449	10b5774d-7079-4b4b-b824-f4745f5598c7	Hamburg	Germany	22	-29705		0	580
		No	Yes	No	TCGA-CG-5727	95.85.0	Nationwide Children's Hospital	22	STAD	A5B7F956-1DFD-4E9A-B174-4D161B3D5D5F	12	TCGA	2016	Fundus/Body	Not Available	Not Available	Not Available	No	TCGA-CG-5727	b75eb694-8e9d-4dbb-b536-7d278c728cbb	Hamburg	Germany	22	-24289		0	944
		No	Yes	No	TCGA-B7-5816	95.85.0	Nationwide Children's Hospital	22	STAD	93EB60CD-B3AF-4C13-8111-56FD59DF4769	12	TCGA	2016	Fundus/Body	Not Available	Not Available	Not Available	No	TCGA-B7-5816	f07070c0-fd0a-4c19-ba1e-5f06b933cd7c	Not Available	Russia	14	-18698		0	171
		No	Yes	No	TCGA-CG-4472	57.88.0	Nationwide Children's Hospital	22	STAD	B0901067-AE57-47F7-A24B-9938C5937705	12	TCGA	2016	Antrum/Distal	Not Available	Not Available	Not Available	Not Available	TCGA-CG-4472	306f0222-8734-44ca-9a31-86e4e62b0a1b	Hamburg	Germany	22	-18110		0	365	TCGA-CG-4472-D37575;TCGA-CG-4472-D37576;TCGA-CG-4472-D37577;TCGA-CG-4472-D37578	0D337B25-42A4-4B8A-8C4A-199AF1C63554;CE004927-8801-4AF6-87A9-1A71D9B9C7A6;2D2FA687-5EE8-4384-BEB8-5D9771FED0EF;213ACA82-DD48-442C-9B61-2545ECF33217	Not Available;Not Available;Not Available;Not Available	4;4;4;4	273;Not Available;Not Available;Not Available	122;122;122;303	Cisplatin;5-Fluorouracil;Folinic acid;Irinotecan	Partial Response;Not Applicable;Not Applicable;Not Applicable	12;12;12;12	Not Available;Not Available;Not Available;Not Available	Not Available;Not Available;Not Available;Not Available	Not Available;Not Available;Not Available;Not Available	Not Available;Not Available;Not Available;Not Available	Not Applicable;Not Applicable;Not Applicable;Not Applicable	Not Available;Not Available;Not Available;Not Available	Not Available;Not Available;Not Available;Not Available	NO;YES;YES;YES	Chemotherapy;Chemotherapy;Chemotherapy;Chemotherapy	Not Available;Not Available;Not Available;Not Available	Not Available;Not Available;Not Available;Not Available	Not Available;Not Available;Not Available;Not Available	NO;NO;NO;NO
		No	Yes	No	TCGA-BR-8363	220.78.0	Nationwide Children's Hospital	22	STAD	257C0CAC-5D6A-4A1D-8212-61A761C45A7F	12	TCGA	2016	Antrum/Distal	Not Available	Not Available	Not Available	Unknown	TCGA-BR-8363	65ef7ccc-93e9-487a-9d4c-70ee7b9ddb17	Tver	Russia	17	-26976	8	0
		No	Yes	No	TCGA-CD-8536	220.78.0	Nationwide Children's Hospital	22	STAD	18638672-EF96-44D2-B952-53A8C9EAA46F	12	TCGA	2016	Fundus/Body	Not Available	Not Available	Not Available	Not Available	TCGA-CD-8536	b2f6d8f3-3182-4e5e-be20-8470cfb832c5	Not Available	Not Available	15	-27328		0	3	TCGA-CD-8536-D70950;TCGA-CD-8536-D70951;TCGA-CD-8536-D70952	FBAFB7D9-C8E3-4ABD-885D-D41C2667EB4A;F22F097F-3618-41DA-BB33-29F23C2EF4C0;C71F7C1C-FEED-41FF-AFEF-E0C54162B7EB	Not Available;Not Available;Not Available	11;11;11	135;135;135	54;54;54	Epirubicin;Cisplatin;Capecitabine	Complete Response;Complete Response;Complete Response	3;3;3	Not Available;Not Available;Not Available	Not Available;Not Available;Not Available	Not Available;Not Available;Not Available	Not Available;Not Available;Not Available	Not Applicable;Not Applicable;Not Applicable	Not Available;Not Available;Not Available	Not Available;Not Available;Not Available	NO;NO;NO	Chemotherapy;Chemotherapy;Chemotherapy	Not Available;Not Available;Not Available	Not Available;Not Available;Not Available	Not Available;Not Available;Not Available	NO;NO;NO
		No	Yes	No	TCGA-BR-4188	48.87.0	Nationwide Children's Hospital	22	STAD	CD41EDDF-8FF1-44BB-8AE7-272DF6F55C3E	12	TCGA	2016	Cardia/Proximal	Not Available	NO	Not Available	Not Available	TCGA-BR-4188	151257d7-ba5b-49a0-94f5-50e28f9f46f1	Kazan	Russia	2	-19585		0	0
		No	Yes	No	TCGA-BR-6706	152.81.0	Nationwide Children's Hospital	22	STAD	85E781EE-44C2-4398-9AFD-1C808C7B84E9	12	TCGA	2016	Cardia/Proximal	Not Available	Not Available	Not Available	Not Available	TCGA-BR-6706	93aebbd4-19cf-495a-b8ce-3c4a3feba152	Kiev	Ukraine	23	-23053		0	66	TCGA-BR-6706-D31136;TCGA-BR-6706-D31137;TCGA-BR-6706-D31138;TCGA-BR-6706-D31139;TCGA-BR-6706-D31141;TCGA-BR-6706-D31142;TCGA-BR-6706-D48238	715BDE47-0B8B-49F9-822F-674F612F117C;61B2F2A3-D013-4AB7-BECC-DDB957F6366E;2436ADA9-C071-4061-A8B1-39F90E7130FF;5F7FE1C5-45A8-4B9A-897F-B12225B1EED0;34DB3E5F-3CCC-4A18-843A-2C0E4B236991;89A605AD-53DF-4DE1-9078-AE6BED38A4BC;0D4A2166-A909-44ED-973E-B89436C81B2D	Not Available;Not Available;Not Available;Not Available;Not Available;Not Available;Not Available	24;24;24;24;24;24;10	147;147;147;445;445;410;445	56;56;56;402;402;402;441	5-Fluorouracil;Etoposide;Leucovorin;5-Fluorouracil;Leucovorin;Oxaliplatin;Cisplatin	Complete Response;Complete Response;Complete Response;Unknown;Unknown;Unknown;Unknown	4;4;4;4;4;4;9	Not Available;Not Available;Not Available;Not Available;Not Available;Not Available;Not Available	Not Available;Not Available;Not Available;Not Available;Not Available;Not Available;Not Available	Not Available;Not Available;Not Available;Not Available;Not Available;Not Available;Not Available	Not Available;Not Available;Not Available;Not Available;Not Available;Not Available;Not Available	Not Applicable;Not Applicable;Not Applicable;Not Applicable;Not Applicable;Not Applicable;Not Applicable	Not Available;Not Available;Not Available;Not Available;Not Available;Not Available;Not Available	Not Available;Not Available;Not Available;Not Available;Not Available;Not Available;Not Available	NO;NO;NO;NO;NO;NO;NO	Chemotherapy;Chemotherapy;Chemotherapy;Chemotherapy;Chemotherapy;Chemotherapy;Chemotherapy	Not Available;Not Available;Not Available;Not Available;Not Available;Not Available;Not Available	Not Available;Not Available;Not Available;Not Available;Not Available;Not Available;Not Available	Not Available;Not Available;Not Available;Not Available;Not Available;Not Available;Not Available	NO;NO;NO;NO;NO;NO;NO
		No	Yes	No	TCGA-BR-A4J1	269.72.0	Nationwide Children's Hospital	22	STAD	674156BD-CA68-4E85-B968-58CCA79B4A14	12	TCGA	2016	Antrum/Distal	Not Available	NO	Not Available	No	TCGA-BR-A4J1	E9A98A44-83F2-490C-B053-1E953EBD4E7E	Hanoi	Vietnam	8	-23266	22	0
		No	Yes	No	TCGA-KB-A6F5	343.53.0	Nationwide Children's Hospital	22	STAD	72E2DAF2-7DC5-4238-9C3F-9F92CBB811CF	12	TCGA	2016	Gastroesophageal Junction	Not Available	NO	Not Available	No	TCGA-KB-A6F5	E44B2FFD-7E1E-4C89-805F-F68E67C3DC9B	Toronto	Ontario	16	-26881		0	169
		No	Yes	No	TCGA-CG-4300	57.88.0	Nationwide Children's Hospital	22	STAD	B59728A4-DEE1-4335-96D7-05278D44A8F4	12	TCGA	2016	Antrum/Distal	Not Available	Not Available	Not Available	Not Available	TCGA-CG-4300	8ed901f6-d1bc-48b1-8514-6e8c066dc160	Hamburg	Germany	22	-29128	609	0
		No	Yes	No	TCGA-BR-8362	220.78.0	Nationwide Children's Hospital	22	STAD	E8F81C2B-BEA3-476D-8A5A-8FEABF3BA213	12	TCGA	2016	Fundus/Body	Not Available	Not Available	Not Available	Unknown	TCGA-BR-8362	bdfd84fa-a8b9-46cd-b618-1267590da864	Tver	Russia	17	-23797		0	11	TCGA-BR-8362-D53221;TCGA-BR-8362-D53222;TCGA-BR-8362-D53224;TCGA-BR-8362-D53227;TCGA-BR-8362-D53229;TCGA-BR-8362-D53230	732BB094-D0C1-4990-BC97-28A86AD82C9B;399C0ADA-6AAB-4323-9D45-37FC06D62F50;81189E50-888D-4571-A824-50BA383B1C86;3D5BE428-69B9-46E5-B1E0-FF6088F64E0E;2187C5A2-169D-47DE-8241-B5C1C986C3F8;E378C034-A069-42B4-8CF9-8667B1EF2FD1	Not Available;Not Available;Not Available;Not Available;Not Available;Not Available	10;10;10;10;10;10	154;154;154;375;375;375	24;24;24;370;370;370	Etoposide;5-Fluorouracil;Leucovorin;Cisplatin;5-Fluorouracil;Leucovorin	Complete Response;Complete Response;Complete Response;Clinical Progressive Disease;Clinical Progressive Disease;Clinical Progressive Disease	12;12;12;12;12;12	Not Available;Not Available;Not Available;Not Available;Not Available;Not Available	Not Available;Not Available;Not Available;Not Available;Not Available;Not Available	Not Available;Not Available;Not Available;Not Available;Not Available;Not Available	Not Available;Not Available;Not Available;Not Available;Not Available;Not Available	Not Applicable;Not Applicable;Not Applicable;Not Applicable;Not Applicable;Not Applicable	Not Available;Not Available;Not Available;Not Available;Not Available;Not Available	Not Available;Not Available;Not Available;Not Available;Not Available;Not Available	NO;NO;NO;NO;NO;NO	Chemotherapy;Chemotherapy;Ancillary;Chemotherapy;Chemotherapy;Ancillary	Not Available;Not Available;Not Available;Not Available;Not Available;Not Available	Not Available;Not Available;Not Available;Not Available;Not Available;Not Available	Not Available;Not Available;Not Available;Not Available;Not Available;Not Available	NO;NO;NO;NO;NO;NO
		No	Yes	No	TCGA-BR-8370	220.78.0	Nationwide Children's Hospital	22	STAD	3A748787-97F2-4629-A150-E2459D59D384	12	TCGA	2016	Cardia/Proximal	Not Available	Not Available	Not Available	Unknown	TCGA-BR-8370	cae32f61-6b84-4122-af33-d8cbf410d4c8	Kiev	Ukraine	17	-23636		0	17	TCGA-BR-8370-D41718;TCGA-BR-8370-D41719;TCGA-BR-8370-D41720	2B007983-2174-4949-AB60-59813177CDB2;6D0CF2F4-7914-4814-ACFA-A2CF3C5DF667;53DC2805-138F-4C32-9C80-E78660E5F4EC	Not Available;Not Available;Not Available	26;26;26	101;101;101	34;34;34	5-Fluorouracil;Leucovorin;Oxaliplatin	Complete Response;Complete Response;Complete Response	3;3;3	Not Available;Not Available;Not Available	Not Available;Not Available;Not Available	Not Available;Not Available;Not Available	Not Available;Not Available;Not Available	Not Applicable;Not Applicable;Not Applicable	Not Available;Not Available;Not Available	Not Available;Not Available;Not Available	NO;NO;NO	Chemotherapy;Ancillary;Chemotherapy	Not Available;Not Available;Not Available	Not Available;Not Available;Not Available	Not Available;Not Available;Not Available	NO;NO;NO
		No	Yes	No	TCGA-HU-8245	220.78.0	Nationwide Children's Hospital	22	STAD	54CA15B1-D260-41C9-9189-81B1562F3162	12	TCGA	2016	Fundus/Body	Not Available	Unknown	Not Available	No	TCGA-HU-8245	4e9d13da-438d-4b5e-8e86-67432b5e9471	Pusan	Not Available	17	-26521		0	383
		No	Yes	No	TCGA-BR-A4IZ	269.72.0	Nationwide Children's Hospital	22	STAD	5E9AD62A-7C8B-4D9A-A66D-82D9082199A9	12	TCGA	2016	Antrum/Distal	Not Available	NO	Not Available	No	TCGA-BR-A4IZ	CADC555E-E350-40CF-8674-3536942F3E02	Hanoi	Vietnam	8	-16695		0	24
		No	Yes	No	TCGA-D7-A4YY	269.72.0	Nationwide Children's Hospital	22	STAD	97C7347A-A143-4E6D-A382-248C43B3B780	12	TCGA	2016	Antrum/Distal	Not Available	NO	Not Available	No	TCGA-D7-A4YY	17F63789-2EE3-4CD9-9273-5FA73662DB39	Poznan	Not Available	1	-22287		0	104	TCGA-D7-A4YY-D39757	54D75973-D9DB-40AA-B9FA-473BDC76FD2B	Not Available	1	Not Available	40	5-fluorouracil	Not Applicable	2	Not Available	Not Available	Not Available	Not Available	Not Applicable	Not Available	Not Available	YES	Chemotherapy	Not Available	Not Available	Not Available	NO
		No	Yes	No	TCGA-D7-5579	95.85.0	Nationwide Children's Hospital	22	STAD	0F02D55B-54AE-439C-96D8-EEA114E3E1FB	12	TCGA	2016	Fundus/Body	Not Available	YES	Not Available	No	TCGA-D7-5579	8b5746f9-dbee-40bd-9141-1081960cf286	Poznan	Poland	6	-27175		0	138	TCGA-D7-5579-D13826;TCGA-D7-5579-D64890;TCGA-D7-5579-D64891	ef5c0d63-f405-4a85-844f-795ddb9e8555;C60400A7-C7F8-4082-A60C-92B4B940C8DF;64A6FCD0-2466-494F-8272-A6CC99061B9F	Not Available;Not Available;Not Available	11;15;15	307;307;307	25;25;25	Calcium Foliatum;ETC Posidum;fluorouracilum	Not Available;Not Available;Not Available	7;9;9	5;Not Available;Not Available	Not Available;Not Available;Not Available	mg;Not Available;Not Available	ADJUVANT;Not Available;Not Available	Not Applicable;Not Applicable;Not Applicable	Not Available;Not Available;Not Available	IV;Not Available;Not Available	NO;NO;NO	Chemotherapy;Chemotherapy;Chemotherapy	Not Available;Not Available;Not Available	Not Available;Not Available;Not Available	mg;Not Available;Not Available	Not Available;NO;NO
		No	Yes	No	TCGA-CD-5802	95.85.0	Nationwide Children's Hospital	22	STAD	F4EA70F4-598A-4B7E-853C-D48EF007B2AF	12	TCGA	2016	Cardia/Proximal	Not Available	Not Available	Not Available	Not Available	TCGA-CD-5802	0aecac64-5982-4d76-8f31-958f6a00951d	Not Available	Vietnam	8	-21331		0	9	TCGA-CD-5802-D71012;TCGA-CD-5802-D71013;TCGA-CD-5802-D71014	8C28E613-9630-474D-8414-CAA50E0F473E;FD070DE3-6A25-4733-BAF5-E0D9DB5874B8;44EE0CF3-EBD9-431B-82A9-D1E0F9C19ED9	Not Available;Not Available;Not Available	12;12;12	217;217;217	123;123;123	Epirubicin;Cisplatin;5-Flourouracil	Complete Response;Complete Response;Complete Response	3;3;3	Not Available;Not Available;Not Available	Not Available;Not Available;Not Available	Not Available;Not Available;Not Available	Not Available;Not Available;Not Available	Not Applicable;Not Applicable;Not Applicable	Not Available;Not Available;Not Available	Not Available;Not Available;Not Available	NO;NO;NO	Chemotherapy;Chemotherapy;Chemotherapy	Not Available;Not Available;Not Available	Not Available;Not Available;Not Available	Not Available;Not Available;Not Available	NO;NO;NO
		No	Yes	No	TCGA-BR-A4J2	269.72.0	Nationwide Children's Hospital	22	STAD	D1C927F8-4030-4C97-BADC-38955CA18D96	12	TCGA	2016	Antrum/Distal	Not Available	NO	Not Available	No	TCGA-BR-A4J2	12F63577-7FAE-4FC8-9106-39729669FDFE	Hanoi	Vietnam	8	-25891		0	24	TCGA-BR-A4J2-D49238;TCGA-BR-A4J2-D49239;TCGA-BR-A4J2-D49241;TCGA-BR-A4J2-D49242;TCGA-BR-A4J2-D49245	EAEBE00E-E594-4195-8B15-1067464DF4D5;AA7CD2AC-63EB-47E4-8D92-95889DFCDEA1;CB3C98C3-DA33-46D7-B123-084170F6FC77;7A15B382-6A69-4EDC-8843-BDD9BB1E821A;C7E39B7B-030B-4FD1-BC4E-9626D8E57C68	Not Available;Not Available;Not Available;Not Available;Not Available	27;27;27;27;27	125;125;125;125;125	51;51;51;51;51	Oxaliplatin;Epirubicin;Cisplatin;Dexamethasone;Leukine	Complete Response;Complete Response;Complete Response;Complete Response;Complete Response	9;9;9;9;9	Not Available;Not Available;Not Available;Not Available;Not Available	Not Available;Not Available;Not Available;Not Available;Not Available	Not Available;Not Available;Not Available;Not Available;Not Available	Not Available;Not Available;Not Available;Not Available;Not Available	Not Applicable;Not Applicable;Not Applicable;Not Applicable;Not Applicable	Not Available;Not Available;Not Available;Not Available;Not Available	Not Available;Not Available;Not Available;Not Available;Not Available	NO;NO;NO;NO;NO	Chemotherapy;Chemotherapy;Chemotherapy;Ancillary;Ancillary	Not Available;Not Available;Not Available;Not Available;Not Available	Not Available;Not Available;Not Available;Not Available;Not Available	Not Available;Not Available;Not Available;Not Available;Not Available	NO;NO;NO;NO;NO
		No	Yes	No	TCGA-BR-A4IY	269.72.0	Nationwide Children's Hospital	22	STAD	2C0877BF-E642-42F0-90FE-0B9F48032A30	12	TCGA	2016	Antrum/Distal	Not Available	NO	Not Available	No	TCGA-BR-A4IY	98C56F92-547B-473D-9FE0-2135DD5A96A8	Hanoi	Vietnam	8	-21314		0	12	TCGA-BR-A4IY-D48380;TCGA-BR-A4IY-D48381;TCGA-BR-A4IY-D48382;TCGA-BR-A4IY-D48383	E88DF1F0-B216-4AB7-BFFE-F01D9777ECF0;0CE8FB91-8C39-4B33-92EA-63F8711B7651;87E368CF-2B82-4C16-88DA-AA73CBF97A74;311865C2-C577-46CF-AC6B-981D398F1C6A	Not Available;Not Available;Not Available;Not Available	12;12;12;12	177;177;177;177	47;47;47;47	Oxaliplatin;Epirubicin;Xeloda;Dexamethasone	Complete Response;Complete Response;Complete Response;Complete Response	9;9;9;9	Not Available;Not Available;Not Available;Not Available	Not Available;Not Available;Not Available;Not Available	Not Available;Not Available;Not Available;Not Available	Not Available;Not Available;Not Available;Not Available	Not Applicable;Not Applicable;Not Applicable;Not Applicable	Not Available;Not Available;Not Available;Not Available	Not Available;Not Available;Not Available;Not Available	NO;NO;NO;NO	Chemotherapy;Chemotherapy;Chemotherapy;Ancillary	Not Available;Not Available;Not Available;Not Available	Not Available;Not Available;Not Available;Not Available	Not Available;Not Available;Not Available;Not Available	NO;NO;NO;NO
		No	Yes	No	TCGA-BR-4255	48.87.0	Nationwide Children's Hospital	22	STAD	1757F4F0-8942-4DEB-A416-D1A23A52135B	12	TCGA	2016	Not Available	Not Available	NO	Not Available	Not Available	TCGA-BR-4255	956017ba-5e4b-42c7-b93d-42316874ba93	Kazan	Russia	6	-27893		0	0
		No	Yes	No	TCGA-VQ-A91W	427.44.0	Nationwide Children's Hospital	22	STAD	10C5726B-62CB-4553-B815-4C5E8802CCA5	12	TCGA	2016	Fundus/Body	Not Available	NO	Not Available	No	TCGA-VQ-A91W	7861DCA2-BADC-4575-A388-621D3614A8E4	Barretos	Sao Paulo	23	-10963		0	224	TCGA-VQ-A91W-D64384	482DA894-9EEF-4A33-9B3B-5A9D9FAF50A1	Not Available	29	217	87	Fluorouracil	Complete Response	8	Not Available	Not Available	Not Available	Not Available	Not Applicable	Not Available	Not Available	NO	Chemotherapy	Not Available	Not Available	Not Available	NO
		No	Yes	No	TCGA-VQ-AA6B	427.44.0	Nationwide Children's Hospital	22	STAD	4E7CE935-149A-4427-B9F3-B67040D5ACAE	12	TCGA	2016	Gastroesophageal Junction	Not Available	NO	Not Available	Yes	TCGA-VQ-AA6B	40CB6F49-3D68-45DC-9BFA-B4D724DE7DFE	Barretos	Sao Paulo	9	-17852		0	793	TCGA-VQ-AA6B-D64669	71291602-C996-44B8-9751-2F16D0F9FCF9	Not Available	9	262	131	Fluorouracil	Complete Response	9	Not Available	Not Available	Not Available	Not Available	Not Applicable	Not Available	Not Available	NO	Chemotherapy	Not Available	Not Available	Not Available	NO
		No	Yes	No	TCGA-BR-A452	269.72.0	Nationwide Children's Hospital	22	STAD	7B2B39FA-B806-4DC3-BDB9-64BB57925379	12	TCGA	2016	Antrum/Distal	Not Available	Unknown	Not Available	No	TCGA-BR-A452	722A3067-2B68-442F-A333-540AB085AF32	Hanoi	Not Available	6	-21107		0	20
		No	Yes	No	TCGA-BR-8078	220.78.0	Nationwide Children's Hospital	22	STAD	0468B06F-9B20-416C-B7EA-FF31F70E0E8D	12	TCGA	2016	Fundus/Body	Not Available	Not Available	Not Available	Not Available	TCGA-BR-8078	ea600f9e-cda8-4a56-b8bd-e4c01ab724ba	Tver	Russia	2	-25861		0	29
		No	Yes	No	TCGA-R5-A804	371.50.0	Nationwide Children's Hospital	22	STAD	E05F3888-28CC-4F32-9F51-AE42A1F0AA29	12	TCGA	2016	Stomach (NOS)	Not Available	YES	Proton Pump Inhibitors	No	TCGA-R5-A804	17722000-AB3C-4B58-979F-EDAA3CA46E3C	Not Available	Not Available	24	-20026	140	0
		No	Yes	No	TCGA-BR-A4CQ	269.72.0	Nationwide Children's Hospital	22	STAD	7F893144-051C-4F40-B33B-D480DA58F424	12	TCGA	2016	Cardia/Proximal	Not Available	Not Available	Not Available	No	TCGA-BR-A4CQ	10A83FCB-AD7E-48A4-A35B-6A2CBD250707	LVIV	Ukraine	6	-21207		0	69
		No	Yes	No	TCGA-HF-7136	165.79.0	Nationwide Children's Hospital	22	STAD	640AF3EC-6ACE-4333-A177-87ADE597B72F	12	TCGA	2016	Gastroesophageal Junction	Not Available	NO	Not Available	No	TCGA-HF-7136	647dc54f-a51b-40ea-9d97-c93598c2af71	Ottawa	Ontario	17	Not Available		Not Available		TCGA-HF-7136-D18759;TCGA-HF-7136-D18755;TCGA-HF-7136-D18757;TCGA-HF-7136-D18756;TCGA-HF-7136-D18760	f1e59e77-bd39-4df4-b2c0-b689f6e77e91;bc726173-e095-4b8f-9532-0d24c32d00de;e9d48e7a-d2e8-4e88-954b-585b89d3750c;6bd8740e-141a-4370-adb2-ce0dceb03bf7;385a379b-e305-47b1-aa71-4fc4c3fe1e63	Not Available;Not Available;Not Available;Not Available;Not Available	17;17;17;17;17	Not Available;Not Available;Not Available;Not Available;Not Available	Not Available;Not Available;Not Available;Not Available;Not Available	Cepecitabine;Fluorouracil;Epirubicin;Leucovorin;Cisplatin	Not Available;Not Available;Not Available;Not Available;Not Available	11;11;11;11;11	5;4;5;4;5	1050;800;76;40;90	mg/day;mg/day;mg/day;mg/day;mg/day	PROGRESSION;ADJUVANT;PROGRESSION;ADJUVANT;PROGRESSION	Not Applicable;Not Applicable;Not Applicable;Not Applicable;Not Applicable	Unknown;Unknown;Unknown;Unknown;Unknown	PO;IV;IV;IV;IV	NO;NO;NO;NO;NO	Chemotherapy;Chemotherapy;Chemotherapy;Chemotherapy;Chemotherapy	Not Available;Not Available;Not Available;Not Available;Not Available	5650;14100;421;680;501	mg;mg;mg;mg;mg	Not Available;Not Available;Not Available;Not Available;Not Available
		No	Yes	No	TCGA-D7-6820	152.81.0	Nationwide Children's Hospital	22	STAD	28E334ED-63F0-4382-ABC6-5C619DF1814E	12	TCGA	2016	Fundus/Body	Not Available	NO	Not Available	No	TCGA-D7-6820	1142251c-28eb-48bf-9c54-7126d4557605	Poznan	Poland	18	-23486		0	89
		No	Yes	No	TCGA-EQ-5647	95.85.0	Nationwide Children's Hospital	22	STAD	C3E874F2-3973-489F-A92E-D6CE15DABFA4	12	TCGA	2016	Antrum/Distal	Not Available	YES	Proton Pump Inhibitors	No	TCGA-EQ-5647	2d291fa3-f0fd-4bc1-91a6-783863714190	Newark	Delaware/ USA	6	-31431	19	0
		No	Yes	No	TCGA-HU-A4G6	257.69.0	Nationwide Children's Hospital	22	STAD	6DF5E39B-21EC-4B35-B383-503711820B7F	12	TCGA	2016	Cardia/Proximal	Not Available	NO	Not Available	No	TCGA-HU-A4G6	30A82E9F-2A2D-4A66-BDB1-26B881C21D01	Pusan	Not Available	14	-27208		0	374
		No	Yes	No	TCGA-BR-4292	48.87.0	Nationwide Children's Hospital	22	STAD	6F1F9177-AFBD-4074-B0E3-4840839D68AD	12	TCGA	2016	Fundus/Body	Not Available	NO	Not Available	Not Available	TCGA-BR-4292	703d3e86-32f4-44ae-bd88-c02378fc2269	Saratov	Russia	13	-26670		0	0
		No	Yes	No	TCGA-BR-A4QM	269.72.0	Nationwide Children's Hospital	22	STAD	2DD68A3E-CD1B-49AA-B25F-B7EEDB9C2A74	12	TCGA	2016	Cardia/Proximal	Not Available	NO	Not Available	No	TCGA-BR-A4QM	0E99C305-C69F-4FB4-84D6-29CAC1CC9D39	Kiev	Not Available	28	-23999		0	17	TCGA-BR-A4QM-D51459;TCGA-BR-A4QM-D51461;TCGA-BR-A4QM-D51462	C8119E42-7DA9-4387-9F23-D406593E1B46;CF7E4BDE-561E-4C8D-8186-AE4FF8041F5F;A5C5001D-85FE-44E1-A2E9-7411B147D1B5	Not Available;Not Available;Not Available	19;19;19	106;106;106	42;42;42	5-Fluorouracil;Leucovorin;Cisplatin	Complete Response;Complete Response;Complete Response	11;11;11	Not Available;Not Available;Not Available	Not Available;Not Available;Not Available	Not Available;Not Available;Not Available	Not Available;Not Available;Not Available	Not Applicable;Not Applicable;Not Applicable	Not Available;Not Available;Not Available	Not Available;Not Available;Not Available	NO;NO;NO	Chemotherapy;Ancillary;Chemotherapy	Not Available;Not Available;Not Available	Not Available;Not Available;Not Available	Not Available;Not Available;Not Available	NO;NO;NO
		No	Yes	No	TCGA-VQ-A8PY	427.44.0	Nationwide Children's Hospital	22	STAD	B7660553-4597-4578-891B-8F509047AA29	12	TCGA	2016	Antrum/Distal	Not Available	NO	Not Available	No	TCGA-VQ-A8PY	AC359B60-1977-4AA9-99D3-8D17D7D66E11	Barretos	Sao Paulo	30	-17230	436	0		TCGA-VQ-A8PY-D64358	E2D0DF33-C876-4C1C-BEB5-5AFE512111CB	Not Available	29	192	54	Fluorouracil	Complete Response	8	Not Available	Not Available	Not Available	Not Available	Not Applicable	Not Available	Not Available	NO	Chemotherapy	Not Available	Not Available	Not Available	NO
		No	Yes	No	TCGA-FP-A4BE	257.69.0	Nationwide Children's Hospital	22	STAD	9C74D579-8FBC-4123-BEFD-90C67F5362C9	12	TCGA	2016	Fundus/Body	Not Available	YES	Antacids	Unknown	TCGA-FP-A4BE	48ABE0EF-DFD5-4E36-A319-C4EC3165CBA1	Memphis	Tennessee	25	-20148		0	35	TCGA-FP-A4BE-D44166	33A9FF03-438A-46B5-A15B-36C039BA77E8	Not Available	14	239	102	5-FU	Complete Response	6	Not Available	Not Available	Not Available	Not Available	Not Applicable	Not Available	Not Available	NO	Chemotherapy	Not Available	Not Available	Not Available	NO
		No	Yes	No	TCGA-VQ-A8DL	371.50.0	Nationwide Children's Hospital	22	STAD	A0442881-D9B9-47D8-A819-28FAED0BB4DC	12	TCGA	2016	Cardia/Proximal	Not Available	NO	Not Available	No	TCGA-VQ-A8DL	72B0E541-A287-45F9-883B-CAA5E4F6BAE6	Barretos	Sao Paulo	9	-25299	28	0
		No	Yes	No	TCGA-D7-A4YT	269.72.0	Nationwide Children's Hospital	22	STAD	A70E520F-53C6-4C1D-B819-33B9DFA57F89	12	TCGA	2016	Cardia/Proximal	Not Available	NO	Not Available	No	TCGA-D7-A4YT	6D5DF29C-F2CC-43CE-8D2F-DF1DA313AD52	Poznan	Not Available	24	-20742		0	129
		No	Yes	No	TCGA-CD-A4MJ	269.72.0	Nationwide Children's Hospital	22	STAD	266ADF85-C2FB-427B-B926-6D02D9C4D229	12	TCGA	2016	Fundus/Body	Not Available	Not Available	Not Available	Not Available	TCGA-CD-A4MJ	287059FB-4E69-4D6D-99D5-91EC92D35BDE	Not Available	Not Available	13	-21932		0	3	TCGA-CD-A4MJ-D69724;TCGA-CD-A4MJ-D69727;TCGA-CD-A4MJ-D70218	90FA6E72-6EFD-4E99-B8BF-E8EBD4B07A3B;7AEEAF05-90E0-4978-ABB5-996550C4C75E;3D234948-2889-4BC9-A60E-FF7144CA9B31	Not Available;Not Available;Not Available	16;30;30	186;186;186	86;86;86	Cisplatin;5-Flourouracil;Epirubicin	Complete Response;Complete Response;Complete Response	1;1;1	Not Available;Not Available;Not Available	Not Available;Not Available;Not Available	Not Available;Not Available;Not Available	Not Available;Not Available;Not Available	Not Applicable;Not Applicable;Not Applicable	Not Available;Not Available;Not Available	Not Available;Not Available;Not Available	NO;NO;NO	Chemotherapy;Chemotherapy;Chemotherapy	Not Available;Not Available;Not Available	Not Available;Not Available;Not Available	Not Available;Not Available;Not Available	NO;NO;NO
		No	Yes	No	TCGA-BR-A4QI	269.72.0	Nationwide Children's Hospital	22	STAD	C3BA6E92-CA3C-4911-9508-E3E82B44ECEC	12	TCGA	2016	Antrum/Distal	Not Available	NO	Not Available	No	TCGA-BR-A4QI	8BB9CFD8-7012-41B1-8AA1-B6592B0C0D43	Kiev	Not Available	19	-25928		0	15	TCGA-BR-A4QI-D51448;TCGA-BR-A4QI-D51449;TCGA-BR-A4QI-D51450;TCGA-BR-A4QI-D66455;TCGA-BR-A4QI-D66456;TCGA-BR-A4QI-D66457	95742FF3-4373-4FA6-9238-8EA5710150E0;E985089E-25FA-4999-9225-9DF5C938C444;144A0394-2BB9-41DF-90C6-AC3197DBAFC9;899F037D-B548-4CB9-B8F2-27231B13F601;D5539FD8-CD62-4E80-B376-1B7C3A341BF7;9F1F2449-F67D-48B0-B24E-02408C00666A	Not Available;Not Available;Not Available;Not Available;Not Available;Not Available	19;19;19;15;15;15	Not Available;Not Available;Not Available;551;551;551	383;383;383;383;383;383	5-Fluorouracil;Leucovorin;Etoposide;5-Fluorouracil;Leucovorin;Etoposide	Not Applicable;Not Applicable;Not Applicable;Clinical Progressive Disease;Clinical Progressive Disease;Clinical Progressive Disease	11;11;11;10;10;10	Not Available;Not Available;Not Available;Not Available;Not Available;Not Available	Not Available;Not Available;Not Available;Not Available;Not Available;Not Available	Not Available;Not Available;Not Available;Not Available;Not Available;Not Available	Not Available;Not Available;Not Available;Not Available;Not Available;Not Available	Not Applicable;Not Applicable;Not Applicable;Not Applicable;Not Applicable;Not Applicable	Not Available;Not Available;Not Available;Not Available;Not Available;Not Available	Not Available;Not Available;Not Available;Not Available;Not Available;Not Available	YES;YES;YES;NO;NO;NO	Chemotherapy;Ancillary;Chemotherapy;Chemotherapy;Ancillary;Chemotherapy	Not Available;Not Available;Not Available;Not Available;Not Available;Not Available	Not Available;Not Available;Not Available;Not Available;Not Available;Not Available	Not Available;Not Available;Not Available;Not Available;Not Available;Not Available	NO;NO;NO;NO;NO;NO
		No	Yes	No	TCGA-BR-A4IU	269.72.0	Nationwide Children's Hospital	22	STAD	306FF51D-E71F-421C-860C-8A5BA3B77A1C	12	TCGA	2016	Antrum/Distal	Not Available	NO	Not Available	No	TCGA-BR-A4IU	AF59B21E-2805-4C0B-8AAD-C99B26C79EE1	Hanoi	Vietnam	8	-12601		0	18	TCGA-BR-A4IU-D48368;TCGA-BR-A4IU-D48369;TCGA-BR-A4IU-D48370	5DAEB4B4-652A-4DD6-BA78-9A0DFCAF848E;2CB12066-9402-4FCB-BA2B-C2A739F3178C;9FD32065-1967-44E0-844B-17E05071FE4D	Not Available;Not Available;Not Available	12;12;12	156;156;156	47;47;47	Oxaliplatin;Epirubicin;Dexamethasone	Complete Response;Complete Response;Complete Response	9;9;9	Not Available;Not Available;Not Available	Not Available;Not Available;Not Available	Not Available;Not Available;Not Available	Not Available;Not Available;Not Available	Not Applicable;Not Applicable;Not Applicable	Not Available;Not Available;Not Available	Not Available;Not Available;Not Available	NO;NO;NO	Chemotherapy;Chemotherapy;Ancillary	Not Available;Not Available;Not Available	Not Available;Not Available;Not Available	Not Available;Not Available;Not Available	NO;NO;NO
		No	Yes	No	TCGA-VQ-A8PT	427.44.0	Nationwide Children's Hospital	22	STAD	64622946-EE4C-47D6-BD5B-380AA2C33F33	12	TCGA	2016	Fundus/Body	Not Available	NO	Not Available	No	TCGA-VQ-A8PT	5C1AFB64-DA74-4D2C-8BE3-E6C21D2952A9	Barretos	Sao Paulo	30	-23797		0	587	TCGA-VQ-A8PT-D64353;TCGA-VQ-A8PT-D64354	098B323A-0B39-48E9-96A2-EAE6950695C1;3EE08022-2343-48AC-928A-CE9768F8A27E	Not Available;Not Available	29;29	197;263	193;221	Fluorouracil;Xelox	Complete Response;Complete Response	8;8	Not Available;Not Available	Not Available;Not Available	Not Available;Not Available	Not Available;Not Available	Not Applicable;Not Applicable	Not Available;Not Available	Not Available;Not Available	NO;NO	Chemotherapy;Chemotherapy	Not Available;Not Available	Not Available;Not Available	Not Available;Not Available	NO;NO
		No	Yes	No	TCGA-HU-8243	220.78.0	Nationwide Children's Hospital	22	STAD	BB345263-D899-4DA0-98DB-E30BD7292DBA	12	TCGA	2016	Fundus/Body	Not Available	Unknown	Not Available	No	TCGA-HU-8243	77a8eab6-f6a1-4739-9031-75ead40d68cb	Pusan	Not Available	14	-24187	180	0		TCGA-HU-8243-D42415	E3FC6226-824F-41AE-9FD2-B8468E8FF6BC	Not Available	26	157	36	5-FU	Complete Response	4	Not Available	Not Available	Not Available	Not Available	Not Applicable	Not Available	Not Available	NO	Chemotherapy	Not Available	Not Available	Not Available	NO
		No	Yes	No	TCGA-BR-A453	257.69.0	Nationwide Children's Hospital	22	STAD	0D7EF1C6-C760-42F7-A669-4E0EECE983D4	12	TCGA	2016	Antrum/Distal	Not Available	NO	Not Available	No	TCGA-BR-A453	1A1D4702-254B-4FFF-9609-182442EDB83E	Hanoi	Vietnam	6	-18988		0	92
		No	Yes	No	TCGA-BR-4183	48.87.0	Nationwide Children's Hospital	22	STAD	930E1FDB-5969-4216-B463-C9107BA49758	12	TCGA	2016	Cardia/Proximal	Not Available	NO	Not Available	Not Available	TCGA-BR-4183	33503349-ba7a-43f4-bcb2-ac8d16808432	Kazan	Russia	6	-20420		0	0
		No	Yes	No	TCGA-BR-8360	220.78.0	Nationwide Children's Hospital	22	STAD	57D5C229-C39B-4DE9-8912-EB8B24290203	12	TCGA	2016	Fundus/Body	Not Available	Not Available	Not Available	Unknown	TCGA-BR-8360	9db0da77-797d-45d2-abdc-a586dea94ed8	Kiev	Ukraine	17	-24394		0	6
		No	Yes	No	TCGA-EQ-A4SO	269.72.0	Nationwide Children's Hospital	22	STAD	C888FE49-56CB-43DA-8114-F3A7E8EFF2B8	12	TCGA	2016	Antrum/Distal	Not Available	YES	Proton Pump Inhibitors	No	TCGA-EQ-A4SO	FE1AD544-3189-4495-86BE-0C68F3234238	Newark	Delaware	20	-25897		0	242	TCGA-EQ-A4SO-D51270;TCGA-EQ-A4SO-D51273;TCGA-EQ-A4SO-D51280	CD2B70A6-F1A4-4942-9F77-049AFAE3DE45;9572BB9B-E0A8-4CFA-8169-361391E2F556;EDDFA66F-3E02-4268-9B87-2D5795D6F20B	Not Available;Not Available;Not Available	14;14;14	300;300;222	83;83;179	Capecitabine;Oxaliplatin;Xeloda	Complete Response;Complete Response;Complete Response	11;11;11	Not Available;Not Available;Not Available	Not Available;Not Available;Not Available	Not Available;Not Available;Not Available	Not Available;Not Available;Not Available	Not Applicable;Not Applicable;Not Applicable	Not Available;Not Available;Not Available	Not Available;Not Available;Not Available	NO;NO;NO	Chemotherapy;Chemotherapy;Chemotherapy	Not Available;Not Available;Not Available	Not Available;Not Available;Not Available	Not Available;Not Available;Not Available	NO;NO;NO
		No	Yes	No	TCGA-D7-A6ET	333.57.0	Nationwide Children's Hospital	22	STAD	286ECCEF-DFD3-4D46-ABDA-0E20C0071BDF	12	TCGA	2016	Fundus/Body	Not Available	NO	Not Available	No	TCGA-D7-A6ET	25C4448F-F3C5-41BF-854E-1AEB60696C78	poznan	wlkp	28	-27928		0	417
		No	Yes	No	TCGA-BR-4362	57.88.0	Nationwide Children's Hospital	22	STAD	E0E683DB-C82F-4E1A-96B1-579781D29D82	12	TCGA	2016	Stomach (NOS)	Not Available	NO	Not Available	Not Available	TCGA-BR-4362	b1f261e9-c896-46d2-93c7-0290970196f8	Kazan	Russia	6	-27179		0	0
		No	Yes	No	TCGA-VQ-A8PZ	427.44.0	Nationwide Children's Hospital	22	STAD	863887FC-6CEE-4CA6-BBD2-D3265F71F112	12	TCGA	2016	Fundus/Body	Not Available	NO	Not Available	No	TCGA-VQ-A8PZ	91C94A0D-F088-40E6-A4B1-D2A72AD35077	Barretos	Sao Paulo	30	-20735		0	1800	TCGA-VQ-A8PZ-D64363	6367C026-7AF2-4BFE-91CE-A39993B8FDD5	Not Available	29	234	121	Fluorouracil	Complete Response	8	Not Available	Not Available	Not Available	Not Available	Not Applicable	Not Available	Not Available	NO	Chemotherapy	Not Available	Not Available	Not Available	NO
		No	Yes	No	TCGA-VQ-AA6I	427.44.0	Nationwide Children's Hospital	22	STAD	D047C8B1-FCE2-4503-9E03-554750E051A1	12	TCGA	2016	Gastroesophageal Junction	Not Available	NO	Not Available	No	TCGA-VQ-AA6I	3CCBE7C7-C779-4A98-B495-FF020D3E9E55	Barretos	Sao Paulo	9	-25091	491	0		TCGA-VQ-AA6I-D64658	FACF827A-A698-4023-936B-84131CD34022	Not Available	9	349	133	Xelox	Clinical Progressive Disease	9	Not Available	Not Available	Not Available	Not Available	Not Applicable	Not Available	Not Available	NO	Chemotherapy	Not Available	Not Available	Not Available	NO
[truncated: 132 more columns]
