# Supplementary material for: Development and Validation of a Novel Prognosis Prediction Model for Patients With Stomach Adenocarcinoma
Source: Front Med (Lausanne). 2021 Dec 22;8:793401. doi: 10.3389/fmed.2021.793401 (PMC8727349; doi:10.3389/fmed.2021.793401)
Supplement: Additional File 1 — Supplementary Table 1. [file Data_Sheet_1.ZIP › Additional file 3.xlsx]

## Sheet: Sheet1
Sample	time	event	CTHRC1	MMP7	P4HA3	TNFRSF11B	SFRP4	BGN	FAP	COL10A1	MFAP2	MMP1
TCGA-3M-AB46-01A-11R-A414-31	1765	0	46.2393	2.06321	0.692526	1.38525	19.5438	249.213	0.701089	16.8256	5.81985	21.8146
TCGA-B7-5818-01A-11R-1602-13	356	0	18.3062	74.0996	0.422184	0.393179	4.11221	164.227	1.05332	7.9969	7.83417	64.5392
TCGA-B7-A5TI-01A-11R-A31P-31	595	0	62.9615	19.2144	1.51935	0.607071	33.3266	525.559	5.46576	29.9701	12.7738	19.0942
TCGA-B7-A5TJ-01A-11R-A31P-31	335	0	12.203	5.92494	0.508755	10.1888	42.1483	159.361	1.19013	8.84786	5.45155	4.78933
TCGA-B7-A5TK-01A-12R-A36D-31	288	0	52.0553	275.886	1.1795	3.75801	21.8313	240.966	4.31544	23.4627	7.1401	352.815
TCGA-B7-A5TN-01A-21R-A31P-31	287	0	102.602	292.776	2.81463	1.62336	114.068	790.216	5.15815	119.473	35.1836	34.7393
TCGA-BR-4187-01A-01R-1131-13	141	1	39.4744	24.1559	4.1688	2.2726	37.523	285.758	6.54585	0.815258	13.8196	21.1907
TCGA-BR-4191-01A-02R-1131-13	558	1	18.2198	198.84	1.06071	1.04584	20.9179	156.503	2.70515	3.31917	4.68318	43.8201
TCGA-BR-4201-01A-01R-1131-13	940	1	94.8354	9.81905	3.20584	2.54654	108.849	418.978	12.0373	48.8596	17.2304	407.748
TCGA-BR-4253-01A-01R-1131-13	124	1	10.4012	8.91668	0.244556	0.638567	1.791	66.7917	1.90668	2.03501	1.19587	69.7144
TCGA-BR-4256-01A-01R-1131-13	284	1	49.628	166.168	3.60943	0.551585	24.6071	277.453	6.74758	23.6786	15.3634	114.439
TCGA-BR-4257-01A-01R-1131-13	294	1	31.9806	3.91878	1.1165	6.81471	25.0521	236.857	4.2906	34.2301	9.91348	30.3357
TCGA-BR-4267-01A-01R-1131-13	188	1	32.4162	9.20827	0.643586	0.623376	12.7064	98.5227	1.64474	11.1422	3.30335	64.4133
TCGA-BR-4279-01A-01R-1131-13	291	1	81.5249	6.52802	1.79629	16.6581	183.201	349.283	10.1829	33.5143	14.3357	170.981
TCGA-BR-4280-01A-01R-1131-13	201	1	6.05607	0.491585	0.188794	2.10897	1.8338	47.2082	1.00305	1.69461	2.05896	23.2205
TCGA-BR-4294-01A-01R-1131-13	1	0	2.56219	0.0520629	0.403493	0.454549	1.5973	22.6489	0.446863	0.0792336	3.44364	1.40434
TCGA-BR-4357-01A-01R-1157-13	1	0	31.8207	6.98178	0.939777	3.84134	28.4668	192.891	3.87528	19.2868	7.82397	54.173
TCGA-BR-4361-01A-01R-1157-13	1	0	65.4268	1.31355	1.77597	0.93429	69.1557	457.399	11.0149	30.7383	8.10411	23.2171
TCGA-BR-4363-01A-01R-1157-13	1	0	50.4168	46.1935	1.37921	1.0565	38.9666	303.857	5.53126	19.1697	11.423	115.589
TCGA-BR-4366-01A-01R-1157-13	1	0	37.5327	6.30159	1.13816	3.57938	22.8043	108.151	2.80766	22.5074	4.7206	6.48821
TCGA-BR-4367-01A-01R-1157-13	1	0	33.4374	10.1644	2.16489	2.58596	31.7693	335.466	5.4496	7.51319	9.29464	70.9822
TCGA-BR-4368-01A-01R-1157-13	1	0	14.7601	2.73197	1.39484	0.465728	20.4261	136.524	3.15599	7.29592	4.30354	474.035
TCGA-BR-4369-01A-01R-1157-13	1	0	21.4915	17.6824	0.60431	17.3331	24.5679	140.41	1.68957	9.44119	30.633	11.917
TCGA-BR-4370-01A-01R-1157-13	1	0	64.3709	47.4544	2.33481	2.90099	35.6574	288.988	12.4288	62.9172	13.734	75.6841
TCGA-BR-4371-01A-01R-1157-13	1	0	6.12699	111.658	0.277942	1.84143	5.43171	28.9725	0.733412	1.66987	2.10837	25.117
TCGA-BR-6452-01A-12R-1802-13	1055	0	30.4626	21.6746	0.855657	0.713507	24.9115	210.732	2.662	21.4599	6.47011	32.9866
TCGA-BR-6453-01A-11R-1802-13	485	0	9.69803	0.783784	1.31028	1.08082	16.0703	227.187	0.87262	0.444225	5.19788	1.69973
TCGA-BR-6454-01A-11R-1802-13	1	0	19.1308	187.794	0.104059	2.30369	42.4576	132.737	1.08551	9.79646	3.14052	4.17643
TCGA-BR-6455-01A-11R-1802-13	422	1	12.4977	19.058	0.505739	0.632263	24.9725	213.721	1.82855	6.51563	2.80505	11.4091
TCGA-BR-6456-01A-11R-1802-13	526	1	65.3043	3.62369	3.12947	1.39845	105.458	752.846	7.0605	71.0725	19.4071	27.2353
TCGA-BR-6457-01A-21R-1802-13	416	0	34.8926	62.9823	2.99611	2.40273	118.76	754.874	3.0492	18.9015	12.1293	6.87573
TCGA-BR-6458-01A-11R-1802-13	588	1	39.8558	2.23858	2.15312	4.20188	58.6761	892.88	7.09401	31.9761	10.5181	60.4186
TCGA-BR-6563-01A-13R-2055-13	1190	0	37.7102	30.1011	0.919347	2.28543	146.729	584.519	2.53294	12.2251	12.5229	8.97433
TCGA-BR-6564-01A-12R-1884-13	794	1	39.1439	27.7219	1.6915	0.520006	81.1789	508.855	1.91296	23.3129	9.24022	31.6181
TCGA-BR-6565-01A-11R-1802-13	279	1	34.3364	0.900809	0.895919	0.77888	49.9885	254.998	4.15661	16.803	8.50189	59.754
TCGA-BR-6566-01A-11R-1802-13	997	0	48.9187	0.906414	2.08519	0.394642	17.0599	571.16	3.51606	62.0631	24.2251	151.152
TCGA-BR-6705-01A-12R-1884-13	779	1	48.9755	0.689073	4.47195	6.64661	148.523	967.086	5.57725	26.827	19.6673	30.2392
TCGA-BR-6707-01A-11R-1884-13	605	1	19.6718	6.59679	0.486226	0.519794	26.2715	158.93	0.856459	10.3342	4.98958	2.95322
TCGA-BR-6709-01A-11R-1884-13	370	1	33.7205	0.23001	14.1664	1.52778	33.9132	202.119	3.8435	7.21683	18.5742	1.59345
TCGA-BR-6710-01A-11R-1884-13	273	0	1.37268	0.168878	0.111835	0.118946	0.435168	10.224	0.0320111	0.0660889	0.72097	2.94441
TCGA-BR-6801-01A-11R-1884-13	1223	0	22.5473	7.72641	1.69269	1.89019	52.5012	292.918	2.79469	19.1318	8.05226	27.8319
TCGA-BR-6802-01A-11R-1884-13	940	0	19.9676	7.04644	0.826017	0.481898	8.17779	179.351	2.4242	15.7686	3.21393	38.5132
TCGA-BR-6803-01A-11R-1884-13	949	0	13.7172	19.1448	0.717303	2.98127	59.7197	414.392	1.4101	6.25141	6.10517	9.47447
TCGA-BR-6852-01A-11R-1884-13	1367	0	33.4241	6.89165	0.973624	1.19848	61.968	433.207	3.46588	15.9609	6.70872	3.74143
TCGA-BR-7196-01A-11R-2055-13	666	0	28.453	91.3764	2.48299	1.15757	47.0886	591.49	3.05804	8.30435	8.34395	143.515
TCGA-BR-7197-01A-11R-2203-13	280	0	8.50821	10.3538	0.535597	0.413777	14.4775	149.441	0.78026	4.18235	7.76185	0.935408
TCGA-BR-7704-01A-11R-2055-13	1072	0	23.8574	14.9871	0.572748	1.0066	14.0413	249.463	1.5189	4.38173	6.22755	7.21251
TCGA-BR-7707-01A-11R-2055-13	1090	0	33.8464	3.48641	0.883199	0.136764	11.1	263.103	2.21129	25.0898	10.2548	26.0303
TCGA-BR-7715-01A-11R-2055-13	1023	0	26.3078	9.38039	1.43204	2.27346	52.3233	373.752	2.85124	8.2982	17.4342	7.67963
TCGA-BR-7716-01A-21R-2055-13	1210	0	24.8375	136.696	0.559336	2.93244	21.0768	184.993	1.8727	15.1655	21.85	6.83533
TCGA-BR-7717-01A-11R-2055-13	552	1	36.4114	3.04341	1.37954	1.53848	24.3211	440.599	1.52582	16.2379	10.2478	104.419
TCGA-BR-7722-01A-31R-2203-13	466	1	10.6494	30.0544	1.30878	0.359689	10.4786	349.565	0.685348	6.54978	8.09985	224.799
TCGA-BR-7723-01A-11R-2055-13	874	1	16.9918	0.114624	0.788166	0.92305	20.6657	236.196	1.98478	9.21996	33.7186	0.937132
TCGA-BR-7851-01A-11R-2203-13	574	0	21.7716	1.13624	1.24439	1.52515	18.7131	223.187	3.22837	11.0742	6.47585	60.4119
TCGA-BR-7901-01A-11R-2203-13	105	1	46.9898	32.1545	0.829806	8.18882	58.141	381.999	3.19183	26.1696	17.204	242.834
TCGA-BR-7957-01A-11R-2203-13	276	1	40.8803	2.78346	4.20465	1.69346	114.871	686.753	5.82347	19.7633	14.5337	9.28263
TCGA-BR-7958-01A-21R-2343-13	899	0	38.8351	142.517	0.431936	0.993921	23.4124	327.868	3.65773	16.2334	7.50958	118.416
TCGA-BR-7959-01A-11R-2343-13	1010	0	60.677	24.6968	2.21363	6.63744	157.36	581.246	9.49465	45.7782	10.1045	46.8636
TCGA-BR-8058-01A-31R-2343-13	1133	0	29.2842	33.0269	1.54645	1.02037	111.077	437.534	4.28098	19.8044	15.0602	13.2148
TCGA-BR-8059-01A-11R-2343-13	439	1	83.747	15.7317	2.86678	2.70125	45.8808	661.762	7.67906	58.2944	30.0872	261.666
TCGA-BR-8060-01A-11R-2343-13	348	1	18.5713	0.324163	1.05605	1.32593	21.5834	157.387	2.53053	5.27103	16.4757	53.6592
TCGA-BR-8077-01A-11R-2343-13	21	0	16.4657	15.7694	0.547729	8.47017	11.8647	89.3818	1.20197	1.89527	10.5939	21.0101
TCGA-BR-8080-01A-11R-2343-13	292	1	41.9092	9.69201	2.77333	16.7257	123.464	364.233	5.14442	29.1279	10.2135	26.8237
TCGA-BR-8081-01A-11R-2343-13	981	0	48.7662	0.409199	0.928397	0.615662	38.7206	391.055	4.62845	23.9593	12.263	114.786
TCGA-BR-8284-01A-11R-2343-13	245	1	28.1536	0.872374	1.43388	1.94907	65.0105	321.05	3.40825	17.4104	10.2691	8.72036
TCGA-BR-8286-01A-12R-2343-13	895	0	31.5194	58.9738	0.729868	9.41711	73.6146	136.61	1.66217	18.6248	7.58051	154.073
TCGA-BR-8289-01A-11R-2343-13	81	1	18.7282	0.226394	1.76963	0.744128	90.8903	254.072	2.56713	18.251	12.3272	11.6863
TCGA-BR-8291-01A-11R-2343-13	607	1	41.5163	53.9709	4.54848	0.769089	110.757	364.167	4.05876	2.73653	13.3222	24.2645
TCGA-BR-8295-01A-11R-2343-13	67	1	14.3842	1.12722	0.730922	2.50311	3.78641	76.7063	0.371691	1.44184	6.46988	10.1589
TCGA-BR-8296-01A-11R-2343-13	474	1	14.653	22.6437	0.972266	1.71672	9.78661	221.408	1.55246	3.1945	4.254	12.8123
TCGA-BR-8297-01A-12R-2343-13	225	0	6.46755	6.56802	0.466018	1.13816	27.3921	198.413	0.97655	2.36936	4.30441	3.13192
TCGA-BR-8361-01A-11R-2343-13	946	0	9.46547	21.7272	0.358367	0.170985	10.3514	93.2559	0.734337	4.73606	0.948876	0.40213
TCGA-BR-8364-01A-11R-2343-13	675	0	31.3419	86.887	1.12364	1.06096	125.154	470.614	4.95527	22.3162	17.7287	5.42931
TCGA-BR-8365-01A-21R-2343-13	533	1	31.8858	4.49549	0.637796	1.10916	58.5435	336.816	3.43212	13.0414	5.63692	1.78978
TCGA-BR-8366-01A-11R-2343-13	29	0	45.8726	535.254	1.71075	2.15204	33.1999	517.02	4.29345	15.7805	10.2035	64.9458
TCGA-BR-8367-01A-11R-2343-13	801	1	6.4897	0.84945	0.384074	1.89309	106.277	320.822	1.93827	10.5811	4.03086	11.4356
TCGA-BR-8368-01A-11R-2343-13	131	0	6.21885	17.5346	0.400898	0.718606	3.05929	60.0947	0.611392	1.86664	1.82168	7.6036
TCGA-BR-8369-01A-11R-2343-13	427	0	7.80115	2.38816	0.627374	3.37064	14.5516	118.306	0.868122	3.12604	2.79063	53.564
TCGA-BR-8371-01A-11R-2343-13	359	1	4.0855	5.97155	0.166844	0.689234	23.3677	125.176	0.350906	1.84046	1.33187	5.47678
TCGA-BR-8372-01A-11R-2343-13	951	0	17.6583	1.72186	0.583388	0.996531	12.9017	56.86	2.4915	4.25891	2.29303	42.7463
TCGA-BR-8373-01A-11R-2343-13	450	0	10.6528	23.8503	0.639592	4.55202	46.1466	173.857	1.81191	7.7964	36.6445	17.76
TCGA-BR-8380-01A-11R-2343-13	21	0	11.8244	0.156313	1.31334	1.10035	29.8233	217.411	2.35233	4.25982	5.52667	2.85086
TCGA-BR-8381-01A-11R-2402-13	224	0	53.6513	59.387	1.47832	2.08786	82.854	405.482	5.4128	34.8398	13.9663	29.5315
TCGA-BR-8382-01A-11R-2402-13	762	1	63.2749	17.825	1.90406	2.90395	56.506	402.089	3.98472	59.7654	15.2672	146.658
TCGA-BR-8384-01A-21R-2402-13	113	0	12.0336	1.54426	0.64535	0.584484	33.5645	278.79	2.80342	3.77737	3.17728	10.7603
TCGA-BR-8483-01A-31R-2402-13	164	0	24.9722	36.3126	0.517806	3.56786	56.0369	208.201	1.49958	21.0302	10.6905	0.719028
TCGA-BR-8484-01A-11R-2402-13	766	1	23.3321	1.85573	0.881235	1.21811	28.2315	162.423	2.57521	8.39574	3.29899	2.10409
TCGA-BR-8485-01A-11R-2402-13	280	0	23.7439	1.10363	1.53259	10.0616	15.6596	180.873	2.17446	9.92122	23.6782	48.5778
TCGA-BR-8486-01A-31R-2402-13	1	0	9.65649	28.5499	0.701136	4.33633	7.24552	165.245	1.34913	1.69709	5.42032	54.999
TCGA-BR-8487-01A-11R-2402-13	34	0	29.0863	2.49305	0.570105	0.0137029	48.1756	193.304	1.55439	19.2422	6.15957	29.1028
TCGA-BR-8588-01A-11R-2402-13	389	0	33.2179	1.21092	1.42255	1.66975	43.9835	400.095	3.50781	9.73945	5.88911	3.0514
TCGA-BR-8589-01A-11R-2402-13	825	0	5.05361	78.3405	0.339758	0.2237	1.57837	14.2983	0.270912	0.159349	0.742625	4.66706
TCGA-BR-8590-01A-11R-2402-13	284	1	38.926	249.288	1.41503	1.47505	112.435	377.733	5.56161	35.8558	6.1723	15.1932
TCGA-BR-8591-01A-11R-2402-13	856	0	28.6723	29.0234	0.779998	0.620509	19.5007	175.986	3.24729	19.9132	4.56565	83.2244
TCGA-BR-8592-01A-11R-2402-13	191	1	18.3649	0.530176	0.622362	1.51728	65.7497	324.23	2.14376	6.11826	4.19226	50.0896
TCGA-BR-8676-01A-11R-2402-13	229	0	3.06652	0	0.119165	0.0675955	1.09519	29.5636	0.0864096	0.075115	0.251294	3.23338
TCGA-BR-8677-01A-11R-2402-13	813	0	40.5612	182.853	1.62277	0.98759	30.546	697.641	3.80245	10.6225	8.99044	0.895788
TCGA-BR-8678-01A-11R-2402-13	754	0	25.1946	0.240475	1.21924	44.8064	16.084	336.278	2.26943	8.83461	42.4572	4.85605
TCGA-BR-8679-01A-11R-2402-13	1	0	32.1315	12.0525	1.53529	15.1724	39.9713	193.293	3.01093	14.7558	4.11161	84.9858
TCGA-BR-8680-01A-11R-2402-13	972	0	20.3127	10.232	0.556996	0.66116	16.2059	181.948	0.954226	14.3561	4.52245	15.3316
TCGA-BR-8682-01A-11R-2402-13	991	0	6.21435	4.08941	0.688244	2.14197	32.527	137.884	2.23971	4.13936	1.14347	17.9727
TCGA-BR-8683-01A-11R-2402-13	300	1	23.4748	54.4215	0.995855	18.5614	40.1254	179.352	2.79057	19.4384	4.66711	110.243
TCGA-BR-8686-01A-11R-2402-13	635	1	8.01295	52.9758	0.372549	0.428634	2.51637	172.654	1.44462	0.236312	1.57577	14.6909
TCGA-BR-8687-01A-11R-2402-13	250	1	16.4976	2.15992	0.695311	0.915911	17.7038	166.818	1.05084	11.7915	3.74005	445.567
TCGA-BR-8690-01A-11R-2402-13	325	0	57.6406	14.0197	0.994239	2.7683	31.0577	400.362	1.39516	34.291	8.12089	8.21658
TCGA-BR-A44T-01A-32R-A24K-31	1038	0	9.55034	1.76505	0.255688	1.58635	36.1902	126.577	0.757024	4.80997	1.93955	1.17887
TCGA-BR-A44U-01A-11R-A36D-31	422	1	66.3964	3.7542	1.21888	5.23352	26.7772	374.503	2.63844	30.3946	10.4072	31.4189
TCGA-BR-A4CR-01A-11R-A24K-31	1	0	85.8774	0.25065	0.589331	0.633734	2.30405	74.3276	0.917785	1.66962	1.44816	27.817
TCGA-BR-A4CS-01A-11R-A24K-31	45	1	41.1848	67.3025	1.23236	5.03924	38.6448	176.099	1.51614	6.82082	6.47634	39.0117
TCGA-BR-A4IV-01A-31R-A251-31	869	1	23.4481	7.5267	2.9542	2.82427	31.0581	265.475	3.45408	3.99368	12.3509	39.0847
TCGA-BR-A4J4-01A-12R-A251-31	16	0	29.4036	120.165	0.633525	0.872113	24.672	245.356	2.39895	5.87646	4.09717	65.1726
TCGA-BR-A4J5-01A-21R-A251-31	862	0	54.7766	13.1431	2.18123	18.4847	76.3393	284.853	4.43426	19.1624	19.4564	48.7392
TCGA-BR-A4J6-01A-11R-A251-31	20	0	42.0294	31.3184	0.480646	1.08476	72.0868	255.782	1.48483	33.4872	10.1976	6.70375
TCGA-BR-A4J7-01A-31R-A251-31	989	0	21.2035	18.6175	0.708031	0.59027	68.2014	160.9	1.21843	16.8649	7.21169	3.10004
TCGA-BR-A4J8-01A-11R-A251-31	411	0	21.3498	3.70012	0.807719	0.955933	26.9231	356.323	1.65748	7.37196	5.27248	53.0163
TCGA-BR-A4J9-01A-12R-A251-31	14	0	13.6977	1.01619	0.284263	1.9292	30.8808	161.872	1.54927	3.52273	1.38427	1.48752
TCGA-BR-A4PF-01A-11R-A251-31	35	0	12.7573	14.4361	0.403316	6.33485	5.72122	80.0282	1.17489	0.850109	2.26787	21.2098
TCGA-BR-A4QL-01A-31R-A251-31	491	1	18.7152	0.349725	0.425852	0.383168	7.47063	106.355	0.539694	4.6868	3.55444	16.9499
TCGA-CD-5798-01A-11R-1602-13	408	0	117.969	234.123	2.63175	0.978721	53.248	454.717	4.11041	72.7816	22.3513	71.832
TCGA-CD-5799-01A-11R-1602-13	396	0	33.5149	1.44396	1.56881	0.895832	15.6786	463.432	2.27278	7.44088	8.14129	7.03217
TCGA-CD-5800-01A-11R-1602-13	400	0	18.8877	29.5883	0.496753	26.5946	8.2587	139.252	0.759204	3.02114	28.8504	39.9725
TCGA-CD-5801-01A-11R-1602-13	401	1	22.9429	112.739	0.467373	0.220929	18.7127	141.942	0.717051	6.08854	3.21389	833.177
TCGA-CD-5803-01A-11R-1602-13	341	1	65.9301	54.6381	2.63832	0.828847	119.525	562.338	5.87569	19.8442	13.4096	35.1489
TCGA-CD-5804-01A-12R-2055-13	1	0	32.6374	78.2253	0.969429	0.705957	21.7593	434.194	1.97489	12.6665	7.96951	7.37583
TCGA-CD-5813-01A-11R-1602-13	377	1	30.936	6.16768	2.36247	12.4609	186.856	952.496	5.46841	9.54793	12.2339	1.50853
TCGA-CD-8524-01A-11R-2343-13	388	0	47.8951	37.0742	2.05527	23.4619	97.7147	725.972	3.58313	61.5835	15.5691	992.385
TCGA-CD-8525-01A-11R-2343-13	383	0	34.8916	1302.68	0.86658	4.54085	53.2208	176.12	1.38272	16.4519	12.1209	3.26437
TCGA-CD-8526-01A-11R-2343-13	381	0	27.6265	10.7495	0.865392	1.87721	40.8762	158.26	1.92877	15.9049	19.0052	58.7705
TCGA-CD-8527-01A-11R-2343-13	218	1	28.5358	282.311	0.701768	37.5376	18.7354	151.747	1.20522	24.2236	12.2295	4.9984
TCGA-CD-8528-01A-11R-2343-13	375	0	20.8672	2.0119	0.725745	0.558835	22.2925	190.448	4.13587	41.5795	6.73391	26.3639
TCGA-CD-8529-01A-11R-2343-13	374	0	45.9597	62.0462	1.35387	0.908147	23.1349	278.273	4.55666	18.0773	10.7746	59.9054
TCGA-CD-8530-01A-11R-2343-13	377	0	15.8525	2.09739	2.95791	4.41737	26.2954	377.898	3.74412	4.08573	15.228	233.327
TCGA-CD-8531-01A-11R-2343-13	383	0	14.647	4.05007	0.5867	0.606097	4.22894	138.812	2.35997	3.93499	5.70165	77.923
TCGA-CD-8532-01A-11R-2343-13	354	1	15.9227	48.494	0.41734	0.945878	28.6633	178.647	1.56361	9.91988	3.37719	4.10999
TCGA-CD-8533-01A-11R-2343-13	468	0	55.2614	0.453396	0.817759	8.9363	42.0513	206.484	1.88951	10.3949	20.8292	7.56026
TCGA-CD-8534-01A-11R-2343-13	367	0	3.22064	16.3084	0.394387	1.06374	8.28781	60.5946	0.564435	0.974902	1.97817	6.68036
TCGA-CD-8535-01A-11R-2343-13	390	0	16.2357	41.996	0.654799	5.7132	7.57864	396.639	2.10509	1.37221	13.8257	1.03096
TCGA-CD-A486-01A-11R-A24K-31	192	1	66.786	51.9405	1.301	0.922478	30.3587	374.027	2.64365	28.6968	15.9105	8.26221
TCGA-CD-A487-01A-21R-A24K-31	374	0	50.4069	620.635	1.11678	0.599446	62.0332	194.561	2.48559	27.9994	7.77286	24.0118
TCGA-CD-A489-01A-11R-A24K-31	344	1	38.0898	237.904	0.793009	17.6454	45.5814	315.043	2.22072	24.2162	15.6004	11.1718
TCGA-CD-A48A-01A-12R-A36D-31	378	0	13.0561	60.5097	0.626804	15.6626	7.18481	125.655	1.08143	5.21355	2.34238	4.97029
TCGA-CD-A48C-01A-11R-A24K-31	353	1	55.6337	212.737	0.80105	7.15381	14.2971	520.874	2.69064	26.6405	19.8619	1103.02
TCGA-CD-A4MG-01A-11R-A251-31	200	1	62.3712	3.69759	1.26606	1.03581	19.2996	284.104	2.74181	19.4726	9.4427	94.2034
TCGA-CD-A4MH-01A-11R-A251-31	371	0	21.1045	2.77705	0.372462	5.69457	20.7917	158.078	0.556378	7.70371	52.1491	3.58259
TCGA-CG-4301-01A-01R-1157-13	92	0	54.2998	6.9852	1.35822	14.0687	21.897	226.593	6.65269	35.9254	6.29794	37.0073
TCGA-CG-4305-01A-01R-1157-13	485	0	43.5593	3.88716	1.33915	0.205472	51.2443	292.132	8.31972	18.8844	10.5432	171.839
TCGA-CG-4306-01A-01R-1157-13	1	1	41.3802	9.74928	1.51911	2.64622	35.4706	160.833	5.00462	36.0582	8.3971	252.018
TCGA-CG-4436-01A-01R-1157-13	243	0	3.62215	30.8047	0.159752	4.41514	0.19734	34.8291	0.430847	0.328205	0.922772	103.505
TCGA-CG-4437-01A-01R-1802-13	245	0	35.5177	11.3462	1.54636	0.335222	16.8633	317.895	2.45275	27.5246	16.1535	31.8397
TCGA-CG-4438-01A-01R-1157-13	1645	0	13.4149	45.7899	0.429661	52.3525	14.8081	92.3362	2.23306	7.50122	5.10576	13.3514
TCGA-CG-4440-01A-01R-1157-13	122	1	8.84331	9.44111	0.515065	8.17848	3.17114	103.712	1.71331	1.63974	1.99095	37.2339
TCGA-CG-4441-01A-01R-1802-13	426	1	50.9112	14.0662	1.27865	0.53164	40.451	358.898	3.83049	29.1522	14.1557	32.1992
TCGA-CG-4442-01A-01R-1157-13	1	0	19.8951	3.06796	0.661682	0.243968	1.8685	84.436	2.57074	16.2943	3.87058	74.7958
TCGA-CG-4443-01A-01R-1157-13	912	0	6.13509	0.787576	0.664254	169.255	6.9621	196.942	0.783752	0.729812	1.61091	0.484988
TCGA-CG-4444-01A-01R-1157-13	1431	0	12.5401	0.686939	0.813395	22.3641	52.4445	128.756	3.10346	7.39535	3.79631	49.8081
TCGA-CG-4460-01A-01R-1157-13	669	1	17.6895	4.98863	0.823658	1.34602	1.69188	54.5821	1.00591	1.90781	10.5186	31.6476
TCGA-CG-4462-01A-01R-1157-13	1	1	53.4871	166.417	6.79292	5.73552	46.6024	529.096	10.1281	5.77489	10.2137	103.481
TCGA-CG-4465-01A-01R-1157-13	274	1	33.0229	1.23553	0.754336	0.891444	24.7088	191.157	5.7398	58.2992	5.38412	70.5077
TCGA-CG-4466-01A-01R-1157-13	577	0	23.8615	134.035	0.518313	35.3891	0.211464	39.3004	1.45909	0.269766	4.47321	16.6539
TCGA-CG-4469-01A-01R-1157-13	215	1	8.03135	1.03042	0.253552	3.47387	0.22733	52.8277	0.891976	0.648755	1.26548	29.769
TCGA-CG-4475-01A-01R-1157-13	699	0	58.1246	16.6905	1.92951	1.41845	32.8235	243.274	9.92774	35.0572	8.22124	303.078
TCGA-CG-4476-01A-01R-1157-13	1	0	16.2546	1.15125	1.9605	0.720015	28.1082	231.264	3.43062	3.6482	7.22235	5.95056
TCGA-CG-4477-01A-01R-1157-13	942	0	27.3832	6.0785	0.874755	3.45896	13.9548	143.024	2.84829	4.06498	5.46783	127.097
TCGA-CG-5716-01A-21R-1802-13	1	0	2.46374	2.78237	0.49863	3.5827	1.12103	34.9783	0.117352	0.116411	1.2039	57.0388
TCGA-CG-5717-01A-11R-1602-13	212	1	4.31497	5.24605	0.174515	0.558272	2.3598	67.4166	0.469318	0.44343	1.81961	4.36081
TCGA-CG-5718-01A-11R-1602-13	1095	1	9.25383	60.9932	0.547408	0.828037	4.62975	264.861	0.747455	3.40796	6.20125	41.5477
TCGA-CG-5719-01A-11R-1602-13	31	0	67.6425	225.479	2.24002	2.6086	68.6581	688.148	3.51582	39.9855	23.0814	27.5724
TCGA-CG-5720-01A-11R-1602-13	30	1	7.64472	0.238139	1.04477	3.42725	5.93916	163.108	0.841853	0.815961	1.77305	159.38
TCGA-CG-5721-01A-11R-1602-13	183	0	14.689	2.58437	0.513073	0.337178	7.25306	222.462	1.36113	3.15525	4.3313	7.27486
TCGA-CG-5722-01A-21R-1602-13	30	0	10.5191	38.4348	0.675074	3.72708	4.45211	168.247	0.465252	1.24629	6.63422	20.4068
TCGA-CG-5723-01A-11R-1602-13	2496	0	31.5838	46.4496	0.432472	0.946997	4.1929	188.331	1.67114	12.3675	9.14035	209.656
TCGA-CG-5724-01A-11R-1602-13	366	1	43.3241	19.9915	1.23089	0.4978	8.99628	467.594	2.7455	29.3639	29.029	70.1182
TCGA-CG-5725-01A-11R-1602-13	457	1	82.8227	1.56002	0.704127	1.26166	2.85623	131.935	0.397644	0.564801	49.7607	2.15906
TCGA-CG-5726-01A-11R-1602-13	881	1	1.37735	5.87557	0.075166	1.49231	0.255615	20.1828	0.0607485	0.060387	1.36821	8.656
TCGA-CG-5732-01A-11R-1602-13	2100	1	2.29569	11.7771	0.16213	2.11107	2.91677	42.1228	0.0703141	0.1342	2.12843	22.006
TCGA-CG-5734-01A-11R-1602-13	243	1	5.34009	8.33308	0.623825	1.22932	1.00879	99.1861	0.500896	1.92357	4.60172	88.1726
TCGA-D7-5577-01A-01R-1602-13	782	1	13.4775	290.171	0.32443	0.274563	2.2223	141.784	0.892685	2.71572	3.34642	111.876
TCGA-D7-5578-01A-01R-1602-13	385	0	10.632	0.791789	1.38616	6.20173	24.1417	275.378	1.63736	3.90218	12.4855	120.145
TCGA-D7-6519-01A-11R-1802-13	625	0	38.2603	422.778	1.10099	22.7214	15.9487	248.479	1.85767	24.0086	18.1952	55.6377
TCGA-D7-6520-01A-11R-1802-13	573	0	36.4365	306.39	1.31086	0.566485	112.739	388.119	2.14694	54.1331	38.4835	7.76615
TCGA-D7-6521-01A-11R-1802-13	564	0	33.5626	49.4197	1.867	1.31581	49.2643	528.903	4.1096	35.2188	11.49	72.3259
TCGA-D7-6522-01A-11R-1802-13	566	0	50.4337	2.31592	2.74982	1.10843	163.939	978.168	5.01907	21.4491	22.2701	10.7224
TCGA-D7-6524-01A-11R-1802-13	543	0	28.1602	103.128	2.59755	10.1832	30.2577	526.236	5.84436	4.76125	34.3703	70.8403
TCGA-D7-6525-01A-11R-1802-13	406	1	53.6289	971.849	1.48762	1.24493	88.7046	370.492	3.07843	57.5015	19.0043	5.64355
TCGA-D7-6526-01A-11R-1802-13	523	0	8.64133	357.878	0.36313	37.6401	14.228	91.9716	0.734382	5.43721	4.11199	68.6422
TCGA-D7-6527-01A-11R-1802-13	312	1	6.74909	0.538308	0.57439	1.74238	7.79832	114.651	0.664174	0.57147	3.22784	91.3985
TCGA-D7-6528-01A-11R-1802-13	463	0	8.10428	24.8841	0.396087	3.59691	0.969585	160.563	0.981879	5.81041	2.30889	14.812
TCGA-D7-6815-01A-11R-1884-13	486	0	26.8514	11.8983	0.691321	2.12591	46.8209	158.534	2.67783	14.9323	7.07914	14.6344
TCGA-D7-6818-01A-11R-1884-13	376	1	79.5778	0.687948	2.13733	5.90558	71.7525	642.666	5.63709	9.97077	20.133	135.31
TCGA-D7-6822-01A-11R-1884-13	375	0	77.4751	8.8845	0.397034	1.28221	4.40293	62.5926	0.838488	0.918352	14.1649	31.5992
TCGA-D7-8570-01A-11R-2343-13	752	0	27.579	52.4887	0.588665	0.304516	11.986	365.738	3.57339	7.219	8.25376	3.82741
TCGA-D7-8572-01A-11R-2343-13	511	0	56.478	99.9065	1.46455	7.87531	55.3182	354.172	5.76884	34.0878	22.6315	245.98
TCGA-D7-8573-01A-11R-2343-13	593	0	4.69301	12.7139	0.310191	0.282783	1.47796	53.4775	0.494672	1.11342	1.3306	82.0921
TCGA-D7-8574-01A-13R-2343-13	523	0	34.4447	2.43528	2.22784	1.49923	55.1306	528.57	3.44168	13.1422	14.5272	6.72207
TCGA-D7-8575-01A-11R-2343-13	554	1	4.82965	60.3653	0.269786	1.48784	3.50343	47.9498	0.315323	2.45246	1.82942	43.3727
TCGA-D7-8576-01A-11R-2343-13	446	1	11.718	19.073	0.605345	4.46009	13.5051	105.632	1.19644	1.78354	5.26495	7.01285
TCGA-D7-8578-01A-21R-2343-13	643	0	96.1734	372.235	2.41194	1.74003	189.957	581.613	6.1191	93.0556	33.3836	4.7086
TCGA-D7-8579-01A-11R-2343-13	636	0	5.90401	231.449	0.622585	1.21057	36.1745	222.309	2.11825	4.47736	2.67465	14.4461
TCGA-D7-A4YU-01A-21R-A251-31	500	0	12.3837	7.3369	0.198722	0.378826	5.85284	141.118	1.66727	1.14996	0.860229	3.73907
TCGA-D7-A4YX-01A-11R-A251-31	1108	0	9.77438	3.46063	0.200525	0.226604	6.50343	71.0134	1.25018	3.72946	2.4648	14.1678
TCGA-D7-A4Z0-01A-22R-A251-31	449	0	6.15453	6.34174	0.292625	8.39526	3.27831	68.6741	0.513832	0.0650322	2.94483	48.2813
TCGA-D7-A6EV-01A-11R-A31P-31	342	0	13.8141	1.48399	0.586862	0.765479	1.87361	123.922	1.12825	3.95972	2.75367	62.3963
TCGA-D7-A6EX-01A-11R-A31P-31	344	0	107.067	2.35612	0.7317	29.8003	9.12678	224.387	0.973119	4.84192	10.6214	1.69786
TCGA-D7-A6EY-01A-21R-A31P-31	348	1	12.4442	118.279	0.416483	0.781142	33.9007	150.098	1.93559	13.9686	2.1187	3.78209
TCGA-D7-A6EZ-01A-11R-A31P-31	618	1	27.2735	153.017	0.450933	0.771272	27.4161	228.984	2.26813	10.5741	4.43112	81.3424
TCGA-D7-A6F0-01A-11R-A31P-31	678	0	29.3379	0.153594	1.86612	3.80262	4.46852	101.855	0.450327	2.54262	48.072	2.72843
TCGA-D7-A6F2-01A-12R-A31P-31	476	0	15.3915	14.0084	0.397897	18.554	15.9251	123.1	1.46196	3.01735	2.13916	9.33398
TCGA-D7-A747-01A-22R-A33Y-31	255	1	12.8919	1.49337	0.453266	2.31401	64.4746	251.678	1.55688	15.8095	7.75254	1.49262
TCGA-D7-A748-01A-12R-A32D-31	132	1	121.197	245.626	1.65512	13.2146	138.434	1328.79	8.9628	63.8916	20.9123	28.2191
TCGA-D7-A74A-01A-11R-A32D-31	607	0	6.52879	10.8772	0.121277	11.5699	4.25738	42.4702	0.269294	2.30112	2.66362	2.87188
TCGA-EQ-8122-01A-11R-2343-13	243	1	17.4778	250.279	1.02881	40.4694	20.5072	172.058	2.17611	14.1599	7.171	61.8741
TCGA-F1-6177-01A-11R-1802-13	1	0	7.41406	0.0369669	0.246334	0.53665	1.47648	87.0352	1.29369	13.0259	3.7217	79.8731
TCGA-F1-6874-01A-11R-1884-13	440	0	12.6488	0.250987	1.01376	2.75999	3.50005	227.263	3.37188	21.2871	4.95331	303.169
TCGA-F1-6875-01A-11R-2055-13	2197	1	19.5657	176.321	0.504982	36.0311	23.6838	229.977	1.17493	3.03534	4.84167	16.6039
TCGA-F1-A448-01A-11R-A24K-31	647	0	26.7145	7.70646	1.48212	12.8142	6.70796	223.567	2.90303	5.19026	7.53096	278.355
TCGA-F1-A72C-01A-21R-A33Y-31	346	0	60.936	69.1663	0.855509	0.208641	12.7826	399.532	3.82444	32.064	19.6946	20.8918
TCGA-FP-7735-01A-11R-2055-13	106	1	15.0472	161.753	0.520778	7.2052	5.0335	141.499	0.586942	0.923261	2.6187	22.2491
TCGA-FP-7829-01A-11R-2055-13	594	0	26.7956	7.56617	0.949643	1.51878	11.6839	337.773	2.90546	15.7743	12.0446	65.1483
TCGA-FP-7916-01A-11R-2203-13	428	1	21.2475	560.122	0.504771	1.45224	35.6008	378.312	2.62772	8.81291	4.73462	97.9334
TCGA-FP-7998-01A-11R-2203-13	678	0	15.8781	282.385	0.662706	0.526079	28.4937	240.437	3.23297	7.91576	2.36276	87.6312
TCGA-FP-8099-01A-11R-2343-13	519	0	40.0497	33.0313	0.98284	1.39378	65.3604	308.934	3.30384	28.8292	9.15788	84.6826
TCGA-FP-8209-01A-11R-2343-13	1811	1	7.48871	2.63506	0.802446	0.616394	55.0971	246.706	2.54358	5.06209	5.54357	0.143643
TCGA-FP-8210-01A-11R-2343-13	153	1	20.2359	109.642	1.38484	1.22672	90.6252	380.502	3.49532	11.1377	18.8429	11.9358
TCGA-FP-8211-01A-11R-2343-13	413	0	14.76	776.021	0.273431	0.090955	3.0549	92.117	0.610663	3.20242	3.62586	84.2971
TCGA-FP-8631-01A-11R-2402-13	17	0	42.8861	18.4962	1.20134	0.40198	21.1594	246.514	1.94728	13.252	11.816	8.9824
TCGA-FP-A4BF-01A-12R-A36D-31	168	1	171.897	82.3547	1.65379	9.03121	58.8009	750.432	8.11494	84.1486	12.9634	3.03319
TCGA-FP-A8CX-01A-11R-A36D-31	7	0	6.21078	3.06237	0.278574	6.19632	0.789117	59.2801	0.308027	0.589336	2.03108	38.2622
TCGA-FP-A9TM-01A-11R-A39E-31	189	0	2.49391	11.1635	0.210842	1.71624	0.290662	21.4814	0.217261	0.0886022	0.777122	41.6025
TCGA-HF-7132-01A-11R-2055-13	2351	0	12.5398	1.59867	1.20252	1.54212	17.7956	140.585	2.55599	3.2883	4.02377	14.9464
TCGA-HF-7133-01A-11R-2055-13	1918	0	8.02384	2.24642	0.388001	1.95242	7.00385	87.1267	0.926687	2.29672	3.66647	40.3456
TCGA-HF-7134-01A-11R-2055-13	1588	0	4.45104	3.32324	0.653723	2.29244	0.165896	107.438	0.392541	0.0410578	1.56848	34.4009
TCGA-HF-A5NB-01A-11R-A31P-31	928	0	6.72099	0.422168	0.221326	0.145369	0.21498	55.956	0.433456	0.908052	1.57322	20.1023
TCGA-HJ-7597-01A-21R-2203-13	805	1	7.58367	44.4628	0.660789	0.409353	1.45768	92.1022	0.945703	5.26503	13.0195	21.1758
TCGA-HU-8238-01A-11R-2343-13	46	0	3.0748	22.2216	0.30599	1.35077	3.11655	59.833	0.502906	0.497753	1.93445	80.1371
TCGA-HU-8244-01A-11R-2343-13	742	0	0.661535	29.7829	0.160711	0.884814	0.0157652	15.0563	0.0838845	0.0446929	0.286034	307.544
TCGA-HU-8249-01A-11R-A36D-31	881	0	10.2299	4.32341	0.510064	10.197	0.416519	105.013	0.945756	3.23888	1.53956	180.712
TCGA-HU-8602-01A-11R-2402-13	679	0	9.21554	0.0160247	0.334277	0.768124	0.712301	96.1368	2.58341	9.31938	1.72825	146.477
TCGA-HU-8604-01A-11R-2402-13	694	0	38.64	0.266304	0.952458	1.14696	34.9083	330.422	3.9447	15.1045	9.44017	257.141
TCGA-HU-8608-01A-11R-2402-13	641	0	5.27964	0.0558676	0.465351	0.688612	0.125965	64.1561	1.37601	0.565409	0.639998	78.3706
TCGA-HU-8610-01A-22R-2402-13	23	0	10.6434	88.6586	0.810468	18.9354	0.00995629	146.829	1.16889	1.72173	1.1639	196.898
TCGA-HU-A4G2-01A-11R-A251-31	739	0	13.4769	10.2445	0.538456	0.864161	0.0788443	173.551	0.741302	0.386324	2.03016	13.053
TCGA-HU-A4G3-01A-11R-A24K-31	170	0	5.28251	3.1112	0.174966	0.460796	1.37553	47.3096	0.321951	0.482514	1.26331	181.756
TCGA-HU-A4G8-01A-11R-A251-31	690	0	9.83541	2.06906	0.298561	0.965863	0.793513	74.3201	1.21244	4.96956	2.55348	36.768
TCGA-HU-A4G9-01A-11R-A24K-31	736	0	1.21636	1.35389	0.126789	0.247226	0.0440496	8.41809	0.10207	0.129039	0.408687	2.65276
TCGA-HU-A4GC-01A-12R-A251-31	99	0	30.3086	125.714	1.0552	1.46395	14.4915	176.377	1.455	14.3564	3.38316	2.98501
TCGA-HU-A4GD-01A-11R-A36D-31	692	0	2.89193	29.3992	1.09087	3.77749	0.867279	16.5016	0.428427	0.479737	4.22169	18.6243
TCGA-HU-A4GF-01A-11R-A24K-31	785	0	5.58145	272.815	0.270338	6.65753	0.106292	48.5732	0.443519	0.211276	6.46108	14.4983
TCGA-HU-A4GH-01A-11R-A24K-31	358	0	5.59178	2.83844	0.252258	8.33869	0.294473	24.7363	0.121304	0.386924	0.915897	6.35016
TCGA-HU-A4GJ-01A-11R-A251-31	650	0	6.6652	8.43829	0.0984235	1.58019	4.20106	81.0312	0.27166	0.598251	1.58567	5.20765
TCGA-HU-A4GP-01A-11R-A251-31	273	0	1.87796	10.3865	0.414425	1.77187	0.316329	40.699	0.226623	0.103973	1.06761	24.9234
TCGA-HU-A4GQ-01A-11R-A36D-31	3	1	42.8025	12.9344	0.610216	0.281373	10.9046	176.502	2.98109	22.1625	6.89405	91.7108
TCGA-HU-A4GT-01A-21R-A251-31	198	0	13.7167	0.87736	0.329762	2.10437	6.2401	78.2021	0.96159	4.8682	3.64707	58.9916
TCGA-HU-A4GU-01A-11R-A251-31	200	0	15.4732	61.4766	0.568017	1.14114	5.41707	130.744	2.12548	16.2054	2.35986	48.5551
TCGA-HU-A4GX-01A-12R-A251-31	616	0	5.23782	3.80291	0.205914	0.658109	1.02163	60.7512	0.487351	0.758763	1.50473	11.8332
TCGA-HU-A4GY-01A-21R-A24K-31	8	0	17.7209	16.0914	0.434235	1.01339	70.1529	227.511	2.76381	0.642986	2.19602	0.271366
TCGA-HU-A4H0-01A-11R-A251-31	64	0	2.73486	26.0958	0.178626	0.0660813	0.241761	25.944	0.174876	0.0625535	0.776158	32.4208
TCGA-HU-A4H2-01A-11R-A251-31	394	0	8.42331	0.782046	0.344295	0.473889	9.89581	84.9042	0.805785	3.00803	2.64956	74.9335
TCGA-HU-A4H3-01A-21R-A251-31	882	0	15.1524	74.1305	0.434775	0.179136	0.806697	144.1	1.58587	6.03979	3.69272	49.171
TCGA-HU-A4H4-01A-21R-A251-31	725	0	9.88697	2.99233	0.509057	1.22393	1.01411	80.084	1.56656	1.05332	1.6241	44.5403
TCGA-HU-A4H5-01A-21R-A251-31	724	0	8.01802	25.7176	0.323658	14.2246	0.487904	174.885	0.683039	0.342909	12.4937	3.41606
TCGA-HU-A4H6-01A-11R-A251-31	644	0	7.81733	30.2209	0.345314	4.19065	1.03728	71.7763	0.528418	0.387197	2.64397	57.3125
TCGA-HU-A4H8-01A-11R-A251-31	428	0	1.80023	4.4195	0.154535	0.316981	0.334407	17.5123	0.270138	0.121763	0.341569	3.79063
TCGA-HU-A4HB-01A-12R-A251-31	477	1	9.73008	123.964	0.217205	2.98477	4.16638	61.8973	0.490368	2.764	1.35898	14.6426
TCGA-HU-A4HD-01A-11R-A251-31	1016	0	12.1425	33.2889	0.840566	20.1989	18.412	87.4614	1.47123	2.82908	14.5847	22.3044
TCGA-IN-7806-01A-11R-2055-13	1106	0	6.72958	1.77082	0.305056	1.59768	15.1422	116.663	0.690602	3.11015	2.56017	37.9744
TCGA-IN-7808-01A-11R-2203-13	105	1	6.72284	0.410321	0.158506	17.4085	1.71583	152.574	0.0955155	0.390013	7.37735	0.449891
TCGA-IN-8462-01A-11R-2343-13	572	0	10.6608	24.3294	0.609674	6.48439	11.8862	123.85	0.910485	2.81267	7.26079	5.40334
TCGA-IN-8663-01A-11R-2402-13	103	1	138.368	5.6234	0.526143	1.78556	2.39222	160.55	8.09917	11.7755	25.381	3.29337
TCGA-IN-A6RI-01A-11R-A32D-31	559	0	4.64678	0.539059	0.184403	0.61907	0.213379	62.8027	0.137881	0.260941	3.58158	16.6725
TCGA-IN-A6RJ-01A-21R-A33Y-31	379	0	2.40036	169.197	0.194107	1.37633	0.957026	44.5782	0.077301	0.150727	0.510697	8.50135
TCGA-IN-A6RL-01A-11R-A32D-31	406	1	13.551	63.7009	0.30237	1.37005	1.18887	58.1554	0.367304	0.10847	8.69226	28.9055
TCGA-IN-A6RN-01A-12R-A33Y-31	594	0	5.49694	24.4103	0.284482	0.645483	2.13802	76.6772	0.371314	0.765107	11.4088	35.4535
TCGA-IN-A6RR-01A-12R-A32D-31	205	1	15.094	84.4276	0.354062	2.38856	0.489227	85.8472	0.309825	0.350714	5.99634	19.7527
TCGA-IN-A6RS-01A-12R-A354-31	383	0	6.75559	43.4092	0.423785	8.69019	0.575382	156.847	0.77075	0.472798	3.40931	80.7081
TCGA-IN-A7NR-01A-11R-A354-31	198	0	7.47179	129.356	0.376658	3.80375	2.22066	113.155	0.483523	2.60208	4.14415	6.75922
TCGA-IN-A7NT-01A-21R-A354-31	323	0	42.4692	5.62233	2.23976	2.49767	7.77582	388.912	6.04963	22.5785	35.564	231.214
TCGA-IN-A7NU-01A-22R-A354-31	356	0	36.4426	792.072	0.761115	5.53355	23.5857	283.997	1.90242	19.4497	11.6176	177.053
TCGA-IN-AB1V-01A-21R-A414-31	479	0	1.15494	29.5951	0.112914	1.39608	0.29814	18.4826	0.0848395	0.0481912	0.37852	2.16139
TCGA-IN-AB1X-01A-11R-A39E-31	411	0	3.7089	76.7198	0.255232	1.8595	0.712937	35.2581	0.527831	0.154181	0.653775	46.3892
TCGA-IP-7968-01A-11R-2203-13	77	0	28.56	26.4606	0.948193	12.2734	38.6387	217.644	2.30984	18.0367	13.6985	1468.67
TCGA-KB-A6F7-01A-12R-A32D-31	1935	0	4.06897	7.69957	0.364743	3.6507	0.141045	25.3735	0.142229	0.0721952	6.05592	38.5007
TCGA-KB-A93G-01A-11R-A39E-31	613	0	98.9484	0.61812	4.31115	25.2004	152.129	990.621	17.2929	69.16	23.2601	1741.68
TCGA-KB-A93H-01A-11R-A39E-31	1145	0	2.87785	10.936	0.145837	12.0619	0.496866	46.0467	0.164281	0.286656	3.83023	10.0619
TCGA-KB-A93J-01A-11R-A39E-31	1124	0	10.0364	0.513152	0.580695	0.848294	3.09962	132.06	1.10142	0.749718	0.861173	15.3767
TCGA-MX-A5UG-01A-21R-A31P-31	113	1	18.0559	67.1909	1.86986	4.27988	35.5012	408.564	3.99222	1.62554	9.35407	35.0814
TCGA-MX-A5UJ-01A-11R-A31P-31	600	0	27.9227	2.89479	1.81662	0.932195	15.6711	239.278	2.76395	9.16826	7.10328	34.8994
TCGA-MX-A663-01A-11R-A31P-31	300	1	35.5821	8.71359	2.15888	3.29971	53.7837	579.262	3.96608	13.0975	13.1132	8.11031
TCGA-MX-A666-01A-11R-A31P-31	427	0	3.74623	2.50376	0.298799	7.01452	0.308178	32.1654	0.272036	0.136154	8.89706	39.3996
TCGA-R5-A7O7-01A-11R-A33Y-31	1389	0	10.7463	2.18987	0.899937	1.19964	3.29169	180.466	0.999461	1.90036	5.69335	226.617
TCGA-R5-A7ZE-01B-11R-A354-31	554	1	6.81771	43.7034	0.298708	4.33014	0.110697	67.6589	0.407447	0.23633	9.80879	59.2869
TCGA-R5-A7ZF-01A-11R-A354-31	259	1	12.5527	29.5836	0.370269	12.9132	2.36318	114.484	0.745812	1.45513	2.03693	59.3457
TCGA-R5-A7ZI-01A-11R-A354-31	2267	0	3.03466	27.207	0.300603	1.18414	0.222799	65.7092	0.27725	0.385986	1.40103	30.196
TCGA-R5-A7ZR-01A-11R-A354-31	185	1	4.55931	17.1532	0.0947556	11.7188	0.116434	30.5485	0.174154	0.041915	2.0988	28.4171
TCGA-R5-A805-01A-11R-A36D-31	281	1	17.764	120.858	0.957804	2.39664	1.58288	126.383	1.94979	9.6351	3.98232	98.0448
TCGA-RD-A7BS-01A-11R-A32D-31	336	1	23.5543	320.732	1.25781	15.6165	30.2363	342.624	2.66714	16.4503	11.1205	60.0738
TCGA-RD-A7BT-01A-11R-A33Y-31	262	1	3.0981	9.8931	0.189567	4.03779	0.720776	44.6877	0.401529	0.326614	7.64929	27.8915
TCGA-RD-A7BW-01A-11R-A32D-31	156	1	48.7752	101.554	1.286	1.16235	52.6796	433.42	4.74076	39.7369	14.6155	5.42101
TCGA-RD-A7C1-01A-11R-A32D-31	507	1	11.7422	2.014	1.05527	1.70776	6.52853	155.34	1.77679	3.59982	2.23673	107.148
TCGA-RD-A8MV-01A-11R-A36D-31	3720	0	5.78334	73.9112	0.471727	4.78092	1.3039	48.7399	0.634243	0.172773	0.999932	40.5832
TCGA-RD-A8MW-01A-11R-A36D-31	1153	1	80.7	209.461	1.15986	0.845906	17.7102	357.845	5.16961	35.3164	14.2106	452.116
TCGA-RD-A8N0-01A-12R-A36D-31	1236	0	12.5085	2.59807	0.300287	0.993629	50.0859	199.068	1.17354	5.45561	3.48009	10.8611
TCGA-RD-A8N1-01A-12R-A36D-31	3519	0	14.5946	6.71184	0.725514	0.80489	22.442	174.084	1.98908	2.2607	3.64502	1.7878
TCGA-RD-A8N2-01A-12R-A36D-31	3540	0	2.30602	30.2954	0.495764	0.28761	20.7983	126.09	1.09009	1.69272	1.9525	0.909531
TCGA-RD-A8N4-01A-21R-A36D-31	2171	0	1.18181	0.474996	0.553461	0.347888	5.89372	50.302	0.309989	0.0974328	0.954555	0.687961
TCGA-RD-A8N5-01A-12R-A36D-31	1747	1	85.9769	30.1677	3.01316	7.68542	43.0522	569.849	6.80327	22.6503	22.2269	652.147
TCGA-RD-A8N6-01A-11R-A36D-31	272	1	13.6936	7.41506	0.483134	6.32789	27.2125	105.992	1.07213	11.0325	17.6267	4.63977
TCGA-RD-A8N9-01A-12R-A39E-31	1083	0	58.3646	45.9253	1.78288	1.35486	46.9711	675.518	9.46039	35.1134	9.26919	39.4058
TCGA-RD-A8NB-01A-12R-A39E-31	513	1	18.5987	20.2353	0.734666	0.692822	11.5206	219.323	2.75055	5.51468	2.36936	17.8959
TCGA-SW-A7EA-01A-12R-A354-31	579	0	40.0786	6.0927	0.946342	0.173836	14.2007	294.99	1.82174	21.0483	15.908	4.76967
TCGA-SW-A7EB-01A-11R-A354-31	176	0	7.66436	1.97566	0.598412	10.2018	1.61984	96.418	0.469175	0.724346	24.0995	52.603
TCGA-VQ-A8DT-01A-11R-A36D-31	1484	0	3.29304	5.95891	0.324184	1.89096	0.319613	24.7867	0.274876	0.205633	1.32073	103.004
TCGA-VQ-A8DU-01A-11R-A36D-31	166	1	22.1117	165.864	0.700512	14.3906	14.354	154.272	1.38031	4.00498	23.3881	38.4665
TCGA-VQ-A8DV-01A-12R-A36D-31	403	1	8.22575	11.7549	0.156133	5.72118	1.03839	44.245	0.239414	0.843582	10.6905	12.3746
TCGA-VQ-A8DZ-01A-11R-A36D-31	396	1	12.3457	75.1222	0.575704	42.3331	5.0934	88.7406	0.910662	2.53707	17.3522	11.0004
TCGA-VQ-A8E0-01A-11R-A414-31	562	1	2.11734	162.408	0.120845	0.877263	0.367866	44.6352	0.245425	0.102775	0.462982	35.1144
TCGA-VQ-A8E2-01A-11R-A36D-31	1319	0	35.5291	3.63096	1.38259	2.92206	55.1614	397.068	2.79125	18.0407	49.737	54.0023
TCGA-VQ-A8E3-01A-11R-A39E-31	661	1	8.01943	63.1087	0.6945	0.11364	3.96664	86.7931	1.13157	3.64011	2.23042	15.1816
TCGA-VQ-A8E7-01B-11R-A414-31	1138	0	13.4081	10.8192	0.603215	1.99017	9.65227	178.051	1.38657	3.83144	3.07715	50.4426
TCGA-VQ-A8P2-01A-11R-A36D-31	1160	0	4.44493	0.299848	0.222751	1.4973	0.262504	59.7547	0.306043	0.767575	1.29892	23.4721
TCGA-VQ-A8P3-01A-11R-A36D-31	1132	0	32.0109	2.86286	1.30688	0.998339	53.6919	237.332	2.13512	15.1814	5.6547	25.3532
TCGA-VQ-A8P5-01A-11R-A39E-31	235	1	47.2267	251.391	0.950507	13.6644	28.7582	288.547	3.6774	34.8735	9.77551	44.3721
TCGA-VQ-A8P8-01A-11R-A39E-31	942	0	8.04966	50.6072	0.481166	2.26386	7.77913	126.181	1.29488	2.53696	2.15223	46.5799
TCGA-VQ-A8PB-01A-11R-A39E-31	1043	1	23.9167	0.492833	0.679552	0.427469	7.0758	155.256	3.28323	26.8318	6.35665	132.441
TCGA-VQ-A8PC-01A-11R-A39E-31	1407	1	5.23174	14.1416	0.423843	4.88954	3.88188	97.4394	0.774127	1.02838	5.92164	21.9466
TCGA-VQ-A8PD-01A-11R-A414-31	496	1	7.09943	118.066	0.906778	4.16368	3.87132	192.403	1.67695	0.740155	3.95917	94.7148
TCGA-VQ-A8PE-01A-11R-A414-31	675	1	8.83202	20.5043	0.362604	41.6429	4.02153	147.728	1.22037	2.19964	15.2181	80.7295
TCGA-VQ-A8PF-01A-11R-A414-31	76	1	9.16857	62.0146	0.526705	0.919294	6.97802	182.099	1.43996	1.49687	2.10812	32.4581
TCGA-VQ-A8PH-01A-12R-A414-31	389	1	8.01877	0.803363	0.103022	2.41871	1.33624	69.425	0.200958	0.284611	15.0974	24.4827
TCGA-VQ-A8PJ-01A-11R-A414-31	82	1	5.86296	3.45154	0.303997	19.9555	2.97355	60.7135	0.305314	0.848858	5.7542	63.4813
TCGA-VQ-A8PK-01A-12R-A414-31	543	1	20.5514	68.6154	0.549927	2.82157	2.74699	201.634	2.35675	11.2098	5.45702	78.0272
TCGA-VQ-A8PM-01A-21R-A414-31	57	1	4.26332	13.6883	0.694363	5.49735	9.93407	179.722	0.910845	1.60486	3.96171	33.0087
TCGA-VQ-A8PO-01A-11R-A414-31	282	1	17.6572	0.88078	0.871023	0.419777	14.064	224.451	2.60614	20.8001	5.82113	105.225
TCGA-VQ-A8PP-01A-21R-A414-31	712	1	45.3917	5.73343	1.11844	3.39737	17.5184	320.864	4.67889	35.3578	8.09139	125.883
TCGA-VQ-A8PQ-01A-11R-A414-31	476	1	15.7933	34.2546	0.619383	2.33929	15.7255	492.652	2.08224	4.50848	1.15172	0.906759
TCGA-VQ-A8PU-01A-12R-A414-31	832	1	3.19047	9.46411	0.298096	2.97371	0.308555	72.4311	0.167709	0.242979	0.83408	166.761
TCGA-VQ-A8PX-01A-12R-A414-31	1964	0	1.34574	3.00233	0.202208	0.954198	0.0465117	21.0193	0.161662	0.106218	0.800728	4.60453
TCGA-VQ-A91A-01A-11R-A414-31	1200	0	60.4618	36.5204	2.76928	34.1806	99.3861	533.873	8.44487	30.5481	12.4807	464.624
TCGA-VQ-A91D-01A-11R-A414-31	356	1	26.3825	0.689962	0.669788	0.382879	6.09856	353.984	2.7197	14.7933	3.84173	116.74
TCGA-VQ-A91E-01A-31R-A414-31	664	0	1.44613	1.36747	0.359659	1.02406	0.115583	17.5972	0.115815	0.0501831	0.529418	74.3008
TCGA-VQ-A91K-01A-11R-A414-31	1862	0	16.1605	17.6116	0.548093	0.27389	22.5632	181.997	2.22625	11.3051	3.77614	2.93186
TCGA-VQ-A91N-01A-11R-A414-31	570	1	1.88322	5.61117	0.171426	9.80911	1.68984	21.5214	0.207721	0.318169	0.958765	84.8126
TCGA-VQ-A91Q-01A-12R-A414-31	633	1	38.6131	24.8692	1.38134	14.9033	33.5384	298.198	3.57858	22.8779	8.10212	213.295
TCGA-VQ-A91S-01A-11R-A414-31	1000	0	5.30356	4.3542	0.267176	18.0107	1.4423	61.8021	0.504577	1.30506	4.10632	366.617
TCGA-VQ-A91U-01A-11R-A414-31	52	1	9.16395	2.22817	0.332759	0.736147	1.53158	77.3009	0.941041	1.25852	1.72989	10.5233
TCGA-VQ-A91V-01A-11R-A414-31	1297	0	3.96659	5.50781	0.193135	1.59393	0.672319	42.5604	0.20119	0.209556	0.844755	9.10424
TCGA-VQ-A91X-01A-12R-A414-31	289	1	0.942963	0.400512	0.0856893	0.982262	0.0516023	23.9943	0.425139	0.105027	1.52221	2.86274
TCGA-VQ-A91Y-01A-11R-A414-31	296	1	33.7358	19.3982	0.798386	0.407083	32.7619	370.951	3.96111	23.8373	6.30025	9.94923
TCGA-VQ-A91Z-01A-11R-A414-31	1690	0	9.37233	0.0496067	0.194823	179.243	2.27959	78.2597	0.473547	2.88225	15.7162	6.01205
TCGA-VQ-A922-01A-11R-A414-31	275	1	32.4406	8.13457	1.25806	8.74791	28.0805	302.724	3.25052	9.79374	16.2583	26.882
TCGA-VQ-A923-01A-11R-A414-31	1	1	5.05728	43.1877	0.366148	1.54229	3.64346	146.645	1.12898	0.563669	1.91952	40.5906
TCGA-VQ-A924-01A-11R-A414-31	1686	1	18.3121	1.79869	0.531866	0.083805	5.8832	199.039	2.27281	19.0432	3.15495	259.603
TCGA-VQ-A925-01A-11R-A414-31	138	1	2.15075	1.4733	0.721578	0.655763	1.12141	46.6817	0.279266	0.592578	3.21827	29.9322
TCGA-VQ-A927-01A-12R-A414-31	200	1	6.83171	10.2271	0.813527	5.78953	1.52677	48.0352	0.593899	0.274436	2.37113	121.561
TCGA-VQ-A928-01A-11R-A414-31	174	1	21.2555	1.38984	1.09443	0.393236	55.9243	308.859	3.69162	22.4936	10.9338	128.961
TCGA-VQ-A92D-01A-11R-A414-31	2032	0	15.833	6.32244	0.763711	7.11703	2.78339	259.728	1.42008	7.79714	3.7117	56.4526
TCGA-VQ-A94O-01A-11R-A414-31	640	1	5.92101	5.46959	0.273154	5.03041	0.594883	114.59	0.406996	0.621112	22.3755	97.9712
TCGA-VQ-A94P-01A-13R-A414-31	81	1	8.54905	2.66281	0.623749	0.524802	9.7449	130.431	1.41464	1.38898	3.26308	3.98416
TCGA-VQ-A94R-01A-11R-A414-31	1294	1	12.9836	1.88673	1.10948	1.31114	53.1115	411.672	2.65386	10.8414	5.91609	0.462127
TCGA-VQ-A94T-01A-11R-A414-31	342	1	4.34361	0.218585	0.621114	5.76498	0.50368	111.832	1.04579	1.80661	1.91278	19.2324
TCGA-VQ-A94U-01A-12R-A414-31	819	0	7.22111	7.08191	0.736822	0.879368	20.0737	214.617	1.48468	1.22628	3.52165	4.78043
TCGA-VQ-AA64-01A-11R-A414-31	560	1	68.6063	4.12315	2.87278	0.483474	50.3669	572.724	10.0112	50.0635	21.005	38.4601
TCGA-VQ-AA68-01A-11R-A414-31	1328	0	2.88141	277.058	0.193931	0.730639	0.682211	50.7304	0.412595	1.13729	1.10666	8.69419
TCGA-VQ-AA69-01A-11R-A414-31	864	0	2.19681	6.3822	0.185515	0.150948	0.737084	27.9931	0.457886	0.444112	1.07075	15.0392
TCGA-VQ-AA6A-01A-11R-A414-31	1184	0	4.52076	9.30656	0.574025	1.76374	2.93562	80.7899	0.240982	0.582956	2.3903	48.3617
TCGA-VQ-AA6D-01A-11R-A414-31	521	0	12.6549	6.67823	0.408826	6.02147	1.37705	91.8282	0.639555	1.5309	4.63724	52.0682
TCGA-VQ-AA6F-01A-31R-A414-31	1646	0	2.57736	39.8278	0.28474	2.29882	0.912076	78.8068	0.376041	0.0858921	0.810348	72.9481
TCGA-VQ-AA6G-01A-11R-A414-31	792	1	3.65309	7.09079	0.274487	7.65938	1.02993	79.8277	0.662915	1.14447	1.1443	35.837
TCGA-VQ-AA6J-01A-11R-A414-31	838	0	23.6504	31.6382	0.323401	9.97757	1.19116	230.497	2.50147	1.42387	4.15235	13.0671
TCGA-VQ-AA6K-01A-11R-A414-31	378	1	17.8041	45.5249	0.901207	2.45847	28.7537	212.756	2.00458	23.8034	2.85258	24.7097
TCGA-ZA-A8F6-01A-23R-A36D-31	525	0	10.725	41.5572	0.473256	0.850802	24.1364	136.353	1.26076	1.56204	1.69123	18.8826
TCGA-ZQ-A9CR-01A-11R-A39E-31	24	1	77.1592	35.3152	2.66424	9.85881	16.0341	605.931	4.37536	34.7039	12.6849	1569.53
