# Supplementary material for: Development and Validation of a Novel Prognosis Prediction Model for Patients With Stomach Adenocarcinoma
Source: Front Med (Lausanne). 2021 Dec 22;8:793401. doi: 10.3389/fmed.2021.793401 (PMC8727349; doi:10.3389/fmed.2021.793401)
Supplement: Additional File 1 — Supplementary Table 1. [file Data_Sheet_1.ZIP › Additional file 4.xlsx]

## Sheet: Training group
event	time	Age	Gender	T stage	M stage	N stage	Histologic_grade	Risk score
0	335	>=65	MALE	T4	M0		G1	3.83103
1	141	<=65	MALE		M0		G3	11.8138
1	940	>=65	FEMALE	T2	M0		G1	22.8684
1	291	<=65	MALE	T2	M0	N1	G3	19.3823
0	0	>=65	MALE		M0		G2	8.45463
0	0	>=65	MALE		M0	N1	G3	9.1195
0	0	>=65	FEMALE	T4	M0	N2	G3	4.14786
0	0	>=65	MALE		M0		G3	12.4041
0	0	>=65	FEMALE		M0		G2	16.0659
0	0	>=65	FEMALE	T2	M0		G1	1.76061
0	1055	>=65	FEMALE	T3	M0	N0	G3	7.56181
0	0	<=65	MALE	T3	M0	N0	G3	4.43172
1	422	<=65	MALE	T3	M0	N1	G3	3.17228
0	416	>=65	MALE	T3	M0	N0	G3	10.2795
1	588	<=65	FEMALE	T3	M0	N1	G3	10.6183
0	1190	<=65	MALE	T3	M0	N1	G3	10.5785
1	794	<=65	FEMALE	T3	M0	N2	G3	10.0695
1	279	>=65	MALE	T4	M0	N0	G2	8.85028
1	779	>=65	FEMALE	T3	M0	N3	G3	15.189
1	370	<=65	FEMALE	T3	M0	N3	G3	13.6642
0	273	<=65	MALE	T2	M0	N0	G2	0.47025
0	1223	>=65	MALE	T3	M0	N0	G2	6.65221
0	940	>=65	MALE	T3	M0	N2	G3	4.72049
0	949	<=65	FEMALE	T3	M0	N0	G3	4.32906
0	1367	<=65	FEMALE	T3	M0	N0	G3	8.20728
0	280	>=65	MALE	T3	M0	N0		3.77645
1	552	<=65	MALE	T4	M0	N1	G2	9.78916
1		>=65	MALE	T4	M0	N0	G3	6.01712
0	899	<=65	MALE	T4	M0	N0	G3	9.34604
1	439	>=65	MALE	T4	M0	N1	G3	24.2068
0	981	>=65	FEMALE	T4	M0	N0	G2	12.5626
1	245	>=65	FEMALE	T4	M0	N3	G3	8.26068
1	81	<=65	MALE	T4	M1	N3	G3	7.11013
1	474	<=65	FEMALE	T4	M0	N2	G3	4.04862
0	675	<=65	FEMALE	T4	M0	N2	G3	10.8212
1	533	>=65	FEMALE	T3	M0	N0	G3	7.5778
1	801	<=65	MALE	T3	M0	N3	G3	2.35621
0	131	>=65	FEMALE	T2	M0	N0	G3	1.72003
0	427	>=65	FEMALE	T3	M0	N3	G3	2.31419
0	224	<=65	MALE	T3	M0	N1	G3	14.0143
0	113	>=65	MALE	T4	M0	N2	G3	3.21383
0	164	<=65	MALE	T3	M0	N2	G2	7.62275
1	766	<=65	MALE	T4	M0	N1	G2	5.39119
0	280	>=65	FEMALE	T4	M0	N3	G3	11.0939
0	615	>=65	FEMALE	T1	M0	N0	G2	3.38779
0	389	<=65	FEMALE	T4	M0	N0	G3	8.02887
0	825	<=65	MALE	T4	M0	N1	G3	1.20176
0	0	<=65	FEMALE	T2	M0	N0	G2	7.35591
0	972	<=65	MALE	T4	M1	N2	G2	5.09561
1	300	>=65	MALE	T4	M0	N2	G3	5.79321
1	250	>=65	FEMALE	T4	M0	N2	G3	4.19685
0	325	<=65	FEMALE	T3	M0	N3	G2	13.0936
1	422	>=65	MALE	T3	M0	N3	G3	15.3926
0	0	>=65	FEMALE	T4	M0	N3	G3	16.5386
0	16	<=65	MALE	T4	M0	N2	G3	6.70444
0	862	<=65	MALE	T4	M0	N1	G3	15.8472
0	20	>=65	FEMALE	T3	M0	N0	G2	10.6549
0	411	>=65	FEMALE	T3	M0	N3	G3	5.5437
0	400	<=65	FEMALE	T3	M0	N0	G1	11.4244
1	401	>=65	MALE	T3	M0	N1	G3	5.22848
1	341	>=65	FEMALE	T3	M0	N0	G3	16.3696
0	381	>=65	FEMALE	T3	M0	N1	G3	10.4357
1	218	>=65	FEMALE	T2	M0	N1	G2	8.73163
0	383	>=65	FEMALE	T3	M0	N1	G3	4.37586
1	354	<=65	MALE	T3	M0	N0	G2	3.94816
0	374	<=65	MALE	T3	M0	N1	G3	11.6767
1	200	>=65	MALE	T3	M0	N0	G3	14.4011
0	92	>=65	FEMALE	T4	M1	N1	G3	12.038
1	31	>=65	MALE	T3	M1	N2	G3	10.2169
0	245	>=65	MALE	T2	M0	N1	G2	11.2357
1	122	>=65	FEMALE	T3	M1	N3	G3	2.27651
1	426	>=65	MALE	T2	M0	N2	G2	13.5265
0	0	>=65	MALE	T2	M0	N0	G3	4.85718
0	1431	>=65	MALE	T2	M0	N2	G3	3.49948
1	0	>=65	FEMALE	T3	M1	N3	G3	13.8854
0	699	>=65	MALE	T3	M0	N1	G3	13.3722
0	942	<=65	FEMALE	T2	M0	N0	G3	6.74069
1	30	>=65	MALE	T2	M0	N0	G3	2.0811
0	183	<=65	MALE	T4	M0	N1	G3	4.00045
1	366	<=65	MALE	T3	M1	N3	G3	16.1285
1	457	>=65	MALE	T2	M0	N0	G3	29.0755
1	881	>=65	MALE	T1	M0	N0	G2	0.640446
1	782	<=65	FEMALE	T2	M0	N3	G2	3.47626
0	625	<=65	FEMALE	T2	M0	N1	G3	12.2319
0	573	<=65	MALE	T2	M0	N2	G3	17.3829
0	564	>=65	MALE	T2	M0	N2	G3	9.65127
0	566	<=65	MALE	T2	M0	N0	G3	15.8891
0	543	<=65	MALE	T2	M0	N1	G3	15.0015
0	523	>=65	FEMALE	T3	M0	N2	G2	2.78247
0	486	>=65	FEMALE	T2	M0	N2	G2	7.03325
1	376	<=65	MALE	T2	M0	N3	G3	20.6717
0	511	<=65	MALE	T2	M0	N2	G2	16.889
0	593	<=65	MALE	T3	M0	N0	G3	1.28773
0	523	>=65	MALE	T2	M0	N3	G3	10.7265
1	554	>=65	MALE	T3	M0	N2	G3	1.43983
0	643	>=65	MALE	T2	M0	N0	G2	27.3007
0	636	>=65	FEMALE	T2	M0	N2	G2	1.92677
0	449	<=65	FEMALE	T2	M0	N2	G3	1.99667
1	348	>=65	FEMALE	T3	M0	N3	G3	2.95203
0	678	>=65	FEMALE	T2	M0	N0	G3	18.8108
1	255	<=65	MALE	T3	M0	N1	G3	4.56525
1	132	<=65	FEMALE	T4	M1	N3	G3	28.5148
0	200	>=65	MALE	T1		N1	G2	2.41875
0	440	>=65	MALE	T2	M0	N0	G3	3.84845
1	106	>=65	MALE	T2		N0	G2	3.60693
0	594	>=65	MALE	T3	M0	N1	G2	8.40969
1	428	>=65	MALE	T4		N3	G3	5.32791
0	678	>=65	MALE	T4		N3	G3	3.70959
1	1811	<=65	MALE	T2	M0	N0	G3	3.02942
1	168	>=65	MALE	T3	M0	N2	G3	35.8099
0	1918	<=65	FEMALE	T2	M0	N3	G2	2.55473
0	1588	<=65	MALE	T1	M0	N0	G2	1.3649
0	928	>=65	FEMALE	T4	M0	N3	G3	1.71804
1	805	>=65	FEMALE	T2		N0	G3	5.04735
0	46	<=65	MALE	T3	M0		G2	1.14899
0	742	>=65	FEMALE	T1	M0	N0	G1	0.227646
0	679	<=65	FEMALE	T4	M0	N0	G3	2.2359
0	694	>=65	FEMALE	T3	M0	N0	G2	9.92013
0	23	>=65	MALE	T1	M0	N0	G2	2.437
0	739	<=65	MALE	T3	M0	N1	G3	3.15775
0	736	>=65	FEMALE	T1	M0	N0	G2	0.358884
0	358	>=65	MALE	T1	M0	N0	G2	1.33442
0	650	<=65	FEMALE	T4	M0	N3	G3	1.69098
0	273	<=65	FEMALE	T2	M0	N1	G2	0.708614
1	3	>=65	MALE	T4	M0	N2	G2	9.94188
0	198	>=65	FEMALE	T3	M0	N0	G3	3.60056
0	616	>=65	FEMALE	T4	M0	N2	G3	1.41999
0	8	>=65	FEMALE	T4	M0	N1	G3	3.9802
0	64	>=65	MALE	T4	M0	N3	G3	0.750938
0	394	<=65	FEMALE	T3	M0	N3	G2	2.34567
0	882	<=65	FEMALE	T4	M0	N3	G3	3.89762
0	725	<=65	FEMALE	T2	M0	N2	G3	2.37183
0	644	>=65	FEMALE	T3	M0	N2	G2	2.23423
1	477	>=65	MALE	T2	M0	N2	G3	2.21936
0	1016	>=65	MALE	T3	M0	N2	G2	6.35669
0	559	<=65	MALE	T1	M0	N0	G2	1.86893
0	379	<=65	MALE	T1	M0	N0	G3	0.618857
1	406	>=65	MALE	T2	M0	N1	G2	4.93747
1	205	>=65	MALE	T3	M0	N1	G3	4.50369
0	198	<=65	FEMALE	T3	M1	N3	G3	2.57829
0	323	>=65	FEMALE	T3	M0	N1	G3	17.9172
0	411	>=65	FEMALE	T3	M0	N0	G3	0.912664
0	77	>=65	MALE	T3		N2	G2	9.18378
0	1935	<=65	FEMALE	T1	M0	N1	G3	2.46122
0	1124	>=65	MALE	T2	M0	N1	G3	2.20487
1	113	>=65	MALE	T3	M0	N1	G3	6.21849
0	600	>=65	FEMALE	T3	M0	N2	G3	7.43316
0	2267	<=65	FEMALE	T4	M1	N1	G3	0.996036
1	281	>=65	MALE	T3	M0	N2	G3	4.54608
1	262	>=65	MALE	T3	M0	N3	G3	2.68242
1	507	>=65	MALE	T2	M0	N0	G3	2.97149
1	1153	>=65	MALE	T3	M0	N2	G3	19.0825
0	1236	<=65	FEMALE	T3	M0	N2	G3	3.32407
0	2171	<=65	FEMALE	T3	M0	N1	G3	0.570887
0	579	<=65	FEMALE	T2	M0	N0		11.9305
0	176	<=65	MALE	T3	M0	N2	G2	8.05918
0	1484	<=65	MALE	T3	M0	N3	G3	1.02669
0	1138	<=65	MALE	T3	M1	N1	G2	3.43531
0	1160	>=65	MALE	T4	M0	N1	G2	1.21864
0	1132	>=65	MALE	T4	M0	N1	G2	7.71239
1	235	>=65	MALE	T3	M0	N0	G3	11.5896
0	942	>=65	FEMALE	T4	M0	N0	G2	2.16473
1	1043	>=65	FEMALE	T3	M0	N0	G2	6.27218
1	675	>=65	MALE	T3	M0	N3	G3	5.83131
1	389	<=65	MALE	T3	M0	N3	G2	5.6054
1	57	<=65	MALE	T4	M0	N3	G3	1.98328
0	1964	<=65	MALE	T1	M0	N0	G2	0.501787
1	633	<=65	MALE	T3	M0	N3	G3	9.61292
1	296	>=65	MALE	T4	M0	N3	G3	8.11619
0	1690	>=65	FEMALE	T3	M0	N1	G2	6.03803
1	61	>=65	MALE	T3	M0	N1	G3	1.52586
1	200	>=65	MALE	T3	M0	N3	G1	2.05351
1	174	<=65	MALE	T3	M0	N3	G2	7.08917
0	2032	>=65	MALE	T2	M0	N0	G2	4.08177
1	640	>=65	MALE	T4	M0	N3	G2	7.21275
1	81	<=65	MALE	T4				2.58411
1	342	>=65	MALE	T3	M0	N2	G3	1.43101
0	1328	<=65	FEMALE	T4	M0	N3	G2	0.869202
0	864	<=65	MALE	T3	M0	N2	G2	0.731076
0	1184	<=65	MALE	T4	M0	N3	G2	1.58658
0	521	<=65	FEMALE	T4	M0	N1	G2	3.68744
1	792	>=65	MALE	T3	M0	N0	G2	1.03713
0	838	>=65	MALE	T4	M0	N2	G3	5.59886
1	378	<=65	MALE	T4	M0	N3	G3	4.21982
0	525	>=65	MALE	T2		N0	G2	2.53979
1	24	>=65	FEMALE	T4		N3	G3	18.2555

## Sheet: Testing group
event	time	Age	Gender	T stage	M stage	N stage	Histologic_grade	Risk score
0	1765	>=65	MALE	T2		N0	G2	10.3117
0	356	<=65	MALE	T2	M0	N0	G3	5.60388
0	595	<=65	MALE	T4	M0	N3	G3	15.4444
0	288	<=65	MALE	T4	M0		G3	11.8313
0	287	<=65	MALE	T4	M0		G2	29.021
1	558	>=65	MALE		M0	N1	G2	4.84699
1	124	>=65	FEMALE	T3	M0	N1	G3	2.30734
1	284	>=65	MALE		M0	N1	G2	14.0079
1	294	>=65	FEMALE		M0		G2	8.80621
1	188	<=65	MALE	T2	M0	N0	G2	7.04659
1	201	>=65	FEMALE	T2	M0	N1	G2	1.71949
0	0	>=65	MALE	T2	M0		G2	1.47859
0	0	<=65	MALE	T3			G2	8.20018
0	0	>=65	FEMALE	T4	M0	N0	G3	14.6865
0	0	<=65	FEMALE	T3			G3	12.7249
0	485	<=65	MALE	T2	M0	N1	G3	3.43694
1	526	>=65	FEMALE	T3	M0	N1	G2	17.8928
0	997	<=65	FEMALE	T3	M0	N0	G3	15.9718
0	491	>=65	MALE	T3	M0	N0	G3	5.09585
0	666	<=65	MALE	T3	M1	N3	G3	7.97965
0	1072	>=65	FEMALE	T3	M0	N0	G3	6.23611
0	1090	>=65	FEMALE	T2	M0	N0	G3	9.21894
0	1023	>=65	MALE	T3	M0	N0	G2	9.86777
0	1210	<=65	FEMALE	T3	M0	N1	G2	10.6355
1	466	<=65	MALE	T3	M0	N1	G3	4.39253
1	874	<=65	MALE	T3	M0	N3	G3	12.4299
1	105	>=65	MALE	T3	M0	N1	G2	13.5486
1	276	<=65	FEMALE	T3	M1	N3		12.2506
0	1010	<=65	MALE	T4	M0	N1	G3	14.3919
0	1133	<=65	FEMALE	T4	M0	N2	G3	9.78614
1	348	>=65	FEMALE	T2	M0	N2	G3	8.10381
0	21	<=65	FEMALE	T4	M0	N1	G2	6.03627
1	292	>=65	FEMALE	T4	M0	N3	G3	11.0238
0	895	<=65	MALE	T3	M0	N0	G3	8.04218
1	607	<=65	MALE	T3	M0	N1		12.1185
1	67	<=65	FEMALE	T4	M0	N0	G3	4.56009
0	225	<=65	MALE	T4	M0	N3		2.4495
0	946	>=65	FEMALE	T4	M0	N2	G3	2.07975
0	29	>=65	FEMALE	T3	M0	N0	G3	11.6032
1	359	<=65	MALE	T3	M0	N3	G3	1.14982
0	951	<=65	MALE	T4	M0	N3	G3	4.01443
0	450	>=65	FEMALE	T4	M0	N1	G2	12.015
0	21	<=65	MALE	T4	M0	N3	G3	3.92031
1	762	>=65	FEMALE	T4	M0	N3	G3	16.2018
0	34	<=65	FEMALE	T3	M0	N0	G3	7.17526
1	284	<=65	MALE	T4	M0	N2	G3	9.13908
0	856	>=65	MALE	T4	M0	N3	G3	6.70134
1	191	<=65	FEMALE	T4	M0	N1	G3	4.66469
0	229	<=65	MALE	T3	M0	N3	G3	0.660838
0	813	>=65	FEMALE	T3	M0	N3	G3	10.2736
0	754	>=65	MALE	T2	M0	N0	G2	16.4022
0	991	<=65	MALE	T4	M0	N0	G3	1.58135
1	635	>=65	MALE	T4	M0	N1	G3	1.98692
0	1038	<=65	FEMALE	T3	M0	N0	G3	2.34697
1	45	>=65	MALE	T4	M0	N3	G3	9.6476
1	869	<=65	MALE	T4	M0	N2	G3	8.21337
0	989	<=65	MALE	T4	M0		G3	6.01251
0	14	<=65	MALE	T3	M0	N0	G3	2.97879
0	35	>=65	MALE	T4	M0	N2	G3	3.06516
1	491	>=65	FEMALE	T3	M0	N3	G2	4.52539
0	408	>=65	MALE	T3	M0	N0	G2	28.4465
0	396	<=65	MALE	T2	M0	N1	G3	8.72049
0	368	>=65	MALE	T3	M0	N1	G2	8.40404
1	377	<=65	MALE	T3	M0	N0	G3	9.47817
0	388	<=65	FEMALE	T3	M0	N0	G3	13.4314
0	383	>=65	FEMALE	T3	M0	N1	G3	9.92756
0	375	<=65	FEMALE	T4	M0	N0	G3	5.79363
0	374	>=65	MALE	T4	M1	N0	G2	11.7126
0	377	<=65	MALE	T3	M0	N0	G3	7.57392
0	468	<=65	MALE	T3	M0	N0	G3	16.094
0	367	<=65	MALE	T3	M0	N0	G3	1.2021
0	390	<=65	MALE	T3	M0	N1	G3	6.88793
1	192	>=65	MALE	T3	M0	N0	G2	16.9721
1	344	<=65	MALE	T3	M0	N0	G3	11.4464
0	378	<=65	MALE	T3	M0	N0	G2	3.17229
1	353	>=65	FEMALE	T3	M0	N1	G3	15.8784
0	371	>=65	FEMALE	T3	M0	N0	G2	18.1235
0	485	>=65	MALE	T2	M0	N1	G3	11.2011
0	243	<=65	MALE	T2	M0	N0	G2	0.953263
0	1645	<=65	MALE	T4	M0	N2	G3	3.9535
0	912	>=65	MALE	T1	M0	N0	G2	1.69234
1	669	>=65	FEMALE	T4	M1	N1	G2	6.28992
1	274	>=65	FEMALE	T4	M1	N3	G3	7.6843
0	577	>=65	FEMALE	T2	M0	N0	G2	5.75795
1	215	>=65	MALE	T3	M0	N3	G3	1.88565
0	0	>=65	MALE	T4	M0	N3	G3	5.31615
0	0	>=65	MALE	T4	M1	N2	G2	0.868788
1	212	<=65	MALE	T2	M0	N1	G3	1.32802
1	1095	>=65	FEMALE	T2	M0	N1	G2	3.49597
0	31	<=65	FEMALE	T4	M1	N0	G1	19.2157
0	30	>=65	FEMALE	T3	M1	N2	G3	3.87334
0	3196	>=65	MALE	T2	M0	N1	G3	8.43588
1	2100	>=65	MALE	T2	M0	N3	G2	1.03228
1	243	>=65	MALE	T3	M0	N1	G3	2.34549
0	385	>=65	MALE	T3	M0	N2	G3	5.59441
1	406	<=65	MALE	T2	M0	N2	G3	15.3448
1	312	<=65	MALE	T2	M0	N1	G2	2.2304
0	463	>=65	FEMALE	T2	M0	N0	G2	2.19881
0	375	>=65	MALE	T2	M0	N0	G2	18.3824
0	752	<=65	MALE	T3	M0	N3	G3	7.48136
1	446	<=65	FEMALE	T3	M0	N3	G3	3.71494
0	500	>=65	MALE	T3	M0	N3	G3	2.58032
0	1108	<=65	MALE	T3	M0	N1	G3	2.52389
0	342	>=65	FEMALE	T2	M0	N2	G3	3.42046
0	344	>=65	FEMALE	T3	M0	N2	G3	23.0034
1	618	>=65	MALE	T3	M0	N2	G3	6.36046
0	476	<=65	MALE	T2	M0	N0	G3	3.51919
0	607	<=65	FEMALE	T3	M0	N2	G2	1.95906
1	243	>=65	FEMALE	T3		N1	G3	5.36242
1	2197	>=65	MALE	T2	M0	N0	G2	5.04881
0	647	>=65	MALE	T3	M0	N3	G3	7.27335
0	346	>=65	MALE	T3	M0	N0	G2	16.827
0	519	>=65	MALE	T3		N0	G2	10.0937
1	153	<=65	MALE	T3	M0	N1	G3	9.10367
0	413	<=65	MALE	T3		N1	G2	3.78236
0	17	>=65	MALE	T3		N2	G2	11.399
0	7	<=65	MALE	T4		N3	G3	1.75646
0	189	>=65	MALE	T1	M0	N1	G2	0.711483
0	2351	<=65	MALE	T2	M0	N1	G2	3.63005
0	881	>=65	MALE	T3	M0	N2	G2	2.40979
0	641	>=65	MALE	T4	M0	N2	G3	1.23738
0	170	<=65	MALE	T2	M0	N2	G2	1.35805
0	690	>=65	FEMALE	T3	M0	N1	G3	2.57384
0	99	>=65	MALE	T4	M0	N2	G3	6.73781
0	692	<=65	MALE	T3	M0	N1	G3	1.8638
0	785	>=65	MALE	T3	M0	N0	G2	2.83818
0	200	>=65	MALE	T3	M0	N1	G3	3.60574
0	724	>=65	MALE	T2	M0	N0		4.93666
0	428	>=65	MALE	T1	M0	N1	G2	0.454562
0	1106	<=65	MALE	T3	M0	N1	G3	1.99819
1	105	<=65	MALE	T3	M1	N3	G3	3.28074
0	572	>=65	MALE	T2	M0	N1	G2	4.05715
1	103	>=65	MALE	T2	M0	N2	G3	32.8154
0	594	>=65	FEMALE	T1	M0	N2	G2	4.16427
0	383	>=65	MALE	T1	M0	N0	G2	2.25616
0	356	>=65	MALE	T3	M0	N3	G3	10.0603
0	479	<=65	MALE	T1	M0	N0	G2	0.337032
0	613	>=65	MALE	T2	M0	N0	G1	25.4312
0	1145	>=65	FEMALE	T3	M0	N1	G1	1.5993
1	300	>=65	MALE	T3	M0	N0	G3	10.5452
0	427	<=65	MALE	T2			G2	3.15972
0	1389	<=65	MALE	T3	M1	N1	G2	3.69765
1	554	>=65	FEMALE	T3	M0	N2	G2	3.98075
1	259	>=65	FEMALE	T4	M1	N1	G2	2.95774
1	185	>=65	FEMALE	T3	M0		G2	1.43643
1	336	<=65	MALE	T3	M0	N1	G3	7.60328
1	156	>=65	FEMALE	T2	M0	N0	G3	13.2401
0	3720	<=65	MALE	T3	M0	N2	G3	1.42992
0	3519	>=65	MALE	T3	M0	N2	G3	3.83366
0	3540	<=65	FEMALE	T2	M0	N0	G3	1.04046
1	1747	>=65	MALE	T3	M0	N1	G2	22.5639
1	272	>=65	FEMALE	T2	M0	N2	G3	7.4007
0	1083	<=65	FEMALE	T2	M0	N1	G3	13.6762
1	513	>=65	FEMALE	T3	M0	N1	G3	4.23441
1	166	<=65	MALE	T3	M0	N2	G2	10.5801
1	403	<=65	MALE	T2	M0	N0	G2	4.45831
1	396	>=65	MALE	T4	M1	N3	G3	7.10057
1	562	>=65	MALE	T3	M0	N2	G3	0.541168
0	1319	<=65	MALE	T3	M0	N2	G2	20.3212
1	661	>=65	MALE	T3	M0	N0	G3	2.21386
1	1407	>=65	MALE	T3	M0	N1	G3	2.65124
1	496	>=65	MALE	T4	M0	N3	G2	2.5495
1	76	>=65	MALE	T3	M0	N3	G3	2.3709
1	82	<=65	MALE	T4	M1	N2		2.7039
1	543	<=65	MALE	T3	M0	N3	G2	5.3976
1	282	>=65	MALE	T4	M0	N0	G3	4.99601
1	712	>=65	MALE	T4	M0	N1	G2	10.8183
1	476	<=65	FEMALE	T4	M1	N1	G2	3.36192
1	832	>=65	FEMALE	T4	M0	N1	G3	0.871242
0	1200	>=65	MALE	T3	M0	N3	G1	15.1059
1	356	>=65	MALE	T4	M0	N2	G2	6.06528
0	664	>=65	FEMALE	T4	M0	N0	G3	0.473048
0	1862	>=65	MALE	T3	M0	N1	G2	4.12103
1	570	<=65	FEMALE	T4	M0	N3	G2	0.639744
0	1000	<=65	MALE	T4	M0	N1		2.14645
1	52	>=65	MALE	T3	M0	N1	G2	2.23545
0	1297	<=65	MALE	T3	M0	N2	G2	1.00196
1	289	>=65	MALE	T3	M0	N2	G3	0.602983
1	275	>=65	MALE	T4	M0	N1	G2	10.6652
1	1686	>=65	MALE	T3	M0	N0	G2	4.34219
1	138	>=65	MALE	T3	M0	N2	G2	1.39227
1	1294	<=65	MALE	T4	M0	N2	G2	4.20055
0	819	>=65	MALE	T4	M0	N0	G3	2.42488
1	560	>=65	MALE	T3	M0	N2	G2	18.9304
0	1646	<=65	MALE	T3	M0	N1	G2	0.748413
