# Supplementary material for: Development and Validation of a Novel Prognosis Prediction Model for Patients With Stomach Adenocarcinoma
Source: Front Med (Lausanne). 2021 Dec 22;8:793401. doi: 10.3389/fmed.2021.793401 (PMC8727349; doi:10.3389/fmed.2021.793401)
Supplement: Additional File 1 — Supplementary Table 1. [file Data_Sheet_1.ZIP › Additional file 5.xlsx]

## Sheet: Training group表达矩阵
gene	TCGA-BR-8381-01A-11R-2402-13	TCGA-BR-A4J6-01A-11R-A251-31	TCGA-VQ-A8PE-01A-11R-A414-31	TCGA-D7-8572-01A-11R-2343-13	TCGA-CG-5726-01A-11R-1602-13	TCGA-BR-8485-01A-11R-2402-13	TCGA-HU-A4H0-01A-11R-A251-31	TCGA-BR-8589-01A-11R-2402-13	TCGA-CD-5800-01A-11R-1602-13	TCGA-FP-8209-01A-11R-2343-13	TCGA-CG-5721-01A-11R-1602-13	TCGA-F1-6874-01A-11R-1884-13	TCGA-BR-6710-01A-11R-1884-13	TCGA-VQ-AA6K-01A-11R-A414-31	TCGA-IN-A7NR-01A-11R-A354-31	TCGA-CD-A487-01A-21R-A24K-31	TCGA-ZQ-A9CR-01A-11R-A39E-31	TCGA-BR-8483-01A-31R-2402-13	TCGA-BR-8368-01A-11R-2343-13	TCGA-VQ-A8P3-01A-11R-A36D-31	TCGA-BR-8296-01A-11R-2343-13	TCGA-CG-4306-01A-01R-1157-13	TCGA-CD-A4MG-01A-11R-A251-31	TCGA-BR-6705-01A-12R-1884-13	TCGA-F1-6177-01A-11R-1802-13	TCGA-ZA-A8F6-01A-23R-A36D-31	TCGA-BR-8680-01A-11R-2402-13	TCGA-RD-A7BT-01A-11R-A33Y-31	TCGA-D7-A4Z0-01A-22R-A251-31	TCGA-BR-8679-01A-11R-2402-13	TCGA-FP-7829-01A-11R-2055-13	TCGA-HF-7133-01A-11R-2055-13	TCGA-CD-8532-01A-11R-2343-13	TCGA-CG-4475-01A-01R-1157-13	TCGA-CD-8526-01A-11R-2343-13	TCGA-VQ-A8P8-01A-11R-A39E-31	TCGA-HU-8610-01A-22R-2402-13	TCGA-BR-8289-01A-11R-2343-13	TCGA-D7-5577-01A-01R-1602-13	TCGA-FP-7916-01A-11R-2203-13	TCGA-BR-8687-01A-11R-2402-13	TCGA-HJ-7597-01A-21R-2203-13	TCGA-BR-8284-01A-11R-2343-13	TCGA-IN-A6RJ-01A-21R-A33Y-31	TCGA-CD-8527-01A-11R-2343-13	TCGA-R5-A805-01A-11R-A36D-31	TCGA-D7-8578-01A-21R-2343-13	TCGA-VQ-A92D-01A-11R-A414-31	TCGA-D7-6526-01A-11R-1802-13
CTHRC1	53.6513	42.0294	8.83202	56.478	1.37735	23.7439	2.73486	5.05361	18.8877	7.48871	14.689	12.6488	1.37268	17.8041	7.47179	50.4069	77.1592	24.9722	6.21885	32.0109	14.653	41.3802	62.3712	48.9755	7.41406	10.725	20.3127	3.0981	6.15453	32.1315	26.7956	8.02384	15.9227	58.1246	27.6265	8.04966	10.6434	18.7282	13.4775	21.2475	16.4976	7.58367	28.1536	2.40036	28.5358	17.764	96.1734	15.833	8.64133
P4HA3	1.47832	0.480646	0.362604	1.46455	0.075166	1.53259	0.178626	0.339758	0.496753	0.802446	0.513073	1.01376	0.111835	0.901207	0.376658	1.11678	2.66424	0.517806	0.400898	1.30688	0.972266	1.51911	1.26606	4.47195	0.246334	0.473256	0.556996	0.189567	0.292625	1.53529	0.949643	0.388001	0.41734	1.92951	0.865392	0.481166	0.810468	1.76963	0.32443	0.504771	0.695311	0.660789	1.43388	0.194107	0.701768	0.957804	2.41194	0.763711	0.36313
FAP	5.4128	1.48483	1.22037	5.76884	0.0607485	2.17446	0.174876	0.270912	0.759204	2.54358	1.36113	3.37188	0.0320111	2.00458	0.483523	2.48559	4.37536	1.49958	0.611392	2.13512	1.55246	5.00462	2.74181	5.57725	1.29369	1.26076	0.954226	0.401529	0.513832	3.01093	2.90546	0.926687	1.56361	9.92774	1.92877	1.29488	1.16889	2.56713	0.892685	2.62772	1.05084	0.945703	3.40825	0.077301	1.20522	1.94979	6.1191	1.42008	0.734382
COL10A1	34.8398	33.4872	2.19964	34.0878	0.060387	9.92122	0.0625535	0.159349	3.02114	5.06209	3.15525	21.2871	0.0660889	23.8034	2.60208	27.9994	34.7039	21.0302	1.86664	15.1814	3.1945	36.0582	19.4726	26.827	13.0259	1.56204	14.3561	0.326614	0.0650322	14.7558	15.7743	2.29672	9.91988	35.0572	15.9049	2.53696	1.72173	18.251	2.71572	8.81291	11.7915	5.26503	17.4104	0.150727	24.2236	9.6351	93.0556	7.79714	5.43721
MFAP2	13.9663	10.1976	15.2181	22.6315	1.36821	23.6782	0.776158	0.742625	28.8504	5.54357	4.3313	4.95331	0.72097	2.85258	4.14415	7.77286	12.6849	10.6905	1.82168	5.6547	4.254	8.3971	9.4427	19.6673	3.7217	1.69123	4.52245	7.64929	2.94483	4.11161	12.0446	3.66647	3.37719	8.22124	19.0052	2.15223	1.1639	12.3272	3.34642	4.73462	3.74005	13.0195	10.2691	0.510697	12.2295	3.98232	33.3836	3.7117	4.11199
[truncated: 137 more columns]

## Sheet: Training group风险评分
RNAseq样本编号	OS.time.x	OS.event	riskscore
TCGA-B7-A5TJ-01A-11R-A31P-31	335	0	3.83103
TCGA-BR-4187-01A-01R-1131-13	141	1	11.8138
TCGA-BR-4201-01A-01R-1131-13	940	1	22.8684
TCGA-BR-4279-01A-01R-1131-13	291	1	19.3823
TCGA-BR-4366-01A-01R-1157-13	0	0	8.45463
TCGA-BR-4367-01A-01R-1157-13	0	0	9.1195
TCGA-BR-4368-01A-01R-1157-13	0	0	4.14786
TCGA-BR-4369-01A-01R-1157-13	0	0	12.4041
TCGA-BR-4370-01A-01R-1157-13	0	0	16.0659
TCGA-BR-4371-01A-01R-1157-13	0	0	1.76061
TCGA-BR-6452-01A-12R-1802-13	1055	0	7.56181
TCGA-BR-6454-01A-11R-1802-13	0	0	4.43172
TCGA-BR-6455-01A-11R-1802-13	422	1	3.17228
TCGA-BR-6457-01A-21R-1802-13	416	0	10.2795
TCGA-BR-6458-01A-11R-1802-13	588	1	10.6183
TCGA-BR-6563-01A-13R-2055-13	1190	0	10.5785
TCGA-BR-6564-01A-12R-1884-13	794	1	10.0695
TCGA-BR-6565-01A-11R-1802-13	279	1	8.85028
TCGA-BR-6705-01A-12R-1884-13	779	1	15.189
TCGA-BR-6709-01A-11R-1884-13	370	1	13.6642
TCGA-BR-6710-01A-11R-1884-13	273	0	0.47025
TCGA-BR-6801-01A-11R-1884-13	1223	0	6.65221
TCGA-BR-6802-01A-11R-1884-13	940	0	4.72049
TCGA-BR-6803-01A-11R-1884-13	949	0	4.32906
TCGA-BR-6852-01A-11R-1884-13	1367	0	8.20728
TCGA-BR-7197-01A-11R-2203-13	280	0	3.77645
TCGA-BR-7717-01A-11R-2055-13	552	1	9.78916
TCGA-BR-7851-01A-11R-2203-13	574	0	6.01712
TCGA-BR-7958-01A-21R-2343-13	899	0	9.34604
TCGA-BR-8059-01A-11R-2343-13	439	1	24.2068
TCGA-BR-8081-01A-11R-2343-13	981	0	12.5626
TCGA-BR-8284-01A-11R-2343-13	245	1	8.26068
TCGA-BR-8289-01A-11R-2343-13	81	1	7.11013
TCGA-BR-8296-01A-11R-2343-13	474	1	4.04862
TCGA-BR-8364-01A-11R-2343-13	675	0	10.8212
TCGA-BR-8365-01A-21R-2343-13	533	1	7.5778
TCGA-BR-8367-01A-11R-2343-13	801	1	2.35621
TCGA-BR-8368-01A-11R-2343-13	131	0	1.72003
TCGA-BR-8369-01A-11R-2343-13	427	0	2.31419
TCGA-BR-8381-01A-11R-2402-13	224	0	14.0143
TCGA-BR-8384-01A-21R-2402-13	113	0	3.21383
TCGA-BR-8483-01A-31R-2402-13	164	0	7.62275
TCGA-BR-8484-01A-11R-2402-13	766	1	5.39119
TCGA-BR-8485-01A-11R-2402-13	280	0	11.0939
TCGA-BR-8486-01A-31R-2402-13	0	0	3.38779
TCGA-BR-8588-01A-11R-2402-13	389	0	8.02887
TCGA-BR-8589-01A-11R-2402-13	825	0	1.20176
TCGA-BR-8679-01A-11R-2402-13	0	0	7.35591
TCGA-BR-8680-01A-11R-2402-13	972	0	5.09561
TCGA-BR-8683-01A-11R-2402-13	300	1	5.79321
TCGA-BR-8687-01A-11R-2402-13	250	1	4.19685
TCGA-BR-8690-01A-11R-2402-13	325	0	13.0936
TCGA-BR-A44U-01A-11R-A36D-31	422	1	15.3926
TCGA-BR-A4CR-01A-11R-A24K-31	0	0	16.5386
TCGA-BR-A4J4-01A-12R-A251-31	16	0	6.70444
TCGA-BR-A4J5-01A-21R-A251-31	862	0	15.8472
TCGA-BR-A4J6-01A-11R-A251-31	20	0	10.6549
TCGA-BR-A4J8-01A-11R-A251-31	411	0	5.5437
TCGA-CD-5800-01A-11R-1602-13	400	0	11.4244
TCGA-CD-5801-01A-11R-1602-13	401	1	5.22848
TCGA-CD-5803-01A-11R-1602-13	341	1	16.3696
TCGA-CD-8526-01A-11R-2343-13	381	0	10.4357
TCGA-CD-8527-01A-11R-2343-13	218	1	8.73163
TCGA-CD-8531-01A-11R-2343-13	383	0	4.37586
TCGA-CD-8532-01A-11R-2343-13	354	1	3.94816
TCGA-CD-A487-01A-21R-A24K-31	374	0	11.6767
TCGA-CD-A4MG-01A-11R-A251-31	200	1	14.4011
TCGA-CG-4301-01A-01R-1157-13	92	0	12.038
TCGA-CG-4306-01A-01R-1157-13	1	1	10.2169
TCGA-CG-4437-01A-01R-1802-13	245	0	11.2357
TCGA-CG-4440-01A-01R-1157-13	122	1	2.27651
TCGA-CG-4441-01A-01R-1802-13	426	1	13.5265
TCGA-CG-4442-01A-01R-1157-13	0	0	4.85718
TCGA-CG-4444-01A-01R-1157-13	1431	0	3.49948
TCGA-CG-4462-01A-01R-1157-13	0	1	13.8854
TCGA-CG-4475-01A-01R-1157-13	699	0	13.3722
TCGA-CG-4477-01A-01R-1157-13	942	0	6.74069
TCGA-CG-5720-01A-11R-1602-13	30	1	2.0811
TCGA-CG-5721-01A-11R-1602-13	183	0	4.00045
TCGA-CG-5724-01A-11R-1602-13	366	1	16.1285
TCGA-CG-5725-01A-11R-1602-13	457	1	29.0755
TCGA-CG-5726-01A-11R-1602-13	881	1	0.640446
TCGA-D7-5577-01A-01R-1602-13	782	1	3.47626
TCGA-D7-6519-01A-11R-1802-13	625	0	12.2319
TCGA-D7-6520-01A-11R-1802-13	573	0	17.3829
TCGA-D7-6521-01A-11R-1802-13	564	0	9.65127
TCGA-D7-6522-01A-11R-1802-13	566	0	15.8891
TCGA-D7-6524-01A-11R-1802-13	543	0	15.0015
TCGA-D7-6526-01A-11R-1802-13	523	0	2.78247
TCGA-D7-6815-01A-11R-1884-13	486	0	7.03325
TCGA-D7-6818-01A-11R-1884-13	376	1	20.6717
TCGA-D7-8572-01A-11R-2343-13	511	0	16.889
TCGA-D7-8573-01A-11R-2343-13	593	0	1.28773
TCGA-D7-8574-01A-13R-2343-13	523	0	10.7265
TCGA-D7-8575-01A-11R-2343-13	554	1	1.43983
TCGA-D7-8578-01A-21R-2343-13	643	0	27.3007
TCGA-D7-8579-01A-11R-2343-13	636	0	1.92677
TCGA-D7-A4Z0-01A-22R-A251-31	449	0	1.99667
TCGA-D7-A6EY-01A-21R-A31P-31	348	1	2.95203
TCGA-D7-A6F0-01A-11R-A31P-31	678	0	18.8108
TCGA-D7-A747-01A-22R-A33Y-31	255	1	4.56525
TCGA-D7-A748-01A-12R-A32D-31	132	1	28.5148
TCGA-F1-6177-01A-11R-1802-13	0	0	2.41875
TCGA-F1-6874-01A-11R-1884-13	440	0	3.84845
TCGA-FP-7735-01A-11R-2055-13	106	1	3.60693
TCGA-FP-7829-01A-11R-2055-13	594	0	8.40969
TCGA-FP-7916-01A-11R-2203-13	428	1	5.32791
TCGA-FP-7998-01A-11R-2203-13	678	0	3.70959
TCGA-FP-8209-01A-11R-2343-13	1811	1	3.02942
TCGA-FP-A4BF-01A-12R-A36D-31	168	1	35.8099
TCGA-HF-7133-01A-11R-2055-13	1918	0	2.55473
TCGA-HF-7134-01A-11R-2055-13	1588	0	1.3649
TCGA-HF-A5NB-01A-11R-A31P-31	928	0	1.71804
TCGA-HJ-7597-01A-21R-2203-13	805	1	5.04735
TCGA-HU-8238-01A-11R-2343-13	46	0	1.14899
TCGA-HU-8244-01A-11R-2343-13	742	0	0.227646
TCGA-HU-8602-01A-11R-2402-13	679	0	2.2359
TCGA-HU-8604-01A-11R-2402-13	694	0	9.92013
TCGA-HU-8610-01A-22R-2402-13	23	0	2.437
TCGA-HU-A4G2-01A-11R-A251-31	739	0	3.15775
TCGA-HU-A4G9-01A-11R-A24K-31	736	0	0.358884
TCGA-HU-A4GH-01A-11R-A24K-31	358	0	1.33442
TCGA-HU-A4GJ-01A-11R-A251-31	650	0	1.69098
TCGA-HU-A4GP-01A-11R-A251-31	273	0	0.708614
TCGA-HU-A4GQ-01A-11R-A36D-31	3	1	9.94188
TCGA-HU-A4GT-01A-21R-A251-31	198	0	3.60056
TCGA-HU-A4GX-01A-12R-A251-31	616	0	1.41999
TCGA-HU-A4GY-01A-21R-A24K-31	8	0	3.9802
TCGA-HU-A4H0-01A-11R-A251-31	64	0	0.750938
TCGA-HU-A4H2-01A-11R-A251-31	394	0	2.34567
TCGA-HU-A4H3-01A-21R-A251-31	882	0	3.89762
TCGA-HU-A4H4-01A-21R-A251-31	725	0	2.37183
TCGA-HU-A4H6-01A-11R-A251-31	644	0	2.23423
TCGA-HU-A4HB-01A-12R-A251-31	477	1	2.21936
TCGA-HU-A4HD-01A-11R-A251-31	1016	0	6.35669
TCGA-IN-A6RI-01A-11R-A32D-31	559	0	1.86893
TCGA-IN-A6RJ-01A-21R-A33Y-31	379	0	0.618857
TCGA-IN-A6RL-01A-11R-A32D-31	406	1	4.93747
TCGA-IN-A6RR-01A-12R-A32D-31	205	1	4.50369
TCGA-IN-A7NR-01A-11R-A354-31	198	0	2.57829
TCGA-IN-A7NT-01A-21R-A354-31	323	0	17.9172
TCGA-IN-AB1X-01A-11R-A39E-31	411	0	0.912664
TCGA-IP-7968-01A-11R-2203-13	77	0	9.18378
TCGA-KB-A6F7-01A-12R-A32D-31	1935	0	2.46122
TCGA-KB-A93J-01A-11R-A39E-31	1124	0	2.20487
TCGA-MX-A5UG-01A-21R-A31P-31	113	1	6.21849
TCGA-MX-A5UJ-01A-11R-A31P-31	600	0	7.43316
TCGA-R5-A7ZI-01A-11R-A354-31	2267	0	0.996036
TCGA-R5-A805-01A-11R-A36D-31	281	1	4.54608
TCGA-RD-A7BT-01A-11R-A33Y-31	262	1	2.68242
TCGA-RD-A7C1-01A-11R-A32D-31	507	1	2.97149
TCGA-RD-A8MW-01A-11R-A36D-31	1153	1	19.0825
TCGA-RD-A8N0-01A-12R-A36D-31	1236	0	3.32407
TCGA-RD-A8N4-01A-21R-A36D-31	2171	0	0.570887
TCGA-SW-A7EA-01A-12R-A354-31	579	0	11.9305
TCGA-SW-A7EB-01A-11R-A354-31	176	0	8.05918
TCGA-VQ-A8DT-01A-11R-A36D-31	1484	0	1.02669
TCGA-VQ-A8E7-01B-11R-A414-31	1138	0	3.43531
TCGA-VQ-A8P2-01A-11R-A36D-31	1160	0	1.21864
TCGA-VQ-A8P3-01A-11R-A36D-31	1132	0	7.71239
TCGA-VQ-A8P5-01A-11R-A39E-31	235	1	11.5896
TCGA-VQ-A8P8-01A-11R-A39E-31	942	0	2.16473
TCGA-VQ-A8PB-01A-11R-A39E-31	1043	1	6.27218
TCGA-VQ-A8PE-01A-11R-A414-31	675	1	5.83131
TCGA-VQ-A8PH-01A-12R-A414-31	389	1	5.6054
TCGA-VQ-A8PM-01A-21R-A414-31	57	1	1.98328
TCGA-VQ-A8PX-01A-12R-A414-31	1964	0	0.501787
TCGA-VQ-A91Q-01A-12R-A414-31	633	1	9.61292
TCGA-VQ-A91Y-01A-11R-A414-31	296	1	8.11619
TCGA-VQ-A91Z-01A-11R-A414-31	1690	0	6.03803
TCGA-VQ-A923-01A-11R-A414-31	0	1	1.52586
TCGA-VQ-A927-01A-12R-A414-31	200	1	2.05351
TCGA-VQ-A928-01A-11R-A414-31	174	1	7.08917
TCGA-VQ-A92D-01A-11R-A414-31	2032	0	4.08177
TCGA-VQ-A94O-01A-11R-A414-31	640	1	7.21275
TCGA-VQ-A94P-01A-13R-A414-31	81	1	2.58411
TCGA-VQ-A94T-01A-11R-A414-31	342	1	1.43101
TCGA-VQ-AA68-01A-11R-A414-31	1328	0	0.869202
TCGA-VQ-AA69-01A-11R-A414-31	864	0	0.731076
TCGA-VQ-AA6A-01A-11R-A414-31	1184	0	1.58658
TCGA-VQ-AA6D-01A-11R-A414-31	521	0	3.68744
TCGA-VQ-AA6G-01A-11R-A414-31	792	1	1.03713
TCGA-VQ-AA6J-01A-11R-A414-31	838	0	5.59886
TCGA-VQ-AA6K-01A-11R-A414-31	378	1	4.21982
TCGA-ZA-A8F6-01A-23R-A36D-31	525	0	2.53979
TCGA-ZQ-A9CR-01A-11R-A39E-31	24	1	18.2555

## Sheet: Testing group表达矩阵
gene	TCGA-BR-8080-01A-11R-2343-13	TCGA-BR-4280-01A-01R-1131-13	TCGA-MX-A666-01A-11R-A31P-31	TCGA-CD-A489-01A-11R-A24K-31	TCGA-RD-A8N9-01A-12R-A39E-31	TCGA-IN-7808-01A-11R-2203-13	TCGA-CD-A486-01A-11R-A24K-31	TCGA-IN-8663-01A-11R-2402-13	TCGA-BR-8487-01A-11R-2402-13	TCGA-IN-A7NU-01A-22R-A354-31	TCGA-CD-A4MH-01A-11R-A251-31	TCGA-BR-A4PF-01A-11R-A251-31	TCGA-IN-8462-01A-11R-2343-13	TCGA-BR-4357-01A-01R-1157-13	TCGA-R5-A7ZE-01B-11R-A354-31	TCGA-D7-8570-01A-11R-2343-13	TCGA-B7-5818-01A-11R-1602-13	TCGA-D7-8576-01A-11R-2343-13	TCGA-CG-4469-01A-01R-1157-13	TCGA-CG-4443-01A-01R-1157-13	TCGA-BR-8591-01A-11R-2402-13	TCGA-BR-8677-01A-11R-2402-13	TCGA-VQ-A8PP-01A-21R-A414-31	TCGA-VQ-A8DU-01A-11R-A36D-31	TCGA-R5-A7ZF-01A-11R-A354-31	TCGA-FP-8211-01A-11R-2343-13	TCGA-HU-A4GF-01A-11R-A24K-31	TCGA-BR-7704-01A-11R-2055-13	TCGA-VQ-A8PQ-01A-11R-A414-31	TCGA-D7-A6EX-01A-11R-A31P-31	TCGA-D7-6528-01A-11R-1802-13	TCGA-VQ-A91D-01A-11R-A414-31	TCGA-HU-A4H5-01A-21R-A251-31	TCGA-BR-6707-01A-11R-1884-13	TCGA-VQ-A8DV-01A-12R-A36D-31	TCGA-CD-8533-01A-11R-2343-13	TCGA-BR-7196-01A-11R-2055-13	TCGA-VQ-A924-01A-11R-A414-31	TCGA-VQ-A91K-01A-11R-A414-31	TCGA-CG-5732-01A-11R-1602-13	TCGA-BR-8058-01A-31R-2343-13	TCGA-D7-6525-01A-11R-1802-13	TCGA-BR-8295-01A-11R-2343-13	TCGA-VQ-AA64-01A-11R-A414-31	TCGA-IN-7806-01A-11R-2055-13	TCGA-HU-A4H8-01A-11R-A251-31	TCGA-RD-A8MV-01A-11R-A36D-31	TCGA-HU-A4G3-01A-11R-A24K-31	TCGA-HU-A4GU-01A-11R-A251-31
CTHRC1	41.9092	6.05607	3.74623	38.0898	58.3646	6.72284	66.786	138.368	29.0863	36.4426	21.1045	12.7573	10.6608	31.8207	6.81771	27.579	18.3062	11.718	8.03135	6.13509	28.6723	40.5612	45.3917	22.1117	12.5527	14.76	5.58145	23.8574	15.7933	107.067	8.10428	26.3825	8.01802	19.6718	8.22575	55.2614	28.453	18.3121	16.1605	2.29569	29.2842	53.6289	14.3842	68.6063	6.72958	1.80023	5.78334	5.28251	15.4732
P4HA3	2.77333	0.188794	0.298799	0.793009	1.78288	0.158506	1.301	0.526143	0.570105	0.761115	0.372462	0.403316	0.609674	0.939777	0.298708	0.588665	0.422184	0.605345	0.253552	0.664254	0.779998	1.62277	1.11844	0.700512	0.370269	0.273431	0.270338	0.572748	0.619383	0.7317	0.396087	0.669788	0.323658	0.486226	0.156133	0.817759	2.48299	0.531866	0.548093	0.16213	1.54645	1.48762	0.730922	2.87278	0.305056	0.154535	0.471727	0.174966	0.568017
FAP	5.14442	1.00305	0.272036	2.22072	9.46039	0.0955155	2.64365	8.09917	1.55439	1.90242	0.556378	1.17489	0.910485	3.87528	0.407447	3.57339	1.05332	1.19644	0.891976	0.783752	3.24729	3.80245	4.67889	1.38031	0.745812	0.610663	0.443519	1.5189	2.08224	0.973119	0.981879	2.7197	0.683039	0.856459	0.239414	1.88951	3.05804	2.27281	2.22625	0.0703141	4.28098	3.07843	0.371691	10.0112	0.690602	0.270138	0.634243	0.321951	2.12548
COL10A1	29.1279	1.69461	0.136154	24.2162	35.1134	0.390013	28.6968	11.7755	19.2422	19.4497	7.70371	0.850109	2.81267	19.2868	0.23633	7.219	7.9969	1.78354	0.648755	0.729812	19.9132	10.6225	35.3578	4.00498	1.45513	3.20242	0.211276	4.38173	4.50848	4.84192	5.81041	14.7933	0.342909	10.3342	0.843582	10.3949	8.30435	19.0432	11.3051	0.1342	19.8044	57.5015	1.44184	50.0635	3.11015	0.121763	0.172773	0.482514	16.2054
MFAP2	10.2135	2.05896	8.89706	15.6004	9.26919	7.37735	15.9105	25.381	6.15957	11.6176	52.1491	2.26787	7.26079	7.82397	9.80879	8.25376	7.83417	5.26495	1.26548	1.61091	4.56565	8.99044	8.09139	23.3881	2.03693	3.62586	6.46108	6.22755	1.15172	10.6214	2.30889	3.84173	12.4937	4.98958	10.6905	20.8292	8.34395	3.15495	3.77614	2.12843	15.0602	19.0043	6.46988	21.005	2.56017	0.341569	0.999932	1.26331	2.35986
[truncated: 136 more columns]

## Sheet: Testing group风险评分
RNAseq样本编号	OS.time.x	OS.event	riskscore
TCGA-3M-AB46-01A-11R-A414-31	1765	0	10.3117
TCGA-B7-5818-01A-11R-1602-13	356	0	5.60388
TCGA-B7-A5TI-01A-11R-A31P-31	595	0	15.4444
TCGA-B7-A5TK-01A-12R-A36D-31	288	0	11.8313
TCGA-B7-A5TN-01A-21R-A31P-31	287	0	29.021
TCGA-BR-4191-01A-02R-1131-13	558	1	4.84699
TCGA-BR-4253-01A-01R-1131-13	124	1	2.30734
TCGA-BR-4256-01A-01R-1131-13	284	1	14.0079
TCGA-BR-4257-01A-01R-1131-13	294	1	8.80621
TCGA-BR-4267-01A-01R-1131-13	188	1	7.04659
TCGA-BR-4280-01A-01R-1131-13	201	1	1.71949
TCGA-BR-4294-01A-01R-1131-13	0	0	1.47859
TCGA-BR-4357-01A-01R-1157-13	0	0	8.20018
TCGA-BR-4361-01A-01R-1157-13	0	0	14.6865
TCGA-BR-4363-01A-01R-1157-13	0	0	12.7249
TCGA-BR-6453-01A-11R-1802-13	485	0	3.43694
TCGA-BR-6456-01A-11R-1802-13	526	1	17.8928
TCGA-BR-6566-01A-11R-1802-13	997	0	15.9718
TCGA-BR-6707-01A-11R-1884-13	605	1	5.09585
TCGA-BR-7196-01A-11R-2055-13	666	0	7.97965
TCGA-BR-7704-01A-11R-2055-13	1072	0	6.23611
TCGA-BR-7707-01A-11R-2055-13	1090	0	9.21894
TCGA-BR-7715-01A-11R-2055-13	1023	0	9.86777
TCGA-BR-7716-01A-21R-2055-13	1210	0	10.6355
TCGA-BR-7722-01A-31R-2203-13	466	1	4.39253
TCGA-BR-7723-01A-11R-2055-13	874	1	12.4299
TCGA-BR-7901-01A-11R-2203-13	105	1	13.5486
TCGA-BR-7957-01A-11R-2203-13	276	1	12.2506
TCGA-BR-7959-01A-11R-2343-13	1010	0	14.3919
TCGA-BR-8058-01A-31R-2343-13	1133	0	9.78614
TCGA-BR-8060-01A-11R-2343-13	348	1	8.10381
TCGA-BR-8077-01A-11R-2343-13	21	0	6.03627
TCGA-BR-8080-01A-11R-2343-13	292	1	11.0238
TCGA-BR-8286-01A-12R-2343-13	895	0	8.04218
TCGA-BR-8291-01A-11R-2343-13	607	1	12.1185
TCGA-BR-8295-01A-11R-2343-13	67	1	4.56009
TCGA-BR-8297-01A-12R-2343-13	225	0	2.4495
TCGA-BR-8361-01A-11R-2343-13	946	0	2.07975
TCGA-BR-8366-01A-11R-2343-13	29	0	11.6032
TCGA-BR-8371-01A-11R-2343-13	359	1	1.14982
TCGA-BR-8372-01A-11R-2343-13	951	0	4.01443
TCGA-BR-8373-01A-11R-2343-13	450	0	12.015
TCGA-BR-8380-01A-11R-2343-13	21	0	3.92031
TCGA-BR-8382-01A-11R-2402-13	762	1	16.2018
TCGA-BR-8487-01A-11R-2402-13	34	0	7.17526
TCGA-BR-8590-01A-11R-2402-13	284	1	9.13908
TCGA-BR-8591-01A-11R-2402-13	856	0	6.70134
TCGA-BR-8592-01A-11R-2402-13	191	1	4.66469
TCGA-BR-8676-01A-11R-2402-13	229	0	0.660838
TCGA-BR-8677-01A-11R-2402-13	813	0	10.2736
TCGA-BR-8678-01A-11R-2402-13	754	0	16.4022
TCGA-BR-8682-01A-11R-2402-13	991	0	1.58135
TCGA-BR-8686-01A-11R-2402-13	635	1	1.98692
TCGA-BR-A44T-01A-32R-A24K-31	1038	0	2.34697
TCGA-BR-A4CS-01A-11R-A24K-31	45	1	9.6476
TCGA-BR-A4IV-01A-31R-A251-31	869	1	8.21337
TCGA-BR-A4J7-01A-31R-A251-31	989	0	6.01251
TCGA-BR-A4J9-01A-12R-A251-31	14	0	2.97879
TCGA-BR-A4PF-01A-11R-A251-31	35	0	3.06516
TCGA-BR-A4QL-01A-31R-A251-31	491	1	4.52539
TCGA-CD-5798-01A-11R-1602-13	408	0	28.4465
TCGA-CD-5799-01A-11R-1602-13	396	0	8.72049
TCGA-CD-5804-01A-12R-2055-13	0	0	8.40404
TCGA-CD-5813-01A-11R-1602-13	377	1	9.47817
TCGA-CD-8524-01A-11R-2343-13	388	0	13.4314
TCGA-CD-8525-01A-11R-2343-13	383	0	9.92756
TCGA-CD-8528-01A-11R-2343-13	375	0	5.79363
TCGA-CD-8529-01A-11R-2343-13	374	0	11.7126
TCGA-CD-8530-01A-11R-2343-13	377	0	7.57392
TCGA-CD-8533-01A-11R-2343-13	468	0	16.094
TCGA-CD-8534-01A-11R-2343-13	367	0	1.2021
TCGA-CD-8535-01A-11R-2343-13	390	0	6.88793
TCGA-CD-A486-01A-11R-A24K-31	192	1	16.9721
TCGA-CD-A489-01A-11R-A24K-31	344	1	11.4464
TCGA-CD-A48A-01A-12R-A36D-31	378	0	3.17229
TCGA-CD-A48C-01A-11R-A24K-31	353	1	15.8784
TCGA-CD-A4MH-01A-11R-A251-31	371	0	18.1235
TCGA-CG-4305-01A-01R-1157-13	485	0	11.2011
TCGA-CG-4436-01A-01R-1157-13	243	0	0.953263
TCGA-CG-4438-01A-01R-1157-13	1645	0	3.9535
TCGA-CG-4443-01A-01R-1157-13	912	0	1.69234
TCGA-CG-4460-01A-01R-1157-13	669	1	6.28992
TCGA-CG-4465-01A-01R-1157-13	274	1	7.6843
TCGA-CG-4466-01A-01R-1157-13	577	0	5.75795
TCGA-CG-4469-01A-01R-1157-13	215	1	1.88565
TCGA-CG-4476-01A-01R-1157-13	0	0	5.31615
TCGA-CG-5716-01A-21R-1802-13	0	0	0.868788
TCGA-CG-5717-01A-11R-1602-13	212	1	1.32802
TCGA-CG-5718-01A-11R-1602-13	1095	1	3.49597
TCGA-CG-5719-01A-11R-1602-13	31	0	19.2157
TCGA-CG-5722-01A-21R-1602-13	30	0	3.87334
TCGA-CG-5723-01A-11R-1602-13	2496	0	8.43588
TCGA-CG-5732-01A-11R-1602-13	2100	1	1.03228
TCGA-CG-5734-01A-11R-1602-13	243	1	2.34549
TCGA-D7-5578-01A-01R-1602-13	385	0	5.59441
TCGA-D7-6525-01A-11R-1802-13	406	1	15.3448
TCGA-D7-6527-01A-11R-1802-13	312	1	2.2304
TCGA-D7-6528-01A-11R-1802-13	463	0	2.19881
TCGA-D7-6822-01A-11R-1884-13	375	0	18.3824
TCGA-D7-8570-01A-11R-2343-13	752	0	7.48136
TCGA-D7-8576-01A-11R-2343-13	446	1	3.71494
TCGA-D7-A4YU-01A-21R-A251-31	500	0	2.58032
TCGA-D7-A4YX-01A-11R-A251-31	1108	0	2.52389
TCGA-D7-A6EV-01A-11R-A31P-31	342	0	3.42046
TCGA-D7-A6EX-01A-11R-A31P-31	344	0	23.0034
TCGA-D7-A6EZ-01A-11R-A31P-31	618	1	6.36046
TCGA-D7-A6F2-01A-12R-A31P-31	476	0	3.51919
TCGA-D7-A74A-01A-11R-A32D-31	607	0	1.95906
TCGA-EQ-8122-01A-11R-2343-13	243	1	5.36242
TCGA-F1-6875-01A-11R-2055-13	2197	1	5.04881
TCGA-F1-A448-01A-11R-A24K-31	647	0	7.27335
TCGA-F1-A72C-01A-21R-A33Y-31	346	0	16.827
TCGA-FP-8099-01A-11R-2343-13	519	0	10.0937
TCGA-FP-8210-01A-11R-2343-13	153	1	9.10367
TCGA-FP-8211-01A-11R-2343-13	413	0	3.78236
TCGA-FP-8631-01A-11R-2402-13	17	0	11.399
TCGA-FP-A8CX-01A-11R-A36D-31	7	0	1.75646
TCGA-FP-A9TM-01A-11R-A39E-31	189	0	0.711483
TCGA-HF-7132-01A-11R-2055-13	2351	0	3.63005
TCGA-HU-8249-01A-11R-A36D-31	881	0	2.40979
TCGA-HU-8608-01A-11R-2402-13	641	0	1.23738
TCGA-HU-A4G3-01A-11R-A24K-31	170	0	1.35805
TCGA-HU-A4G8-01A-11R-A251-31	690	0	2.57384
TCGA-HU-A4GC-01A-12R-A251-31	99	0	6.73781
TCGA-HU-A4GD-01A-11R-A36D-31	692	0	1.8638
TCGA-HU-A4GF-01A-11R-A24K-31	785	0	2.83818
TCGA-HU-A4GU-01A-11R-A251-31	200	0	3.60574
TCGA-HU-A4H5-01A-21R-A251-31	724	0	4.93666
TCGA-HU-A4H8-01A-11R-A251-31	428	0	0.454562
TCGA-IN-7806-01A-11R-2055-13	1106	0	1.99819
TCGA-IN-7808-01A-11R-2203-13	105	1	3.28074
TCGA-IN-8462-01A-11R-2343-13	572	0	4.05715
TCGA-IN-8663-01A-11R-2402-13	103	1	32.8154
TCGA-IN-A6RN-01A-12R-A33Y-31	594	0	4.16427
TCGA-IN-A6RS-01A-12R-A354-31	383	0	2.25616
TCGA-IN-A7NU-01A-22R-A354-31	356	0	10.0603
TCGA-IN-AB1V-01A-21R-A414-31	479	0	0.337032
TCGA-KB-A93G-01A-11R-A39E-31	613	0	25.4312
TCGA-KB-A93H-01A-11R-A39E-31	1145	0	1.5993
TCGA-MX-A663-01A-11R-A31P-31	300	1	10.5452
TCGA-MX-A666-01A-11R-A31P-31	427	0	3.15972
TCGA-R5-A7O7-01A-11R-A33Y-31	1389	0	3.69765
TCGA-R5-A7ZE-01B-11R-A354-31	554	1	3.98075
TCGA-R5-A7ZF-01A-11R-A354-31	259	1	2.95774
TCGA-R5-A7ZR-01A-11R-A354-31	185	1	1.43643
TCGA-RD-A7BS-01A-11R-A32D-31	336	1	7.60328
TCGA-RD-A7BW-01A-11R-A32D-31	156	1	13.2401
TCGA-RD-A8MV-01A-11R-A36D-31	3720	0	1.42992
TCGA-RD-A8N1-01A-12R-A36D-31	3519	0	3.83366
TCGA-RD-A8N2-01A-12R-A36D-31	3540	0	1.04046
TCGA-RD-A8N5-01A-12R-A36D-31	1747	1	22.5639
TCGA-RD-A8N6-01A-11R-A36D-31	272	1	7.4007
TCGA-RD-A8N9-01A-12R-A39E-31	1083	0	13.6762
TCGA-RD-A8NB-01A-12R-A39E-31	513	1	4.23441
TCGA-VQ-A8DU-01A-11R-A36D-31	166	1	10.5801
TCGA-VQ-A8DV-01A-12R-A36D-31	403	1	4.45831
TCGA-VQ-A8DZ-01A-11R-A36D-31	396	1	7.10057
TCGA-VQ-A8E0-01A-11R-A414-31	562	1	0.541168
TCGA-VQ-A8E2-01A-11R-A36D-31	1319	0	20.3212
TCGA-VQ-A8E3-01A-11R-A39E-31	661	1	2.21386
TCGA-VQ-A8PC-01A-11R-A39E-31	1407	1	2.65124
TCGA-VQ-A8PD-01A-11R-A414-31	496	1	2.5495
TCGA-VQ-A8PF-01A-11R-A414-31	76	1	2.3709
TCGA-VQ-A8PJ-01A-11R-A414-31	82	1	2.7039
TCGA-VQ-A8PK-01A-12R-A414-31	543	1	5.3976
TCGA-VQ-A8PO-01A-11R-A414-31	282	1	4.99601
TCGA-VQ-A8PP-01A-21R-A414-31	712	1	10.8183
TCGA-VQ-A8PQ-01A-11R-A414-31	476	1	3.36192
TCGA-VQ-A8PU-01A-12R-A414-31	832	1	0.871242
TCGA-VQ-A91A-01A-11R-A414-31	1200	0	15.1059
TCGA-VQ-A91D-01A-11R-A414-31	356	1	6.06528
TCGA-VQ-A91E-01A-31R-A414-31	664	0	0.473048
TCGA-VQ-A91K-01A-11R-A414-31	1862	0	4.12103
TCGA-VQ-A91N-01A-11R-A414-31	570	1	0.639744
TCGA-VQ-A91S-01A-11R-A414-31	1000	0	2.14645
TCGA-VQ-A91U-01A-11R-A414-31	52	1	2.23545
TCGA-VQ-A91V-01A-11R-A414-31	1297	0	1.00196
TCGA-VQ-A91X-01A-12R-A414-31	289	1	0.602983
TCGA-VQ-A922-01A-11R-A414-31	275	1	10.6652
TCGA-VQ-A924-01A-11R-A414-31	1686	1	4.34219
TCGA-VQ-A925-01A-11R-A414-31	138	1	1.39227
TCGA-VQ-A94R-01A-11R-A414-31	1294	1	4.20055
TCGA-VQ-A94U-01A-12R-A414-31	819	0	2.42488
TCGA-VQ-AA64-01A-11R-A414-31	560	1	18.9304
TCGA-VQ-AA6F-01A-31R-A414-31	1646	0	0.748413
