# Supplementary material for: Development and Validation of a Novel Prognosis Prediction Model for Patients With Stomach Adenocarcinoma
Source: Front Med (Lausanne). 2021 Dec 22;8:793401. doi: 10.3389/fmed.2021.793401 (PMC8727349; doi:10.3389/fmed.2021.793401)
Supplement: Additional File 1 — Supplementary Table 1. [file Data_Sheet_1.ZIP › Additional file 6.xlsx]

## Sheet: GO_KEGG富集分析
ONTOLOGY	ID	Description	GeneRatio	BgRatio	pvalue	p.adjust	qvalue	geneID	Count
BP	GO:0030198	extracellular matrix organization	3/5	368/18670	7.37574e-05	0.00637397	0.00198366	COL10A1/FAP/MFAP2	3
BP	GO:0043062	extracellular structure organization	3/5	422/18670	0.000110852	0.00637397	0.00198366	COL10A1/FAP/MFAP2	3
BP	GO:0090596	sensory organ morphogenesis	2/5	256/18670	0.00182245	0.0326669	0.0101664	MFAP2/CTHRC1	2
BP	GO:0048562	embryonic organ morphogenesis	2/5	288/18670	0.00229959	0.0326669	0.0101664	MFAP2/CTHRC1	2
BP	GO:0033690	positive regulation of osteoblast proliferation	1/5	10/18670	0.00267551	0.0326669	0.0101664	CTHRC1	1
BP	GO:0009886	post-embryonic animal morphogenesis	1/5	12/18670	0.00320993	0.0326669	0.0101664	MFAP2	1
BP	GO:0019511	peptidyl-proline hydroxylation	1/5	13/18670	0.00347705	0.0326669	0.0101664	P4HA3	1
BP	GO:0051917	regulation of fibrinolysis	1/5	14/18670	0.00374411	0.0326669	0.0101664	FAP	1
BP	GO:1903054	negative regulation of extracellular matrix organization	1/5	14/18670	0.00374411	0.0326669	0.0101664	FAP	1
BP	GO:0019471	4-hydroxyproline metabolic process	1/5	15/18670	0.00401112	0.0326669	0.0101664	P4HA3	1
BP	GO:0048569	post-embryonic animal organ development	1/5	15/18670	0.00401112	0.0326669	0.0101664	MFAP2	1
BP	GO:0090177	establishment of planar polarity involved in neural tube closure	1/5	15/18670	0.00401112	0.0326669	0.0101664	CTHRC1	1
BP	GO:1900119	positive regulation of execution phase of apoptosis	1/5	15/18670	0.00401112	0.0326669	0.0101664	FAP	1
BP	GO:0010715	regulation of extracellular matrix disassembly	1/5	17/18670	0.00454496	0.0326669	0.0101664	FAP	1
BP	GO:0042249	establishment of planar polarity of embryonic epithelium	1/5	17/18670	0.00454496	0.0326669	0.0101664	CTHRC1	1
BP	GO:0071850	mitotic cell cycle arrest	1/5	17/18670	0.00454496	0.0326669	0.0101664	FAP	1
BP	GO:0048568	embryonic organ development	2/5	428/18670	0.00500808	0.0338782	0.0105433	MFAP2/CTHRC1	2
BP	GO:0018126	protein hydroxylation	1/5	24/18670	0.00641161	0.0388071	0.0120773	P4HA3	1
BP	GO:0090103	cochlea morphogenesis	1/5	24/18670	0.00641161	0.0388071	0.0120773	CTHRC1	1
BP	GO:0033688	regulation of osteoblast proliferation	1/5	28/18670	0.007477	0.0390843	0.0121635	CTHRC1	1
BP	GO:0042730	fibrinolysis	1/5	28/18670	0.007477	0.0390843	0.0121635	FAP	1
BP	GO:0060122	inner ear receptor cell stereocilium organization	1/5	28/18670	0.007477	0.0390843	0.0121635	CTHRC1	1
BP	GO:0033687	osteoblast proliferation	1/5	31/18670	0.00827545	0.0413772	0.0128771	CTHRC1	1
BP	GO:0048048	embryonic eye morphogenesis	1/5	34/18670	0.00907338	0.0434766	0.0135305	MFAP2	1
BP	GO:0060119	inner ear receptor cell development	1/5	41/18670	0.0109332	0.0465675	0.0144924	CTHRC1	1
BP	GO:1900117	regulation of execution phase of apoptosis	1/5	41/18670	0.0109332	0.0465675	0.0144924	FAP	1
BP	GO:1903053	regulation of extracellular matrix organization	1/5	41/18670	0.0109332	0.0465675	0.0144924	FAP	1
BP	GO:0030574	collagen catabolic process	1/5	47/18670	0.0125252	0.0498568	0.0155161	FAP	1
BP	GO:0010712	regulation of collagen metabolic process	1/5	49/18670	0.0130553	0.0498568	0.0155161	FAP	1
BP	GO:0090102	cochlea development	1/5	51/18670	0.0135853	0.0498568	0.0155161	CTHRC1	1
BP	GO:0030195	negative regulation of blood coagulation	1/5	53/18670	0.014115	0.0498568	0.0155161	FAP	1
BP	GO:1900047	negative regulation of hemostasis	1/5	54/18670	0.0143798	0.0498568	0.0155161	FAP	1
BP	GO:0060113	inner ear receptor cell differentiation	1/5	56/18670	0.0149092	0.0498568	0.0155161	CTHRC1	1
BP	GO:0018208	peptidyl-proline modification	1/5	57/18670	0.0151738	0.0498568	0.0155161	P4HA3	1
BP	GO:0050819	negative regulation of coagulation	1/5	57/18670	0.0151738	0.0498568	0.0155161	FAP	1
BP	GO:0042490	mechanoreceptor differentiation	1/5	61/18670	0.0162317	0.0518512	0.0161368	CTHRC1	1
BP	GO:0045669	positive regulation of osteoblast differentiation	1/5	64/18670	0.0170245	0.052914	0.0164675	CTHRC1	1
BP	GO:0061045	negative regulation of wound healing	1/5	76/18670	0.0201906	0.055315	0.0172147	FAP	1
BP	GO:0030193	regulation of blood coagulation	1/5	79/18670	0.0209809	0.055315	0.0172147	FAP	1
BP	GO:0022617	extracellular matrix disassembly	1/5	80/18670	0.0212442	0.055315	0.0172147	FAP	1
BP	GO:1900046	regulation of hemostasis	1/5	80/18670	0.0212442	0.055315	0.0172147	FAP	1
BP	GO:0071158	positive regulation of cell cycle arrest	1/5	82/18670	0.0217706	0.055315	0.0172147	FAP	1
BP	GO:0050818	regulation of coagulation	1/5	84/18670	0.0222968	0.055315	0.0172147	FAP	1
BP	GO:0009791	post-embryonic development	1/5	88/18670	0.0233486	0.055315	0.0172147	MFAP2	1
BP	GO:0097194	execution phase of apoptosis	1/5	88/18670	0.0233486	0.055315	0.0172147	FAP	1
BP	GO:0001843	neural tube closure	1/5	90/18670	0.0238741	0.055315	0.0172147	CTHRC1	1
BP	GO:0045778	positive regulation of ossification	1/5	90/18670	0.0238741	0.055315	0.0172147	CTHRC1	1
BP	GO:0046849	bone remodeling	1/5	90/18670	0.0238741	0.055315	0.0172147	CTHRC1	1
BP	GO:1903035	negative regulation of response to wounding	1/5	90/18670	0.0238741	0.055315	0.0172147	FAP	1
BP	GO:0060606	tube closure	1/5	91/18670	0.0241368	0.055315	0.0172147	CTHRC1	1
BP	GO:0032092	positive regulation of protein binding	1/5	93/18670	0.024662	0.055315	0.0172147	CTHRC1	1
BP	GO:0014020	primary neural tube formation	1/5	97/18670	0.0257117	0.055315	0.0172147	CTHRC1	1
BP	GO:0120162	positive regulation of cold-induced thermogenesis	1/5	97/18670	0.0257117	0.055315	0.0172147	MFAP2	1
BP	GO:0042472	inner ear morphogenesis	1/5	98/18670	0.025974	0.055315	0.0172147	CTHRC1	1
BP	GO:0001841	neural tube formation	1/5	105/18670	0.0278084	0.0576891	0.0179536	CTHRC1	1
BP	GO:0060071	Wnt signaling pathway, planar cell polarity pathway	1/5	108/18670	0.0285937	0.0576891	0.0179536	CTHRC1	1
BP	GO:0071156	regulation of cell cycle arrest	1/5	108/18670	0.0285937	0.0576891	0.0179536	FAP	1
BP	GO:0090175	regulation of establishment of planar polarity	1/5	110/18670	0.029117	0.057732	0.0179669	CTHRC1	1
BP	GO:0032963	collagen metabolic process	1/5	115/18670	0.0304242	0.0593014	0.0184554	FAP	1
BP	GO:0042471	ear morphogenesis	1/5	118/18670	0.0312079	0.0598151	0.0186152	CTHRC1	1
BP	GO:0001736	establishment of planar polarity	1/5	124/18670	0.0327736	0.0598249	0.0186183	CTHRC1	1
BP	GO:0001838	embryonic epithelial tube formation	1/5	124/18670	0.0327736	0.0598249	0.0186183	CTHRC1	1
BP	GO:0007164	establishment of tissue polarity	1/5	124/18670	0.0327736	0.0598249	0.0186183	CTHRC1	1
BP	GO:0045667	regulation of osteoblast differentiation	1/5	126/18670	0.0332951	0.0598271	0.018619	CTHRC1	1
BP	GO:0072175	epithelial tube formation	1/5	132/18670	0.0348582	0.0616721	0.0191932	CTHRC1	1
BP	GO:0001738	morphogenesis of a polarized epithelium	1/5	141/18670	0.037199	0.0622815	0.0193828	CTHRC1	1
BP	GO:0106106	cold-induced thermogenesis	1/5	143/18670	0.0377185	0.0622815	0.0193828	MFAP2	1
BP	GO:0120161	regulation of cold-induced thermogenesis	1/5	143/18670	0.0377185	0.0622815	0.0193828	MFAP2	1
BP	GO:0035148	tube formation	1/5	148/18670	0.0390165	0.0622815	0.0193828	CTHRC1	1
BP	GO:0061041	regulation of wound healing	1/5	148/18670	0.0390165	0.0622815	0.0193828	FAP	1
BP	GO:0048592	eye morphogenesis	1/5	149/18670	0.0392759	0.0622815	0.0193828	MFAP2	1
BP	GO:0016331	morphogenesis of embryonic epithelium	1/5	150/18670	0.0395352	0.0622815	0.0193828	CTHRC1	1
BP	GO:0035567	non-canonical Wnt signaling pathway	1/5	150/18670	0.0395352	0.0622815	0.0193828	CTHRC1	1
BP	GO:1990845	adaptive thermogenesis	1/5	154/18670	0.0405721	0.0630513	0.0196224	MFAP2	1
BP	GO:0021915	neural tube development	1/5	160/18670	0.0421258	0.0645928	0.0201021	CTHRC1	1
BP	GO:0001659	temperature homeostasis	1/5	173/18670	0.0454851	0.0671402	0.0208949	MFAP2	1
BP	GO:0090090	negative regulation of canonical Wnt signaling pathway	1/5	178/18670	0.0467746	0.0671402	0.0208949	CTHRC1	1
BP	GO:0048771	tissue remodeling	1/5	179/18670	0.0470324	0.0671402	0.0208949	CTHRC1	1
BP	GO:0051099	positive regulation of binding	1/5	179/18670	0.0470324	0.0671402	0.0208949	CTHRC1	1
BP	GO:1903034	regulation of response to wounding	1/5	179/18670	0.0470324	0.0671402	0.0208949	FAP	1
BP	GO:1905330	regulation of morphogenesis of an epithelium	1/5	180/18670	0.04729	0.0671402	0.0208949	CTHRC1	1
BP	GO:0048839	inner ear development	1/5	192/18670	0.0503779	0.070652	0.0219878	CTHRC1	1
BP	GO:0006575	cellular modified amino acid metabolic process	1/5	202/18670	0.052945	0.0728353	0.0226673	P4HA3	1
BP	GO:0030278	regulation of ossification	1/5	203/18670	0.0532014	0.0728353	0.0226673	CTHRC1	1
BP	GO:0030178	negative regulation of Wnt signaling pathway	1/5	210/18670	0.0549947	0.0744046	0.0231557	CTHRC1	1
BP	GO:0043393	regulation of protein binding	1/5	217/18670	0.0567853	0.0757365	0.0235702	CTHRC1	1
BP	GO:0043583	ear development	1/5	219/18670	0.0572963	0.0757365	0.0235702	CTHRC1	1
BP	GO:1901605	alpha-amino acid metabolic process	1/5	222/18670	0.0580626	0.0758772	0.023614	P4HA3	1
BP	GO:0001649	osteoblast differentiation	1/5	225/18670	0.0588283	0.0760141	0.0236566	CTHRC1	1
BP	GO:0007050	cell cycle arrest	1/5	237/18670	0.0618862	0.0790768	0.0246097	FAP	1
BP	GO:2000027	regulation of animal organ morphogenesis	1/5	253/18670	0.065951	0.0833447	0.0259379	CTHRC1	1
BP	GO:0043542	endothelial cell migration	1/5	273/18670	0.0710122	0.0887653	0.0276249	FAP	1
BP	GO:0060828	regulation of canonical Wnt signaling pathway	1/5	286/18670	0.0742902	0.0918643	0.0285893	CTHRC1	1
BP	GO:0090068	positive regulation of cell cycle process	1/5	298/18670	0.0773079	0.0945788	0.0294341	FAP	1
CC	GO:0062023	collagen-containing extracellular matrix	3/5	406/19717	8.40413e-05	0.00151274	0.000530787	COL10A1/MFAP2/CTHRC1	3
CC	GO:0005581	collagen trimer	2/5	87/19717	0.000190813	0.00171732	0.000602569	COL10A1/CTHRC1	2
CC	GO:0005788	endoplasmic reticulum lumen	2/5	309/19717	0.00237285	0.0114011	0.00400037	COL10A1/P4HA3	2
CC	GO:0001527	microfibril	1/5	10/19717	0.00253357	0.0114011	0.00400037	MFAP2	1
CC	GO:0071437	invadopodium	1/5	16/19717	0.00405124	0.0145845	0.00511736	FAP	1
CC	GO:0031258	lamellipodium membrane	1/5	22/19717	0.00556707	0.0167012	0.00586007	FAP	1
CC	GO:0044420	extracellular matrix component	1/5	51/19717	0.0128676	0.028952	0.0101586	MFAP2	1
CC	GO:0045178	basal part of cell	1/5	51/19717	0.0128676	0.028952	0.0101586	FAP	1
CC	GO:0032587	ruffle membrane	1/5	94/19717	0.0236135	0.0472269	0.0165709	FAP	1
CC	GO:0031256	leading edge membrane	1/5	170/19717	0.0423772	0.0701461	0.0246127	FAP	1
CC	GO:0001726	ruffle	1/5	172/19717	0.0428671	0.0701461	0.0246127	FAP	1
CC	GO:0030027	lamellipodium	1/5	193/19717	0.0479985	0.0719977	0.0252624	FAP	1
MF	GO:0005201	extracellular matrix structural constituent	3/5	163/17697	7.56822e-06	0.000234615	7.96654e-05	COL10A1/MFAP2/CTHRC1	3
MF	GO:0008239	dipeptidyl-peptidase activity	1/5	12/17697	0.00338619	0.0349907	0.0118814	FAP	1
MF	GO:0031543	peptidyl-proline dioxygenase activity	1/5	12/17697	0.00338619	0.0349907	0.0118814	P4HA3	1
MF	GO:0031418	L-ascorbic acid binding	1/5	20/17697	0.00563855	0.0380166	0.0129089	P4HA3	1
MF	GO:0016702	oxidoreductase activity, acting on single donors with incorporation of molecular oxygen, incorporation of two atoms of oxygen	1/5	27/17697	0.00760603	0.0380166	0.0129089	P4HA3	1
MF	GO:0016701	oxidoreductase activity, acting on single donors with incorporation of molecular oxygen	1/5	28/17697	0.00788684	0.0380166	0.0129089	P4HA3	1
MF	GO:0017147	Wnt-protein binding	1/5	37/17697	0.0104113	0.0380166	0.0129089	CTHRC1	1
MF	GO:0005109	frizzled binding	1/5	39/17697	0.0109716	0.0380166	0.0129089	CTHRC1	1
MF	GO:0030020	extracellular matrix structural constituent conferring tensile strength	1/5	41/17697	0.0115316	0.0380166	0.0129089	COL10A1	1
MF	GO:0016706	oxidoreductase activity, acting on paired donors, with incorporation or reduction of molecular oxygen, 2-oxoglutarate as one donor, and incorporation of one atom each of oxygen into both donors	1/5	45/17697	0.0126509	0.0380166	0.0129089	P4HA3	1
MF	GO:0004177	aminopeptidase activity	1/5	48/17697	0.0134898	0.0380166	0.0129089	FAP	1
MF	GO:0048029	monosaccharide binding	1/5	75/17697	0.0210135	0.054285	0.0184329	P4HA3	1
MF	GO:0051213	dioxygenase activity	1/5	91/17697	0.0254504	0.0606893	0.0206076	P4HA3	1
MF	GO:0004222	metalloendopeptidase activity	1/5	103/17697	0.0287674	0.0636993	0.0216296	FAP	1
MF	GO:0008238	exopeptidase activity	1/5	113/17697	0.0315247	0.0651511	0.0221226	FAP	1
MF	GO:0002020	protease binding	1/5	128/17697	0.0356489	0.0655433	0.0222558	FAP	1
MF	GO:0005178	integrin binding	1/5	132/17697	0.0367463	0.0655433	0.0222558	FAP	1
MF	GO:0019842	vitamin binding	1/5	138/17697	0.0383906	0.0655433	0.0222558	P4HA3	1
MF	GO:0005506	iron ion binding	1/5	152/17697	0.0422184	0.0655433	0.0222558	P4HA3	1
MF	GO:0016705	oxidoreductase activity, acting on paired donors, with incorporation or reduction of molecular oxygen	1/5	159/17697	0.0441278	0.0655433	0.0222558	P4HA3	1
MF	GO:0004252	serine-type endopeptidase activity	1/5	160/17697	0.0444003	0.0655433	0.0222558	FAP	1
MF	GO:0008237	metallopeptidase activity	1/5	181/17697	0.0501087	0.0661645	0.0224667	FAP	1
MF	GO:0008236	serine-type peptidase activity	1/5	182/17697	0.0503799	0.0661645	0.0224667	FAP	1
MF	GO:0017171	serine hydrolase activity	1/5	186/17697	0.0514639	0.0661645	0.0224667	FAP	1
MF	GO:0031406	carboxylic acid binding	1/5	193/17697	0.0533585	0.0661645	0.0224667	P4HA3	1
MF	GO:0043177	organic acid binding	1/5	205/17697	0.0565993	0.0674837	0.0229147	P4HA3	1
MF	GO:0030246	carbohydrate binding	1/5	271/17697	0.0742654	0.0848667	0.0288172	P4HA3	1
MF	GO:0001664	G protein-coupled receptor binding	1/5	280/17697	0.0766538	0.0848667	0.0288172	CTHRC1	1
MF	GO:0050662	coenzyme binding	1/5	291/17697	0.0795662	0.0850536	0.0288807	P4HA3	1
KEGG	hsa00330	Arginine and proline metabolism	1/2	51/8076	0.0125909	0.0251818		P4HA3	1
KEGG	hsa04974	Protein digestion and absorption	1/2	103/8076	0.0253466	0.0253466		COL10A1	1

## Sheet: COL10A1_GSEA
Term	ES	NES	NP	FDR	FWER
KEGG_OLFACTORY_TRANSDUCTION	-0.6783	-2.2613	0	0	0
KEGG_NITROGEN_METABOLISM	-0.7304	-1.7577	0.0029	0.0391	0.095
KEGG_TASTE_TRANSDUCTION	-0.5994	-1.623	0.0027	0.2088	0.543
KEGG_LINOLEIC_ACID_METABOLISM	-0.6494	-1.6137	0.0056	0.1744	0.575
KEGG_METABOLISM_OF_XENOBIOTICS_BY_CYTOCHROME_P450	-0.5677	-1.5829	0.0106	0.1982	0.716
KEGG_DRUG_METABOLISM_CYTOCHROME_P450	-0.5551	-1.5626	0.0077	0.2076	0.796
KEGG_CITRATE_CYCLE_TCA_CYCLE	-0.6051	-1.5319	0.0221	0.247	0.893
KEGG_GNRH_SIGNALING_PATHWAY	-0.472	-1.437	0.0262	0.5382	0.996
KEGG_BUTANOATE_METABOLISM	-0.5409	-1.4277	0.0591	0.5174	0.997
KEGG_PEROXISOME	-0.4799	-1.406	0.0318	0.561	0.997
KEGG_PRIMARY_IMMUNODEFICIENCY	-0.549	-1.3952	0.0665	0.561	0.998
KEGG_PROXIMAL_TUBULE_BICARBONATE_RECLAMATION	-0.5848	-1.3837	0.0838	0.5629	0.998
KEGG_RETINOL_METABOLISM	-0.4945	-1.3649	0.0718	0.598	0.999
KEGG_OXIDATIVE_PHOSPHORYLATION	-0.4303	-1.364	0.0387	0.5584	0.999
KEGG_LONG_TERM_POTENTIATION	-0.4688	-1.3443	0.0662	0.6004	1
KEGG_FATTY_ACID_METABOLISM	-0.5078	-1.3271	0.1066	0.6357	1
KEGG_ALPHA_LINOLENIC_ACID_METABOLISM	-0.5684	-1.3163	0.1659	0.646	1
KEGG_STEROID_HORMONE_BIOSYNTHESIS	-0.4905	-1.3087	0.114	0.6417	1
KEGG_GLYCINE_SERINE_AND_THREONINE_METABOLISM	-0.5012	-1.3046	0.1345	0.6236	1
KEGG_GLYOXYLATE_AND_DICARBOXYLATE_METABOLISM	-0.5895	-1.3023	0.1556	0.6003	1
KEGG_HISTIDINE_METABOLISM	-0.5071	-1.2999	0.1466	0.5809	1
KEGG_GLYCEROLIPID_METABOLISM	-0.4595	-1.2849	0.1143	0.6099	1
KEGG_PHENYLALANINE_METABOLISM	-0.5748	-1.2812	0.1566	0.5968	1
KEGG_ARACHIDONIC_ACID_METABOLISM	-0.4498	-1.2689	0.1144	0.6169	1
KEGG_ETHER_LIPID_METABOLISM	-0.4939	-1.2591	0.1517	0.6299	1
KEGG_NEUROACTIVE_LIGAND_RECEPTOR_INTERACTION	-0.3751	-1.2514	0.0482	0.6342	1
KEGG_LIMONENE_AND_PINENE_DEGRADATION	-0.6348	-1.2315	0.2212	0.6843	1
KEGG_MATURITY_ONSET_DIABETES_OF_THE_YOUNG	-0.5106	-1.2271	0.2178	0.6758	1
KEGG_PHOSPHATIDYLINOSITOL_SIGNALING_SYSTEM	-0.4109	-1.2144	0.1828	0.7013	1
KEGG_TYROSINE_METABOLISM	-0.4559	-1.2139	0.2131	0.6794	1
KEGG_CALCIUM_SIGNALING_PATHWAY	-0.3721	-1.2094	0.1313	0.6746	1
KEGG_SPHINGOLIPID_METABOLISM	-0.4408	-1.1667	0.2279	0.8196	1
KEGG_PYRUVATE_METABOLISM	-0.4323	-1.163	0.2453	0.8106	1
KEGG_TERPENOID_BACKBONE_BIOSYNTHESIS	-0.5201	-1.1444	0.2998	0.8621	1
KEGG_PARKINSONS_DISEASE	-0.3674	-1.1434	0.2118	0.8417	1
KEGG_STARCH_AND_SUCROSE_METABOLISM	-0.428	-1.1247	0.2879	0.8949	1
KEGG_MISMATCH_REPAIR	-0.4595	-1.1243	0.3162	0.8723	1
KEGG_INTESTINAL_IMMUNE_NETWORK_FOR_IGA_PRODUCTION	-0.4129	-1.111	0.3162	0.9005	1
KEGG_DNA_REPLICATION	-0.4074	-1.1088	0.3131	0.8862	1
KEGG_PROPANOATE_METABOLISM	-0.4312	-1.1073	0.344	0.8702	1
KEGG_TRYPTOPHAN_METABOLISM	-0.4285	-1.1019	0.3207	0.868	1
KEGG_FC_EPSILON_RI_SIGNALING_PATHWAY	-0.3699	-1.0836	0.3187	0.9163	1
KEGG_GLUTATHIONE_METABOLISM	-0.3981	-1.082	0.3586	0.9005	1
KEGG_PRIMARY_BILE_ACID_BIOSYNTHESIS	-0.4952	-1.0766	0.3738	0.9008	1
KEGG_GLYCEROPHOSPHOLIPID_METABOLISM	-0.3688	-1.0755	0.3632	0.8848	1
KEGG_HOMOLOGOUS_RECOMBINATION	-0.4205	-1.0723	0.3678	0.877	1
KEGG_ALZHEIMERS_DISEASE	-0.3339	-1.0713	0.333	0.8616	1
KEGG_STEROID_BIOSYNTHESIS	-0.4633	-1.0678	0.3767	0.856	1
KEGG_AMINOACYL_TRNA_BIOSYNTHESIS	-0.4492	-1.0604	0.3704	0.8643	1
KEGG_NON_HOMOLOGOUS_END_JOINING	-0.4959	-1.057	0.4127	0.858	1
KEGG_GLYCOLYSIS_GLUCONEOGENESIS	-0.3746	-1.0567	0.3747	0.8423	1
KEGG_GLYCOSPHINGOLIPID_BIOSYNTHESIS_LACTO_AND_NEOLACTO_SERIES	-0.4326	-1.0555	0.4014	0.8299	1
KEGG_RIBOSOME	-0.3544	-1.0452	0.3932	0.8478	1
KEGG_INSULIN_SIGNALING_PATHWAY	-0.3312	-1.0316	0.412	0.8758	1
KEGG_OTHER_GLYCAN_DEGRADATION	-0.4561	-1.0298	0.4566	0.8659	1
KEGG_OOCYTE_MEIOSIS	-0.3345	-1.026	0.4131	0.8625	1
KEGG_GLYCOSYLPHOSPHATIDYLINOSITOL_GPI_ANCHOR_BIOSYNTHESIS	-0.4158	-1.0102	0.4642	0.8961	1
KEGG_B_CELL_RECEPTOR_SIGNALING_PATHWAY	-0.3426	-1.006	0.46	0.894	1
KEGG_O_GLYCAN_BIOSYNTHESIS	-0.4048	-1.0052	0.4468	0.8817	1
KEGG_PPAR_SIGNALING_PATHWAY	-0.3509	-1.0044	0.4608	0.8692	1
KEGG_DRUG_METABOLISM_OTHER_ENZYMES	-0.3749	-1.0006	0.4773	0.8658	1
KEGG_REGULATION_OF_AUTOPHAGY	-0.3961	-0.9965	0.48	0.8644	1
KEGG_LONG_TERM_DEPRESSION	-0.3465	-0.988	0.5032	0.8758	1
KEGG_ARGININE_AND_PROLINE_METABOLISM	-0.353	-0.977	0.496	0.893	1
KEGG_AUTOIMMUNE_THYROID_DISEASE	-0.3611	-0.9643	0.5172	0.9155	1
KEGG_BASAL_TRANSCRIPTION_FACTORS	-0.3712	-0.9621	0.5509	0.908	1
KEGG_BETA_ALANINE_METABOLISM	-0.3946	-0.9566	0.553	0.9091	1
KEGG_VASCULAR_SMOOTH_MUSCLE_CONTRACTION	-0.3052	-0.9462	0.5842	0.9232	1
KEGG_ALDOSTERONE_REGULATED_SODIUM_REABSORPTION	-0.3461	-0.9329	0.5533	0.9456	1
KEGG_ERBB_SIGNALING_PATHWAY	-0.3119	-0.9278	0.6032	0.9462	1
KEGG_VEGF_SIGNALING_PATHWAY	-0.3175	-0.9235	0.6065	0.9437	1
KEGG_GALACTOSE_METABOLISM	-0.3676	-0.9154	0.5875	0.9525	1
KEGG_ALANINE_ASPARTATE_AND_GLUTAMATE_METABOLISM	-0.3613	-0.9028	0.6223	0.9719	1
KEGG_VALINE_LEUCINE_AND_ISOLEUCINE_DEGRADATION	-0.3304	-0.8871	0.6449	0.997	1
KEGG_AMYOTROPHIC_LATERAL_SCLEROSIS_ALS	-0.3212	-0.8817	0.6725	0.9971	1
KEGG_ABC_TRANSPORTERS	-0.3159	-0.873	0.6533	1	1
KEGG_BASE_EXCISION_REPAIR	-0.3333	-0.8713	0.6609	0.9961	1
KEGG_VASOPRESSIN_REGULATED_WATER_REABSORPTION	-0.3203	-0.8618	0.7001	1	1
KEGG_HUNTINGTONS_DISEASE	-0.2668	-0.8564	0.7839	1	1
KEGG_LYSINE_DEGRADATION	-0.3136	-0.8478	0.7052	1	1
KEGG_FRUCTOSE_AND_MANNOSE_METABOLISM	-0.3202	-0.8331	0.7149	1	1
KEGG_HEMATOPOIETIC_CELL_LINEAGE	-0.2834	-0.83	0.7734	1	1
KEGG_JAK_STAT_SIGNALING_PATHWAY	-0.2569	-0.8209	0.8239	1	1
KEGG_ASCORBATE_AND_ALDARATE_METABOLISM	-0.3524	-0.8049	0.7235	1	1
KEGG_ADIPOCYTOKINE_SIGNALING_PATHWAY	-0.2719	-0.792	0.8073	1	1
KEGG_GLIOMA	-0.2797	-0.7874	0.8183	1	1
KEGG_RNA_POLYMERASE	-0.3143	-0.7717	0.8036	1	1
KEGG_INOSITOL_PHOSPHATE_METABOLISM	-0.2729	-0.7616	0.8376	1	1
KEGG_ENDOMETRIAL_CANCER	-0.2837	-0.7605	0.8399	1	1
KEGG_DORSO_VENTRAL_AXIS_FORMATION	-0.3194	-0.7556	0.7765	1	1
KEGG_NUCLEOTIDE_EXCISION_REPAIR	-0.2793	-0.7511	0.8505	1	1
KEGG_RNA_DEGRADATION	-0.2625	-0.7366	0.8719	1	1
KEGG_PENTOSE_AND_GLUCURONATE_INTERCONVERSIONS	-0.3118	-0.7178	0.8478	1	1
KEGG_RENIN_ANGIOTENSIN_SYSTEM	-0.3175	-0.7144	0.8233	1	1
KEGG_ASTHMA	-0.2904	-0.702	0.8557	1	1
KEGG_TYPE_II_DIABETES_MELLITUS	-0.2566	-0.6947	0.9153	1	1
KEGG_VIBRIO_CHOLERAE_INFECTION	-0.2453	-0.6879	0.9336	1	1
KEGG_FOLATE_BIOSYNTHESIS	-0.3424	-0.664	0.8682	1	1
KEGG_RIBOFLAVIN_METABOLISM	-0.289	-0.6548	0.8892	1	1
KEGG_PENTOSE_PHOSPHATE_PATHWAY	-0.2623	-0.6479	0.9318	1	1
KEGG_CYSTEINE_AND_METHIONINE_METABOLISM	-0.2412	-0.6303	0.9488	1	1
KEGG_SPLICEOSOME	-0.1995	-0.6266	0.9919	1	1
KEGG_NEUROTROPHIN_SIGNALING_PATHWAY	-0.1906	-0.5938	0.9941	1	1
KEGG_PYRIMIDINE_METABOLISM	-0.1811	-0.5517	0.9976	1	1
KEGG_NON_SMALL_CELL_LUNG_CANCER	-0.1973	-0.541	0.9896	1	1
KEGG_EPITHELIAL_CELL_SIGNALING_IN_HELICOBACTER_PYLORI_INFECTION	-0.182	-0.5191	0.996	1	1
KEGG_CYTOSOLIC_DNA_SENSING_PATHWAY	-0.1895	-0.51	0.996	1	1
KEGG_RIG_I_LIKE_RECEPTOR_SIGNALING_PATHWAY	-0.1799	-0.5076	1	1	1
KEGG_PROTEIN_EXPORT	-0.2047	-0.4923	0.9896	1	1
KEGG_PROTEASOME	-0.1771	-0.4851	0.9973	1	1
KEGG_T_CELL_RECEPTOR_SIGNALING_PATHWAY	-0.1597	-0.477	1	1	1
KEGG_UBIQUITIN_MEDIATED_PROTEOLYSIS	-0.1057	-0.3341	1	1	1
KEGG_THYROID_CANCER	0.2035	0.5746	0.9833	0.9838	1
KEGG_N_GLYCAN_BIOSYNTHESIS	0.1853	0.5911	1	0.9934	1
KEGG_SNARE_INTERACTIONS_IN_VESICULAR_TRANSPORT	0.1891	0.5953	1	1	1
KEGG_CELL_CYCLE	0.1571	0.5975	1	1	1
KEGG_PURINE_METABOLISM	0.1646	0.637	1	1	1
KEGG_SELENOAMINO_ACID_METABOLISM	0.2256	0.657	0.91	1	1
KEGG_SULFUR_METABOLISM	0.2801	0.6822	0.8459	1	1
KEGG_PROGESTERONE_MEDIATED_OOCYTE_MATURATION	0.1911	0.6862	0.9708	1	1
KEGG_CARDIAC_MUSCLE_CONTRACTION	0.2058	0.7187	0.9644	1	1
KEGG_APOPTOSIS	0.2047	0.732	0.9508	1	1
KEGG_TIGHT_JUNCTION	0.1899	0.7331	1	1	1
KEGG_PORPHYRIN_AND_CHLOROPHYLL_METABOLISM	0.2485	0.7406	0.8949	1	1
KEGG_ONE_CARBON_POOL_BY_FOLATE	0.2987	0.76	0.8456	1	1
KEGG_PATHOGENIC_ESCHERICHIA_COLI_INFECTION	0.244	0.7884	0.8559	1	1
KEGG_NICOTINATE_AND_NICOTINAMIDE_METABOLISM	0.2838	0.8067	0.7862	0.999	1
KEGG_VALINE_LEUCINE_AND_ISOLEUCINE_BIOSYNTHESIS	0.375	0.8098	0.6981	1	1
KEGG_ADHERENS_JUNCTION	0.2348	0.8127	0.8304	1	1
KEGG_CIRCADIAN_RHYTHM_MAMMAL	0.3759	0.8558	0.6353	0.9425	1
KEGG_COLORECTAL_CANCER	0.2574	0.8833	0.6681	0.8943	1
KEGG_ENDOCYTOSIS	0.2255	0.9028	0.7658	0.8591	1
KEGG_AMINO_SUGAR_AND_NUCLEOTIDE_SUGAR_METABOLISM	0.2999	0.9628	0.5121	0.7171	1
KEGG_PANTOTHENATE_AND_COA_BIOSYNTHESIS	0.3836	0.9755	0.4941	0.6984	1
KEGG_CHEMOKINE_SIGNALING_PATHWAY	0.2539	0.9961	0.5	0.6561	1
KEGG_NOTCH_SIGNALING_PATHWAY	0.3122	0.9974	0.4776	0.6656	1
KEGG_FC_GAMMA_R_MEDIATED_PHAGOCYTOSIS	0.2763	1.0084	0.4607	0.6483	1
KEGG_ACUTE_MYELOID_LEUKEMIA	0.3193	1.0269	0.413	0.6107	1
KEGG_BIOSYNTHESIS_OF_UNSATURATED_FATTY_ACIDS	0.372	1.0272	0.4286	0.6227	1
KEGG_MELANOGENESIS	0.2832	1.0446	0.3667	0.5907	1
KEGG_GLYCOSAMINOGLYCAN_BIOSYNTHESIS_HEPARAN_SULFATE	0.3772	1.0622	0.3511	0.5567	1
KEGG_MTOR_SIGNALING_PATHWAY	0.3278	1.0659	0.3374	0.5589	1
KEGG_GAP_JUNCTION	0.3	1.067	0.2772	0.569	1
KEGG_PRION_DISEASES	0.3562	1.0814	0.3132	0.5428	1
KEGG_LEUKOCYTE_TRANSENDOTHELIAL_MIGRATION	0.2952	1.105	0.2244	0.493	1
KEGG_COMPLEMENT_AND_COAGULATION_CASCADES	0.3306	1.1085	0.2512	0.4973	1
KEGG_MAPK_SIGNALING_PATHWAY	0.27	1.1364	0.0441	0.446	1
KEGG_GLYCOSAMINOGLYCAN_DEGRADATION	0.4399	1.1644	0.2411	0.4007	1
KEGG_P53_SIGNALING_PATHWAY	0.3623	1.2669	0.069	0.2399	0.998
KEGG_TAURINE_AND_HYPOTAURINE_METABOLISM	0.5688	1.2914	0.1681	0.2151	0.996
KEGG_SMALL_CELL_LUNG_CANCER	0.3605	1.3148	0.0255	0.1952	0.99
KEGG_TYPE_I_DIABETES_MELLITUS	0.4392	1.3328	0.112	0.1817	0.984
KEGG_ALLOGRAFT_REJECTION	0.4429	1.34	0.0972	0.1789	0.979
KEGG_VIRAL_MYOCARDITIS	0.397	1.3565	0.0568	0.1676	0.969
KEGG_NATURAL_KILLER_CELL_MEDIATED_CYTOTOXICITY	0.3616	1.3661	0.0132	0.1641	0.96
KEGG_NOD_LIKE_RECEPTOR_SIGNALING_PATHWAY	0.4077	1.3664	0.0615	0.1689	0.96
KEGG_GLYCOSAMINOGLYCAN_BIOSYNTHESIS_KERATAN_SULFATE	0.5457	1.3679	0.1296	0.1725	0.96
KEGG_ANTIGEN_PROCESSING_AND_PRESENTATION	0.3948	1.3794	0.0546	0.1673	0.953
KEGG_PROSTATE_CANCER	0.3904	1.3865	0.014	0.1653	0.951
KEGG_PANCREATIC_CANCER	0.402	1.3984	0.0394	0.1601	0.942
KEGG_ARRHYTHMOGENIC_RIGHT_VENTRICULAR_CARDIOMYOPATHY_ARVC	0.4069	1.4326	0	0.1348	0.895
KEGG_GLYCOSPHINGOLIPID_BIOSYNTHESIS_GANGLIO_SERIES	0.599	1.4888	0.0597	0.0983	0.793
KEGG_CYTOKINE_CYTOKINE_RECEPTOR_INTERACTION	0.3601	1.4914	0	0.1007	0.789
KEGG_REGULATION_OF_ACTIN_CYTOSKELETON	0.3674	1.5	0	0.0981	0.766
KEGG_MELANOMA	0.4259	1.5027	0.0124	0.1012	0.759
KEGG_CELL_ADHESION_MOLECULES_CAMS	0.402	1.5192	0	0.0937	0.714
KEGG_CHRONIC_MYELOID_LEUKEMIA	0.4384	1.5324	0	0.0913	0.685
KEGG_RENAL_CELL_CARCINOMA	0.447	1.5466	0.0051	0.0861	0.638
KEGG_WNT_SIGNALING_PATHWAY	0.3948	1.5533	0.0075	0.0867	0.622
KEGG_GLYCOSPHINGOLIPID_BIOSYNTHESIS_GLOBO_SERIES	0.6395	1.5562	0.0381	0.0902	0.618
KEGG_HEDGEHOG_SIGNALING_PATHWAY	0.483	1.5926	0.004	0.0739	0.528
KEGG_AXON_GUIDANCE	0.4182	1.6031	0	0.0733	0.5
KEGG_LYSOSOME	0.4334	1.6829	0	0.0434	0.319
KEGG_DILATED_CARDIOMYOPATHY	0.4651	1.6906	0	0.0433	0.301
KEGG_TOLL_LIKE_RECEPTOR_SIGNALING_PATHWAY	0.4679	1.6983	0	0.0426	0.275
KEGG_HYPERTROPHIC_CARDIOMYOPATHY_HCM	0.4982	1.7385	0	0.0305	0.184
KEGG_BASAL_CELL_CARCINOMA	0.5329	1.7748	0.0041	0.0238	0.135
KEGG_SYSTEMIC_LUPUS_ERYTHEMATOSUS	0.5526	1.7847	0	0.0236	0.121
KEGG_PATHWAYS_IN_CANCER	0.4285	1.7911	0	0.025	0.113
KEGG_GLYCOSAMINOGLYCAN_BIOSYNTHESIS_CHONDROITIN_SULFATE	0.6448	1.8234	0	0.0217	0.088
KEGG_BLADDER_CANCER	0.5755	1.8344	0	0.0239	0.083
KEGG_GRAFT_VERSUS_HOST_DISEASE	0.6391	1.8729	0.0035	0.0181	0.053
KEGG_LEISHMANIA_INFECTION	0.5874	2.0195	0	0.0043	0.011
KEGG_TGF_BETA_SIGNALING_PATHWAY	0.5798	2.1099	0	0.0009	0.002
KEGG_FOCAL_ADHESION	0.6256	2.4917	0	0	0
KEGG_ECM_RECEPTOR_INTERACTION	0.7085	2.56	0	0	0

## Sheet: FAP_GSEA
Term	ES	NES	NP	FDR	FWER
KEGG_NITROGEN_METABOLISM	-0.6903	-1.9052	0	0.0041	0.009
KEGG_METABOLISM_OF_XENOBIOTICS_BY_CYTOCHROME_P450	-0.5462	-1.8489	0	0.0075	0.033
KEGG_RIBOSOME	-0.516	-1.822	0	0.0074	0.049
KEGG_OXIDATIVE_PHOSPHORYLATION	-0.4901	-1.8031	0	0.0072	0.063
KEGG_DRUG_METABOLISM_CYTOCHROME_P450	-0.516	-1.7815	0	0.0088	0.095
KEGG_ASCORBATE_AND_ALDARATE_METABOLISM	-0.5872	-1.715	0.0081	0.0171	0.204
KEGG_LINOLEIC_ACID_METABOLISM	-0.571	-1.6695	0.0042	0.027	0.336
KEGG_STARCH_AND_SUCROSE_METABOLISM	-0.5015	-1.6296	0.0025	0.0372	0.489
KEGG_OLFACTORY_TRANSDUCTION	-0.4001	-1.6289	0	0.0333	0.49
KEGG_PENTOSE_AND_GLUCURONATE_INTERCONVERSIONS	-0.5423	-1.5989	0.0186	0.0433	0.619
KEGG_PARKINSONS_DISEASE	-0.4268	-1.5842	0.0011	0.0467	0.683
KEGG_PROXIMAL_TUBULE_BICARBONATE_RECLAMATION	-0.5589	-1.546	0.0222	0.0648	0.814
KEGG_RETINOL_METABOLISM	-0.4482	-1.5349	0.0096	0.0676	0.849
KEGG_STEROID_HORMONE_BIOSYNTHESIS	-0.4576	-1.4929	0.0172	0.0964	0.953
KEGG_PORPHYRIN_AND_CHLOROPHYLL_METABOLISM	-0.4448	-1.381	0.0637	0.244	1
KEGG_DRUG_METABOLISM_OTHER_ENZYMES	-0.4228	-1.3603	0.065	0.2706	1
KEGG_MATURITY_ONSET_DIABETES_OF_THE_YOUNG	-0.4464	-1.2699	0.1492	0.4829	1
KEGG_HUNTINGTONS_DISEASE	-0.3219	-1.2442	0.0857	0.5375	1
KEGG_GLUTATHIONE_METABOLISM	-0.3688	-1.2042	0.1677	0.6505	1
KEGG_GLYCOLYSIS_GLUCONEOGENESIS	-0.3566	-1.1988	0.188	0.637	1
KEGG_AMINOACYL_TRNA_BIOSYNTHESIS	-0.427	-1.183	0.2568	0.6651	1
KEGG_PEROXISOME	-0.3368	-1.1774	0.1988	0.6559	1
KEGG_PHENYLALANINE_METABOLISM	-0.4395	-1.1681	0.2658	0.6616	1
KEGG_ALZHEIMERS_DISEASE	-0.3058	-1.1672	0.1828	0.6373	1
KEGG_GLYCINE_SERINE_AND_THREONINE_METABOLISM	-0.3948	-1.158	0.2558	0.642	1
KEGG_ALPHA_LINOLENIC_ACID_METABOLISM	-0.4299	-1.1445	0.2758	0.6621	1
KEGG_ARACHIDONIC_ACID_METABOLISM	-0.3418	-1.1423	0.2748	0.6446	1
KEGG_GLYCEROLIPID_METABOLISM	-0.3373	-1.0949	0.321	0.7827	1
KEGG_DNA_REPLICATION	-0.3537	-1.0868	0.3506	0.7844	1
KEGG_GLYOXYLATE_AND_DICARBOXYLATE_METABOLISM	-0.4171	-1.0808	0.3583	0.778	1
KEGG_MISMATCH_REPAIR	-0.3807	-1.0712	0.3738	0.7854	1
KEGG_BUTANOATE_METABOLISM	-0.352	-1.0692	0.3722	0.768	1
KEGG_HOMOLOGOUS_RECOMBINATION	-0.3645	-1.0559	0.3932	0.7879	1
KEGG_TERPENOID_BACKBONE_BIOSYNTHESIS	-0.4144	-1.0438	0.4194	0.8048	1
KEGG_STEROID_BIOSYNTHESIS	-0.3984	-1.0405	0.4258	0.7925	1
KEGG_BASE_EXCISION_REPAIR	-0.3366	-1.0046	0.4653	0.884	1
KEGG_GLYCOSYLPHOSPHATIDYLINOSITOL_GPI_ANCHOR_BIOSYNTHESIS	-0.3573	-1.0026	0.4895	0.8666	1
KEGG_PENTOSE_PHOSPHATE_PATHWAY	-0.3461	-0.9939	0.4946	0.8692	1
KEGG_VASOPRESSIN_REGULATED_WATER_REABSORPTION	-0.3102	-0.9899	0.4749	0.8587	1
KEGG_SPHINGOLIPID_METABOLISM	-0.3159	-0.9872	0.4901	0.8451	1
KEGG_GNRH_SIGNALING_PATHWAY	-0.2697	-0.9863	0.4866	0.8268	1
KEGG_TASTE_TRANSDUCTION	-0.2953	-0.9695	0.5183	0.8549	1
KEGG_SPLICEOSOME	-0.2551	-0.9543	0.5625	0.8774	1
KEGG_CITRATE_CYCLE_TCA_CYCLE	-0.3161	-0.9475	0.5479	0.8761	1
KEGG_ETHER_LIPID_METABOLISM	-0.313	-0.9462	0.544	0.86	1
KEGG_CARDIAC_MUSCLE_CONTRACTION	-0.2651	-0.924	0.6054	0.8981	1
KEGG_HISTIDINE_METABOLISM	-0.3161	-0.9163	0.596	0.8977	1
KEGG_LIMONENE_AND_PINENE_DEGRADATION	-0.4003	-0.9141	0.5788	0.8841	1
KEGG_PYRUVATE_METABOLISM	-0.2924	-0.914	0.6015	0.8664	1
KEGG_GALACTOSE_METABOLISM	-0.3178	-0.9084	0.6153	0.8619	1
KEGG_GLYCOSPHINGOLIPID_BIOSYNTHESIS_LACTO_AND_NEOLACTO_SERIES	-0.3154	-0.9058	0.6262	0.8507	1
KEGG_PROPANOATE_METABOLISM	-0.2999	-0.8986	0.6329	0.85	1
KEGG_FATTY_ACID_METABOLISM	-0.2764	-0.8761	0.6528	0.8817	1
KEGG_PRIMARY_BILE_ACID_BIOSYNTHESIS	-0.3241	-0.8278	0.7016	0.9633	1
KEGG_NUCLEOTIDE_EXCISION_REPAIR	-0.2602	-0.8206	0.7488	0.9602	1
KEGG_PROTEASOME	-0.2517	-0.8164	0.7612	0.9505	1
KEGG_REGULATION_OF_AUTOPHAGY	-0.2645	-0.8043	0.7714	0.955	1
KEGG_FRUCTOSE_AND_MANNOSE_METABOLISM	-0.2646	-0.8003	0.7932	0.9458	1
KEGG_RNA_POLYMERASE	-0.2565	-0.7549	0.8181	0.9979	1
KEGG_ARGININE_AND_PROLINE_METABOLISM	-0.2224	-0.741	0.8787	0.999	1
KEGG_LONG_TERM_POTENTIATION	-0.2152	-0.739	0.9054	0.9852	1
KEGG_SULFUR_METABOLISM	-0.3031	-0.73	0.8271	0.9797	1
KEGG_GLYCEROPHOSPHOLIPID_METABOLISM	-0.2091	-0.73	0.9088	0.9642	1
KEGG_RNA_DEGRADATION	-0.1965	-0.6535	0.9588	1	1
KEGG_FOLATE_BIOSYNTHESIS	-0.2786	-0.6489	0.9197	1	1
KEGG_ALANINE_ASPARTATE_AND_GLUTAMATE_METABOLISM	-0.2168	-0.6432	0.9403	0.9896	1
KEGG_OTHER_GLYCAN_DEGRADATION	-0.1932	-0.5041	0.9887	1	1
KEGG_LYSINE_DEGRADATION	-0.1429	-0.4576	1	0.9987	1
KEGG_VIBRIO_CHOLERAE_INFECTION	0.1237	0.4962	1	0.9973	1
KEGG_ONE_CARBON_POOL_BY_FOLATE	0.1813	0.5586	0.9708	0.999	1
KEGG_PYRIMIDINE_METABOLISM	0.1379	0.6184	1	0.9931	1
KEGG_SELENOAMINO_ACID_METABOLISM	0.1936	0.6544	0.9432	0.9868	1
KEGG_SNARE_INTERACTIONS_IN_VESICULAR_TRANSPORT	0.1883	0.7053	0.9324	0.9637	1
KEGG_BASAL_TRANSCRIPTION_FACTORS	0.2165	0.7958	0.8178	0.873	1
KEGG_CELL_CYCLE	0.1853	0.8403	0.8511	0.8081	1
KEGG_UBIQUITIN_MEDIATED_PROTEOLYSIS	0.1847	0.8494	0.8722	0.8	1
KEGG_VALINE_LEUCINE_AND_ISOLEUCINE_DEGRADATION	0.2289	0.8826	0.7094	0.7404	1
KEGG_RIBOFLAVIN_METABOLISM	0.3066	0.8856	0.617	0.7407	1
KEGG_CIRCADIAN_RHYTHM_MAMMAL	0.3226	0.8955	0.5613	0.7262	1
KEGG_PHOSPHATIDYLINOSITOL_SIGNALING_SYSTEM	0.2143	0.8969	0.7338	0.7295	1
KEGG_CYSTEINE_AND_METHIONINE_METABOLISM	0.2489	0.9055	0.6277	0.7164	1
KEGG_THYROID_CANCER	0.2616	0.9113	0.636	0.7096	1
KEGG_AMINO_SUGAR_AND_NUCLEOTIDE_SUGAR_METABOLISM	0.2454	0.9257	0.6	0.6823	1
KEGG_N_GLYCAN_BIOSYNTHESIS	0.2444	0.9545	0.5374	0.6216	1
KEGG_INOSITOL_PHOSPHATE_METABOLISM	0.2454	0.966	0.5204	0.6004	1
KEGG_PROTEIN_EXPORT	0.2943	0.9675	0.4924	0.6026	1
KEGG_OOCYTE_MEIOSIS	0.228	1.0395	0.3525	0.4417	1
KEGG_INSULIN_SIGNALING_PATHWAY	0.223	1.0522	0.3465	0.422	1
KEGG_BIOSYNTHESIS_OF_UNSATURATED_FATTY_ACIDS	0.3276	1.0918	0.3141	0.354	1
KEGG_NON_HOMOLOGOUS_END_JOINING	0.4007	1.1096	0.3027	0.3282	1
KEGG_VALINE_LEUCINE_AND_ISOLEUCINE_BIOSYNTHESIS	0.4822	1.1374	0.2959	0.2883	1
KEGG_CYTOSOLIC_DNA_SENSING_PATHWAY	0.2892	1.1392	0.2184	0.2889	1
KEGG_O_GLYCAN_BIOSYNTHESIS	0.3245	1.1403	0.2625	0.29	1
KEGG_TYROSINE_METABOLISM	0.3023	1.1417	0.2646	0.2908	1
KEGG_PRIMARY_IMMUNODEFICIENCY	0.3316	1.1845	0.1855	0.234	1
KEGG_RIG_I_LIKE_RECEPTOR_SIGNALING_PATHWAY	0.2889	1.2168	0.1141	0.1998	0.998
KEGG_AMYOTROPHIC_LATERAL_SCLEROSIS_ALS	0.3052	1.221	0.1348	0.1972	0.998
KEGG_BETA_ALANINE_METABOLISM	0.3904	1.2753	0.14	0.1469	0.987
KEGG_NOTCH_SIGNALING_PATHWAY	0.3316	1.2864	0.0773	0.1391	0.982
KEGG_VEGF_SIGNALING_PATHWAY	0.3047	1.296	0.0654	0.1332	0.978
KEGG_PPAR_SIGNALING_PATHWAY	0.3207	1.3387	0.0349	0.1039	0.95
KEGG_TAURINE_AND_HYPOTAURINE_METABOLISM	0.5241	1.3528	0.1297	0.0965	0.93
KEGG_NON_SMALL_CELL_LUNG_CANCER	0.3484	1.3595	0.0474	0.0935	0.914
KEGG_TIGHT_JUNCTION	0.291	1.3648	0	0.0917	0.907
KEGG_ENDOMETRIAL_CANCER	0.3515	1.3736	0.0542	0.0881	0.892
KEGG_TRYPTOPHAN_METABOLISM	0.3826	1.4059	0.0725	0.0735	0.839
KEGG_ERBB_SIGNALING_PATHWAY	0.3337	1.436	0	0.0625	0.785
KEGG_PATHOGENIC_ESCHERICHIA_COLI_INFECTION	0.3615	1.4388	0.0284	0.062	0.779
KEGG_GLYCOSPHINGOLIPID_BIOSYNTHESIS_GLOBO_SERIES	0.5009	1.4416	0.0698	0.0616	0.774
KEGG_ALDOSTERONE_REGULATED_SODIUM_REABSORPTION	0.3978	1.463	0.0448	0.0543	0.726
KEGG_DORSO_VENTRAL_AXIS_FORMATION	0.4489	1.5078	0.0383	0.0419	0.619
KEGG_GLYCOSAMINOGLYCAN_BIOSYNTHESIS_KERATAN_SULFATE	0.5251	1.5202	0.0653	0.0394	0.593
KEGG_PURINE_METABOLISM	0.3221	1.5566	0	0.0314	0.51
KEGG_GLYCOSAMINOGLYCAN_DEGRADATION	0.4976	1.5715	0.0277	0.0286	0.467
KEGG_EPITHELIAL_CELL_SIGNALING_IN_HELICOBACTER_PYLORI_INFECTION	0.378	1.5788	0.0157	0.028	0.455
KEGG_FC_EPSILON_RI_SIGNALING_PATHWAY	0.3778	1.5979	0.0065	0.0244	0.403
KEGG_PANTOTHENATE_AND_COA_BIOSYNTHESIS	0.5567	1.608	0.0345	0.0236	0.388
KEGG_LONG_TERM_DEPRESSION	0.3922	1.6161	0	0.0224	0.366
KEGG_ABC_TRANSPORTERS	0.4218	1.6161	0.0048	0.0227	0.366
KEGG_P53_SIGNALING_PATHWAY	0.3909	1.6251	0	0.0219	0.356
KEGG_NICOTINATE_AND_NICOTINAMIDE_METABOLISM	0.4867	1.6366	0.0273	0.0204	0.33
KEGG_GLIOMA	0.4207	1.7182	0	0.0116	0.206
KEGG_VASCULAR_SMOOTH_MUSCLE_CONTRACTION	0.3759	1.7208	0	0.0116	0.202
KEGG_AUTOIMMUNE_THYROID_DISEASE	0.463	1.7685	0	0.0078	0.14
KEGG_ENDOCYTOSIS	0.3737	1.7942	0	0.0068	0.121
KEGG_MELANOGENESIS	0.4025	1.7956	0	0.0068	0.119
KEGG_NEUROTROPHIN_SIGNALING_PATHWAY	0.3876	1.8015	0	0.0066	0.113
KEGG_ADIPOCYTOKINE_SIGNALING_PATHWAY	0.4395	1.8167	0	0.0057	0.099
KEGG_GLYCOSAMINOGLYCAN_BIOSYNTHESIS_HEPARAN_SULFATE	0.536	1.8306	0.004	0.0052	0.09
KEGG_ADHERENS_JUNCTION	0.4335	1.8552	0	0.0044	0.074
KEGG_GLYCOSPHINGOLIPID_BIOSYNTHESIS_GANGLIO_SERIES	0.6594	1.8628	0.0106	0.0042	0.07
KEGG_COMPLEMENT_AND_COAGULATION_CASCADES	0.4455	1.8774	0	0.0038	0.062
KEGG_COLORECTAL_CANCER	0.4734	1.9375	0	0.0025	0.04
KEGG_ACUTE_MYELOID_LEUKEMIA	0.4922	1.9424	0	0.0025	0.039
KEGG_B_CELL_RECEPTOR_SIGNALING_PATHWAY	0.4636	1.9432	0	0.0025	0.039
KEGG_TYPE_II_DIABETES_MELLITUS	0.4928	1.9442	0	0.0026	0.039
KEGG_PRION_DISEASES	0.548	1.9834	0	0.0014	0.021
KEGG_APOPTOSIS	0.464	2.0104	0	0.001	0.015
KEGG_MAPK_SIGNALING_PATHWAY	0.402	2.0114	0	0.001	0.014
KEGG_WNT_SIGNALING_PATHWAY	0.4369	2.0561	0	0.0008	0.011
KEGG_BLADDER_CANCER	0.5558	2.0576	0	0.0008	0.011
KEGG_PROSTATE_CANCER	0.4927	2.1517	0	0.0001	0.002
KEGG_LYSOSOME	0.4596	2.1609	0	0.0001	0.002
KEGG_PROGESTERONE_MEDIATED_OOCYTE_MATURATION	0.4928	2.164	0	0.0001	0.002
KEGG_GAP_JUNCTION	0.484	2.1682	0	0.0002	0.002
KEGG_CALCIUM_SIGNALING_PATHWAY	0.4457	2.1838	0	0.0002	0.002
KEGG_INTESTINAL_IMMUNE_NETWORK_FOR_IGA_PRODUCTION	0.5641	2.1856	0	0.0002	0.002
KEGG_JAK_STAT_SIGNALING_PATHWAY	0.4638	2.1884	0	0.0002	0.002
KEGG_FC_GAMMA_R_MEDIATED_PHAGOCYTOSIS	0.4997	2.192	0	0.0002	0.002
KEGG_NOD_LIKE_RECEPTOR_SIGNALING_PATHWAY	0.5591	2.2084	0	0.0001	0.001
KEGG_CHRONIC_MYELOID_LEUKEMIA	0.5227	2.2193	0	0.0001	0.001
KEGG_RENIN_ANGIOTENSIN_SYSTEM	0.7442	2.2208	0	0.0001	0.001
KEGG_BASAL_CELL_CARCINOMA	0.569	2.238	0	0.0001	0.001
KEGG_MELANOMA	0.5347	2.2381	0	0.0001	0.001
KEGG_RENAL_CELL_CARCINOMA	0.5462	2.2419	0	0.0001	0.001
KEGG_PANCREATIC_CANCER	0.5344	2.2527	0	0.0001	0.001
KEGG_T_CELL_RECEPTOR_SIGNALING_PATHWAY	0.5001	2.2597	0	0	0
KEGG_ANTIGEN_PROCESSING_AND_PRESENTATION	0.5254	2.2634	0	0	0
KEGG_MTOR_SIGNALING_PATHWAY	0.5706	2.266	0	0	0
KEGG_HEDGEHOG_SIGNALING_PATHWAY	0.5533	2.2871	0	0	0
KEGG_LEUKOCYTE_TRANSENDOTHELIAL_MIGRATION	0.5016	2.2907	0	0	0
KEGG_REGULATION_OF_ACTIN_CYTOSKELETON	0.4926	2.3835	0	0	0
KEGG_NEUROACTIVE_LIGAND_RECEPTOR_INTERACTION	0.464	2.4142	0	0	0
KEGG_ASTHMA	0.713	2.4275	0	0	0
KEGG_SMALL_CELL_LUNG_CANCER	0.5627	2.4333	0	0	0
KEGG_GLYCOSAMINOGLYCAN_BIOSYNTHESIS_CHONDROITIN_SULFATE	0.7754	2.4349	0	0	0
KEGG_AXON_GUIDANCE	0.5387	2.5327	0	0	0
KEGG_NATURAL_KILLER_CELL_MEDIATED_CYTOTOXICITY	0.536	2.5412	0	0	0
KEGG_TGF_BETA_SIGNALING_PATHWAY	0.6104	2.6096	0	0	0
KEGG_TYPE_I_DIABETES_MELLITUS	0.6898	2.6316	0	0	0
KEGG_ARRHYTHMOGENIC_RIGHT_VENTRICULAR_CARDIOMYOPATHY_ARVC	0.6304	2.6321	0	0	0
KEGG_VIRAL_MYOCARDITIS	0.6448	2.6901	0	0	0
KEGG_PATHWAYS_IN_CANCER	0.5385	2.7292	0	0	0
KEGG_CHEMOKINE_SIGNALING_PATHWAY	0.5595	2.7306	0	0	0
KEGG_TOLL_LIKE_RECEPTOR_SIGNALING_PATHWAY	0.6083	2.743	0	0	0
KEGG_ALLOGRAFT_REJECTION	0.7585	2.773	0	0	0
KEGG_DILATED_CARDIOMYOPATHY	0.6564	2.8353	0	0	0
KEGG_CYTOKINE_CYTOKINE_RECEPTOR_INTERACTION	0.5607	2.8439	0	0	0
KEGG_CELL_ADHESION_MOLECULES_CAMS	0.626	2.8995	0	0	0
KEGG_SYSTEMIC_LUPUS_ERYTHEMATOSUS	0.7289	2.9318	0	0	0
KEGG_HYPERTROPHIC_CARDIOMYOPATHY_HCM	0.6707	2.972	0	0	0
KEGG_GRAFT_VERSUS_HOST_DISEASE	0.8044	2.9958	0	0	0
KEGG_HEMATOPOIETIC_CELL_LINEAGE	0.7093	3.0561	0	0	0
KEGG_LEISHMANIA_INFECTION	0.7496	3.1024	0	0	0
KEGG_ECM_RECEPTOR_INTERACTION	0.8043	3.4723	0	0	0
KEGG_FOCAL_ADHESION	0.7245	3.5035	0	0	0

## Sheet: MFAP2_GSEA
Term	ES	NES	NP	FDR	FWER
KEGG_OLFACTORY_TRANSDUCTION	-0.3941	-1.8229	0	0.0769	0.084
KEGG_FATTY_ACID_METABOLISM	-0.5308	-1.7724	0	0.0655	0.138
KEGG_BUTANOATE_METABOLISM	-0.5269	-1.6735	0.011	0.1153	0.323
KEGG_DRUG_METABOLISM_CYTOCHROME_P450	-0.4505	-1.6708	0.0067	0.0878	0.329
KEGG_RETINOL_METABOLISM	-0.4673	-1.6582	0.0023	0.0808	0.37
KEGG_PHOSPHATIDYLINOSITOL_SIGNALING_SYSTEM	-0.4433	-1.6336	0.0024	0.0888	0.448
KEGG_CITRATE_CYCLE_TCA_CYCLE	-0.5226	-1.6164	0.0174	0.0901	0.505
KEGG_METABOLISM_OF_XENOBIOTICS_BY_CYTOCHROME_P450	-0.4415	-1.5997	0.0024	0.0906	0.565
KEGG_GLYCOLYSIS_GLUCONEOGENESIS	-0.4402	-1.5778	0.0072	0.0976	0.639
KEGG_TERPENOID_BACKBONE_BIOSYNTHESIS	-0.5932	-1.5285	0.0335	0.1366	0.8
KEGG_INOSITOL_PHOSPHATE_METABOLISM	-0.4324	-1.5189	0.0197	0.1354	0.823
KEGG_AMINOACYL_TRNA_BIOSYNTHESIS	-0.5163	-1.4731	0.0611	0.1787	0.922
KEGG_FRUCTOSE_AND_MANNOSE_METABOLISM	-0.4707	-1.4471	0.0489	0.2007	0.959
KEGG_NITROGEN_METABOLISM	-0.5036	-1.4449	0.0586	0.1886	0.959
KEGG_DRUG_METABOLISM_OTHER_ENZYMES	-0.4191	-1.4391	0.0356	0.1843	0.964
KEGG_PEROXISOME	-0.376	-1.4049	0.0207	0.2173	0.986
KEGG_PRIMARY_IMMUNODEFICIENCY	-0.4312	-1.3728	0.0677	0.254	0.994
KEGG_STARCH_AND_SUCROSE_METABOLISM	-0.389	-1.3487	0.0636	0.2841	0.998
KEGG_PYRUVATE_METABOLISM	-0.4025	-1.3444	0.0794	0.2768	0.998
KEGG_ASCORBATE_AND_ALDARATE_METABOLISM	-0.4484	-1.3356	0.1216	0.2781	0.999
KEGG_MISMATCH_REPAIR	-0.4647	-1.3328	0.1196	0.2695	0.999
KEGG_PROPANOATE_METABOLISM	-0.4235	-1.3304	0.1013	0.2611	0.999
KEGG_LINOLEIC_ACID_METABOLISM	-0.4344	-1.3178	0.1087	0.2698	1
KEGG_NON_HOMOLOGOUS_END_JOINING	-0.5261	-1.3108	0.152	0.2701	1
KEGG_PENTOSE_AND_GLUCURONATE_INTERCONVERSIONS	-0.4313	-1.3012	0.1401	0.275	1
KEGG_LIMONENE_AND_PINENE_DEGRADATION	-0.5692	-1.299	0.1604	0.2674	1
KEGG_TASTE_TRANSDUCTION	-0.3585	-1.2572	0.1442	0.329	1
KEGG_B_CELL_RECEPTOR_SIGNALING_PATHWAY	-0.3363	-1.2559	0.1144	0.3198	1
KEGG_PORPHYRIN_AND_CHLOROPHYLL_METABOLISM	-0.3723	-1.2261	0.1601	0.3674	1
KEGG_NUCLEOTIDE_EXCISION_REPAIR	-0.3634	-1.2121	0.1778	0.385	1
KEGG_TYROSINE_METABOLISM	-0.3623	-1.2047	0.1829	0.3878	1
KEGG_VALINE_LEUCINE_AND_ISOLEUCINE_DEGRADATION	-0.3529	-1.1882	0.1699	0.411	1
KEGG_LONG_TERM_POTENTIATION	-0.3245	-1.1795	0.1906	0.4174	1
KEGG_INTESTINAL_IMMUNE_NETWORK_FOR_IGA_PRODUCTION	-0.3474	-1.166	0.2281	0.4359	1
KEGG_PROXIMAL_TUBULE_BICARBONATE_RECLAMATION	-0.4014	-1.1632	0.2453	0.4295	1
KEGG_HOMOLOGOUS_RECOMBINATION	-0.3785	-1.1555	0.2511	0.435	1
KEGG_DNA_REPLICATION	-0.3607	-1.1551	0.235	0.4241	1
KEGG_RNA_DEGRADATION	-0.3144	-1.1271	0.2207	0.4751	1
KEGG_O_GLYCAN_BIOSYNTHESIS	-0.3528	-1.0981	0.3333	0.5348	1
KEGG_SPHINGOLIPID_METABOLISM	-0.3362	-1.0854	0.3155	0.5539	1
KEGG_STEROID_HORMONE_BIOSYNTHESIS	-0.2975	-1.0591	0.3409	0.6127	1
KEGG_GLYCOSPHINGOLIPID_BIOSYNTHESIS_LACTO_AND_NEOLACTO_SERIES	-0.3484	-1.0408	0.3876	0.6483	1
KEGG_ABC_TRANSPORTERS	-0.311	-1.033	0.391	0.6546	1
KEGG_GLYOXYLATE_AND_DICARBOXYLATE_METABOLISM	-0.3887	-1.023	0.4414	0.6692	1
KEGG_RIG_I_LIKE_RECEPTOR_SIGNALING_PATHWAY	-0.2642	-0.97	0.4828	0.815	1
KEGG_AUTOIMMUNE_THYROID_DISEASE	-0.2807	-0.9645	0.5248	0.8146	1
KEGG_ALLOGRAFT_REJECTION	-0.2987	-0.9555	0.5311	0.8252	1
KEGG_APOPTOSIS	-0.2479	-0.9536	0.5468	0.8136	1
KEGG_ARGININE_AND_PROLINE_METABOLISM	-0.2629	-0.9162	0.6142	0.9091	1
KEGG_PROTEASOME	-0.2635	-0.8762	0.6667	1	1
KEGG_GLYCEROLIPID_METABOLISM	-0.2521	-0.8675	0.7342	1	1
KEGG_BASE_EXCISION_REPAIR	-0.2693	-0.8628	0.7124	1	1
KEGG_NON_SMALL_CELL_LUNG_CANCER	-0.2406	-0.8484	0.7734	1	1
KEGG_LYSINE_DEGRADATION	-0.2518	-0.8409	0.7483	1	1
KEGG_AMYOTROPHIC_LATERAL_SCLEROSIS_ALS	-0.2294	-0.8056	0.818	1	1
KEGG_T_CELL_RECEPTOR_SIGNALING_PATHWAY	-0.2026	-0.8024	0.8991	1	1
KEGG_REGULATION_OF_AUTOPHAGY	-0.2427	-0.7884	0.8105	1	1
KEGG_GLYCOSYLPHOSPHATIDYLINOSITOL_GPI_ANCHOR_BIOSYNTHESIS	-0.2627	-0.7655	0.8051	1	1
KEGG_HISTIDINE_METABOLISM	-0.2517	-0.7612	0.8354	1	1
KEGG_CYTOSOLIC_DNA_SENSING_PATHWAY	-0.2209	-0.7597	0.9089	1	1
KEGG_DORSO_VENTRAL_AXIS_FORMATION	-0.2536	-0.746	0.8606	1	1
KEGG_ENDOMETRIAL_CANCER	-0.2118	-0.735	0.9159	1	1
KEGG_ALANINE_ASPARTATE_AND_GLUTAMATE_METABOLISM	-0.2361	-0.7261	0.8998	1	1
KEGG_ANTIGEN_PROCESSING_AND_PRESENTATION	-0.1845	-0.6992	0.9767	1	1
KEGG_TRYPTOPHAN_METABOLISM	-0.2106	-0.6887	0.9361	1	1
KEGG_SELENOAMINO_ACID_METABOLISM	-0.2303	-0.6812	0.9234	1	1
KEGG_ERBB_SIGNALING_PATHWAY	-0.1735	-0.66	0.9931	1	1
KEGG_RNA_POLYMERASE	-0.2098	-0.6415	0.9666	1	1
KEGG_CIRCADIAN_RHYTHM_MAMMAL	-0.2587	-0.6399	0.9089	1	1
KEGG_INSULIN_SIGNALING_PATHWAY	-0.1555	-0.6315	0.9975	1	1
KEGG_VIBRIO_CHOLERAE_INFECTION	-0.1762	-0.6113	0.991	0.9939	1
KEGG_GRAFT_VERSUS_HOST_DISEASE	-0.1833	-0.5886	0.9916	0.9857	1
KEGG_PYRIMIDINE_METABOLISM	0.1048	0.3891	1	0.9999	1
KEGG_BASAL_TRANSCRIPTION_FACTORS	0.132	0.4034	1	1	1
KEGG_SNARE_INTERACTIONS_IN_VESICULAR_TRANSPORT	0.1467	0.459	1	1	1
KEGG_UBIQUITIN_MEDIATED_PROTEOLYSIS	0.1274	0.4911	1	1	1
KEGG_RIBOFLAVIN_METABOLISM	0.2501	0.6363	0.8967	1	1
KEGG_OOCYTE_MEIOSIS	0.1753	0.6488	0.9965	1	1
KEGG_ENDOCYTOSIS	0.1729	0.6904	0.9953	0.9923	1
KEGG_OXIDATIVE_PHOSPHORYLATION	0.1797	0.6938	0.988	0.999	1
KEGG_ALZHEIMERS_DISEASE	0.1767	0.697	0.995	1	1
KEGG_ETHER_LIPID_METABOLISM	0.2296	0.6981	0.9182	1	1
KEGG_VALINE_LEUCINE_AND_ISOLEUCINE_BIOSYNTHESIS	0.3368	0.7138	0.8148	1	1
KEGG_VASOPRESSIN_REGULATED_WATER_REABSORPTION	0.2274	0.7143	0.9211	1	1
KEGG_NATURAL_KILLER_CELL_MEDIATED_CYTOTOXICITY	0.187	0.7178	0.9836	1	1
KEGG_N_GLYCAN_BIOSYNTHESIS	0.2251	0.7327	0.8939	1	1
KEGG_FC_GAMMA_R_MEDIATED_PHAGOCYTOSIS	0.2058	0.7627	0.9247	0.9901	1
KEGG_EPITHELIAL_CELL_SIGNALING_IN_HELICOBACTER_PYLORI_INFECTION	0.2302	0.7798	0.8505	0.9733	1
KEGG_FC_EPSILON_RI_SIGNALING_PATHWAY	0.2211	0.7802	0.8574	0.9827	1
KEGG_THYROID_CANCER	0.2715	0.7822	0.7824	0.9896	1
KEGG_ALPHA_LINOLENIC_ACID_METABOLISM	0.2959	0.7851	0.7841	0.9949	1
KEGG_BETA_ALANINE_METABOLISM	0.2868	0.7856	0.7861	1	1
KEGG_SPLICEOSOME	0.2072	0.7863	0.8992	1	1
KEGG_GLYCEROPHOSPHOLIPID_METABOLISM	0.2213	0.7897	0.8483	1	1
KEGG_ASTHMA	0.272	0.7909	0.7784	1	1
KEGG_GALACTOSE_METABOLISM	0.2834	0.8031	0.738	1	1
KEGG_PROTEIN_EXPORT	0.2877	0.8084	0.7467	1	1
KEGG_GNRH_SIGNALING_PATHWAY	0.2205	0.8088	0.8604	1	1
KEGG_AMINO_SUGAR_AND_NUCLEOTIDE_SUGAR_METABOLISM	0.2582	0.8229	0.7641	1	1
KEGG_GLUTATHIONE_METABOLISM	0.2536	0.8285	0.7389	1	1
KEGG_HUNTINGTONS_DISEASE	0.2086	0.8358	0.8613	1	1
KEGG_OTHER_GLYCAN_DEGRADATION	0.3486	0.9017	0.5988	0.8487	1
KEGG_VEGF_SIGNALING_PATHWAY	0.2564	0.9029	0.6386	0.8554	1
KEGG_JAK_STAT_SIGNALING_PATHWAY	0.2308	0.9067	0.6597	0.8558	1
KEGG_PENTOSE_PHOSPHATE_PATHWAY	0.3157	0.907	0.5993	0.8652	1
KEGG_SMALL_CELL_LUNG_CANCER	0.2614	0.9256	0.5897	0.8272	1
KEGG_PURINE_METABOLISM	0.2433	0.9439	0.5763	0.7893	1
KEGG_CELL_CYCLE	0.2493	0.9459	0.5688	0.794	1
KEGG_TYPE_I_DIABETES_MELLITUS	0.2988	0.947	0.5458	0.8012	1
KEGG_FOLATE_BIOSYNTHESIS	0.4145	0.9598	0.5342	0.7764	1
KEGG_ACUTE_MYELOID_LEUKEMIA	0.2902	0.9722	0.5046	0.7527	1
KEGG_CHRONIC_MYELOID_LEUKEMIA	0.284	0.9908	0.4466	0.7122	1
KEGG_BIOSYNTHESIS_OF_UNSATURATED_FATTY_ACIDS	0.3728	1.0029	0.4906	0.6907	1
KEGG_GLYCOSPHINGOLIPID_BIOSYNTHESIS_GLOBO_SERIES	0.4051	1.0074	0.4637	0.688	1
KEGG_PHENYLALANINE_METABOLISM	0.3946	1.0178	0.4405	0.67	1
KEGG_PANTOTHENATE_AND_COA_BIOSYNTHESIS	0.4022	1.029	0.4134	0.6497	1
KEGG_ADHERENS_JUNCTION	0.2971	1.0315	0.3839	0.652	1
KEGG_ADIPOCYTOKINE_SIGNALING_PATHWAY	0.2996	1.0363	0.3836	0.6487	1
KEGG_TOLL_LIKE_RECEPTOR_SIGNALING_PATHWAY	0.2853	1.0422	0.3694	0.643	1
KEGG_COLORECTAL_CANCER	0.3046	1.0485	0.3826	0.6358	1
KEGG_RIBOSOME	0.294	1.0535	0.3501	0.6309	1
KEGG_CYSTEINE_AND_METHIONINE_METABOLISM	0.3544	1.0589	0.3561	0.627	1
KEGG_ALDOSTERONE_REGULATED_SODIUM_REABSORPTION	0.3406	1.0617	0.3667	0.6294	1
KEGG_GLYCOSAMINOGLYCAN_BIOSYNTHESIS_KERATAN_SULFATE	0.4214	1.064	0.3778	0.6334	1
KEGG_VASCULAR_SMOOTH_MUSCLE_CONTRACTION	0.2904	1.0853	0.3043	0.5858	1
KEGG_MTOR_SIGNALING_PATHWAY	0.3373	1.0959	0.3164	0.5676	1
KEGG_NEUROTROPHIN_SIGNALING_PATHWAY	0.2915	1.1042	0.2656	0.5554	1
KEGG_LEISHMANIA_INFECTION	0.3238	1.1054	0.3011	0.562	1
KEGG_PROGESTERONE_MEDIATED_OOCYTE_MATURATION	0.3081	1.1102	0.2577	0.5592	1
KEGG_CALCIUM_SIGNALING_PATHWAY	0.2843	1.1228	0.2036	0.5368	1
KEGG_ARACHIDONIC_ACID_METABOLISM	0.337	1.141	0.2466	0.5019	1
KEGG_NICOTINATE_AND_NICOTINAMIDE_METABOLISM	0.4071	1.1442	0.2515	0.5026	1
KEGG_NOTCH_SIGNALING_PATHWAY	0.3561	1.1538	0.2372	0.4882	1
KEGG_LYSOSOME	0.3029	1.1564	0.1828	0.4915	1
KEGG_ONE_CARBON_POOL_BY_FOLATE	0.4437	1.1616	0.2623	0.4879	1
KEGG_PRIMARY_BILE_ACID_BIOSYNTHESIS	0.4696	1.17	0.2661	0.4772	1
KEGG_STEROID_BIOSYNTHESIS	0.4567	1.171	0.2529	0.4841	1
KEGG_GLYCOSAMINOGLYCAN_DEGRADATION	0.4341	1.1759	0.2519	0.4816	1
KEGG_NOD_LIKE_RECEPTOR_SIGNALING_PATHWAY	0.3484	1.1789	0.2054	0.4841	1
KEGG_VIRAL_MYOCARDITIS	0.3483	1.2068	0.1893	0.427	1
KEGG_GLIOMA	0.3502	1.2077	0.1649	0.4345	1
KEGG_P53_SIGNALING_PATHWAY	0.3487	1.2153	0.1583	0.4264	1
KEGG_LONG_TERM_DEPRESSION	0.3628	1.2619	0.1211	0.3353	1
KEGG_PRION_DISEASES	0.4203	1.2672	0.1572	0.3333	1
KEGG_RENAL_CELL_CARCINOMA	0.3639	1.2761	0.1027	0.3252	1
KEGG_MATURITY_ONSET_DIABETES_OF_THE_YOUNG	0.4586	1.2823	0.1434	0.3217	1
KEGG_CHEMOKINE_SIGNALING_PATHWAY	0.3268	1.3032	0.0403	0.292	1
KEGG_PROSTATE_CANCER	0.3651	1.3223	0.0716	0.2675	0.999
KEGG_PARKINSONS_DISEASE	0.3467	1.3282	0.0587	0.2637	0.999
KEGG_TAURINE_AND_HYPOTAURINE_METABOLISM	0.5968	1.3468	0.1537	0.2403	0.999
KEGG_HEMATOPOIETIC_CELL_LINEAGE	0.3815	1.376	0.0439	0.2033	0.998
KEGG_GLYCINE_SERINE_AND_THREONINE_METABOLISM	0.4726	1.3806	0.0978	0.2029	0.998
KEGG_LEUKOCYTE_TRANSENDOTHELIAL_MIGRATION	0.3718	1.3812	0.0349	0.2079	0.998
KEGG_PANCREATIC_CANCER	0.3947	1.386	0.0504	0.2069	0.997
KEGG_SULFUR_METABOLISM	0.566	1.392	0.1004	0.2045	0.997
KEGG_GLYCOSAMINOGLYCAN_BIOSYNTHESIS_HEPARAN_SULFATE	0.4941	1.3958	0.0768	0.2056	0.996
KEGG_RENIN_ANGIOTENSIN_SYSTEM	0.5434	1.42	0.0815	0.1804	0.99
KEGG_TIGHT_JUNCTION	0.3775	1.4481	0.0084	0.1537	0.979
KEGG_PATHOGENIC_ESCHERICHIA_COLI_INFECTION	0.4494	1.5129	0.0217	0.095	0.897
KEGG_BLADDER_CANCER	0.478	1.5228	0.0361	0.0918	0.886
KEGG_ARRHYTHMOGENIC_RIGHT_VENTRICULAR_CARDIOMYOPATHY_ARVC	0.4638	1.6004	0	0.0503	0.698
KEGG_SYSTEMIC_LUPUS_ERYTHEMATOSUS	0.4792	1.6095	0.0142	0.0486	0.673
KEGG_REGULATION_OF_ACTIN_CYTOSKELETON	0.4127	1.6698	0	0.03	0.479
KEGG_GLYCOSPHINGOLIPID_BIOSYNTHESIS_GANGLIO_SERIES	0.6674	1.7038	0.0173	0.0225	0.372
KEGG_TYPE_II_DIABETES_MELLITUS	0.5405	1.7508	0.0018	0.015	0.26
KEGG_CARDIAC_MUSCLE_CONTRACTION	0.4934	1.7537	0.0018	0.0149	0.251
KEGG_GAP_JUNCTION	0.4894	1.7572	0.0034	0.0151	0.245
KEGG_MAPK_SIGNALING_PATHWAY	0.4198	1.7624	0	0.0143	0.222
KEGG_AXON_GUIDANCE	0.4615	1.7666	0	0.0142	0.208
KEGG_MELANOGENESIS	0.4917	1.7747	0	0.0137	0.194
KEGG_CYTOKINE_CYTOKINE_RECEPTOR_INTERACTION	0.4243	1.7749	0	0.0144	0.192
KEGG_CELL_ADHESION_MOLECULES_CAMS	0.4687	1.7833	0	0.0137	0.173
KEGG_PPAR_SIGNALING_PATHWAY	0.5439	1.8815	0	0.0043	0.053
KEGG_DILATED_CARDIOMYOPATHY	0.531	1.915	0	0.0029	0.034
KEGG_PATHWAYS_IN_CANCER	0.4637	1.9738	0	0.0007	0.008
KEGG_MELANOMA	0.5676	2.0036	0	0.0006	0.006
KEGG_HYPERTROPHIC_CARDIOMYOPATHY_HCM	0.5677	2.0196	0	0.0007	0.006
KEGG_WNT_SIGNALING_PATHWAY	0.5373	2.0966	0	0	0
KEGG_NEUROACTIVE_LIGAND_RECEPTOR_INTERACTION	0.5134	2.1328	0	0	0
KEGG_GLYCOSAMINOGLYCAN_BIOSYNTHESIS_CHONDROITIN_SULFATE	0.7783	2.1389	0	0	0
KEGG_HEDGEHOG_SIGNALING_PATHWAY	0.6593	2.1927	0	0	0
KEGG_BASAL_CELL_CARCINOMA	0.6546	2.2046	0	0	0
KEGG_COMPLEMENT_AND_COAGULATION_CASCADES	0.6658	2.2965	0	0	0
KEGG_TGF_BETA_SIGNALING_PATHWAY	0.6537	2.3306	0	0	0
KEGG_FOCAL_ADHESION	0.5846	2.3842	0	0	0
KEGG_ECM_RECEPTOR_INTERACTION	0.7101	2.505	0	0	0

## Sheet: CTHRC1_GSEA
Term	ES	NES	NP	FDR	FWER
KEGG_OLFACTORY_TRANSDUCTION	-0.5246	-1.9597	0	0	0
KEGG_METABOLISM_OF_XENOBIOTICS_BY_CYTOCHROME_P450	-0.5854	-1.8806	0	0.0027	0.012
KEGG_DRUG_METABOLISM_CYTOCHROME_P450	-0.5585	-1.7907	0	0.0094	0.062
KEGG_RETINOL_METABOLISM	-0.5422	-1.7185	0	0.0211	0.172
KEGG_LINOLEIC_ACID_METABOLISM	-0.591	-1.6199	0.0038	0.058	0.47
KEGG_NITROGEN_METABOLISM	-0.6032	-1.6127	0.0081	0.0533	0.506
KEGG_STEROID_HORMONE_BIOSYNTHESIS	-0.5029	-1.5705	0.0084	0.0764	0.698
KEGG_STARCH_AND_SUCROSE_METABOLISM	-0.5046	-1.5565	0.0121	0.0767	0.753
KEGG_PENTOSE_AND_GLUCURONATE_INTERCONVERSIONS	-0.5449	-1.5191	0.0141	0.1038	0.88
KEGG_DRUG_METABOLISM_OTHER_ENZYMES	-0.4879	-1.5186	0.0121	0.094	0.884
KEGG_STEROID_BIOSYNTHESIS	-0.5983	-1.4895	0.0419	0.1152	0.952
KEGG_ASCORBATE_AND_ALDARATE_METABOLISM	-0.5461	-1.474	0.0376	0.1227	0.968
KEGG_GLYCOLYSIS_GLUCONEOGENESIS	-0.4553	-1.4359	0.026	0.1647	0.991
KEGG_MATURITY_ONSET_DIABETES_OF_THE_YOUNG	-0.5226	-1.4055	0.0687	0.2022	0.998
KEGG_PORPHYRIN_AND_CHLOROPHYLL_METABOLISM	-0.4696	-1.3981	0.0622	0.2006	0.998
KEGG_TASTE_TRANSDUCTION	-0.4478	-1.3782	0.0676	0.2225	0.999
KEGG_CITRATE_CYCLE_TCA_CYCLE	-0.4787	-1.3498	0.0943	0.2664	1
KEGG_PRIMARY_IMMUNODEFICIENCY	-0.4465	-1.2927	0.1203	0.3869	1
KEGG_FATTY_ACID_METABOLISM	-0.424	-1.2557	0.1443	0.4729	1
KEGG_ALPHA_LINOLENIC_ACID_METABOLISM	-0.4827	-1.224	0.2045	0.5524	1
KEGG_BUTANOATE_METABOLISM	-0.4128	-1.1891	0.2172	0.6487	1
KEGG_PROXIMAL_TUBULE_BICARBONATE_RECLAMATION	-0.4415	-1.1695	0.2651	0.6921	1
KEGG_PENTOSE_PHOSPHATE_PATHWAY	-0.4218	-1.1686	0.2542	0.6653	1
KEGG_GALACTOSE_METABOLISM	-0.429	-1.166	0.2552	0.6464	1
KEGG_GLYOXYLATE_AND_DICARBOXYLATE_METABOLISM	-0.4648	-1.1608	0.2767	0.6382	1
KEGG_VASOPRESSIN_REGULATED_WATER_REABSORPTION	-0.3906	-1.1552	0.2534	0.6341	1
KEGG_PYRUVATE_METABOLISM	-0.3852	-1.1415	0.2993	0.6578	1
KEGG_GLYCEROLIPID_METABOLISM	-0.3786	-1.1411	0.272	0.6354	1
KEGG_PEROXISOME	-0.3474	-1.138	0.2552	0.6239	1
KEGG_LIMONENE_AND_PINENE_DEGRADATION	-0.5089	-1.1097	0.3377	0.6941	1
KEGG_ETHER_LIPID_METABOLISM	-0.3851	-1.095	0.3456	0.7203	1
KEGG_SPHINGOLIPID_METABOLISM	-0.3664	-1.0852	0.3404	0.7308	1
KEGG_HISTIDINE_METABOLISM	-0.3849	-1.0832	0.3624	0.7156	1
KEGG_PHENYLALANINE_METABOLISM	-0.4257	-1.0814	0.3802	0.6999	1
KEGG_OXIDATIVE_PHOSPHORYLATION	-0.3013	-1.0533	0.3699	0.7682	1
KEGG_AMINOACYL_TRNA_BIOSYNTHESIS	-0.3962	-1.0474	0.405	0.7649	1
KEGG_REGULATION_OF_AUTOPHAGY	-0.3525	-1.0301	0.4273	0.7979	1
KEGG_NON_HOMOLOGOUS_END_JOINING	-0.4339	-1.0263	0.442	0.7884	1
KEGG_PHOSPHATIDYLINOSITOL_SIGNALING_SYSTEM	-0.3091	-1.0152	0.4592	0.8018	1
KEGG_TYROSINE_METABOLISM	-0.3378	-1.0137	0.4659	0.7857	1
KEGG_ARACHIDONIC_ACID_METABOLISM	-0.3194	-1.0003	0.4716	0.8057	1
KEGG_TERPENOID_BACKBONE_BIOSYNTHESIS	-0.3933	-0.9599	0.5424	0.9021	1
KEGG_GNRH_SIGNALING_PATHWAY	-0.2714	-0.9183	0.6524	0.9962	1
KEGG_PPAR_SIGNALING_PATHWAY	-0.283	-0.9133	0.6292	0.9872	1
KEGG_FRUCTOSE_AND_MANNOSE_METABOLISM	-0.317	-0.9106	0.6188	0.9719	1
KEGG_GLUTATHIONE_METABOLISM	-0.2951	-0.8972	0.6502	0.9846	1
KEGG_MISMATCH_REPAIR	-0.3365	-0.8964	0.6154	0.9656	1
KEGG_LONG_TERM_POTENTIATION	-0.2781	-0.8949	0.6512	0.949	1
KEGG_B_CELL_RECEPTOR_SIGNALING_PATHWAY	-0.2601	-0.8493	0.7559	1	1
KEGG_INSULIN_SIGNALING_PATHWAY	-0.2406	-0.8409	0.7974	1	1
KEGG_PROPANOATE_METABOLISM	-0.2892	-0.8253	0.7519	1	1
KEGG_ARGININE_AND_PROLINE_METABOLISM	-0.2589	-0.805	0.7834	1	1
KEGG_RIG_I_LIKE_RECEPTOR_SIGNALING_PATHWAY	-0.2409	-0.7796	0.8645	1	1
KEGG_GLYCINE_SERINE_AND_THREONINE_METABOLISM	-0.2774	-0.7778	0.7775	1	1
KEGG_INOSITOL_PHOSPHATE_METABOLISM	-0.2494	-0.7645	0.8438	1	1
KEGG_CYTOSOLIC_DNA_SENSING_PATHWAY	-0.2427	-0.7512	0.8718	1	1
KEGG_GLYCOSPHINGOLIPID_BIOSYNTHESIS_LACTO_AND_NEOLACTO_SERIES	-0.2743	-0.7493	0.8439	1	1
KEGG_VASCULAR_SMOOTH_MUSCLE_CONTRACTION	-0.2151	-0.7466	0.9135	1	1
KEGG_PRIMARY_BILE_ACID_BIOSYNTHESIS	-0.3059	-0.7429	0.8315	1	1
KEGG_HOMOLOGOUS_RECOMBINATION	-0.2609	-0.7216	0.8639	1	1
KEGG_RNA_DEGRADATION	-0.2242	-0.7071	0.9309	1	1
KEGG_GLYCEROPHOSPHOLIPID_METABOLISM	-0.2181	-0.7056	0.9329	1	1
KEGG_O_GLYCAN_BIOSYNTHESIS	-0.2492	-0.7016	0.8969	1	1
KEGG_ABC_TRANSPORTERS	-0.2303	-0.6865	0.9328	1	1
KEGG_OTHER_GLYCAN_DEGRADATION	-0.2673	-0.6634	0.8946	1	1
KEGG_LYSINE_DEGRADATION	-0.1871	-0.5625	0.9938	1	1
KEGG_CIRCADIAN_RHYTHM_MAMMAL	-0.2335	-0.5404	0.9775	1	1
KEGG_OOCYTE_MEIOSIS	-0.1463	-0.5018	1	1	1
KEGG_ALZHEIMERS_DISEASE	-0.115	-0.4042	1	0.9997	1
KEGG_PROTEASOME	0.1249	0.4752	1	0.9981	1
KEGG_ENDOMETRIAL_CANCER	0.1508	0.5748	0.9946	0.9958	1
KEGG_SULFUR_METABOLISM	0.2153	0.5846	0.9586	1	1
KEGG_HUNTINGTONS_DISEASE	0.1263	0.5983	1	1	1
KEGG_UBIQUITIN_MEDIATED_PROTEOLYSIS	0.1471	0.6382	1	1	1
KEGG_RNA_POLYMERASE	0.1879	0.6415	0.9692	1	1
KEGG_PYRIMIDINE_METABOLISM	0.1579	0.6838	0.9915	0.9973	1
KEGG_BASE_EXCISION_REPAIR	0.202	0.6855	0.9192	1	1
KEGG_ERBB_SIGNALING_PATHWAY	0.1624	0.6872	0.976	1	1
KEGG_SELENOAMINO_ACID_METABOLISM	0.2292	0.7199	0.8984	0.9976	1
KEGG_NON_SMALL_CELL_LUNG_CANCER	0.1882	0.7261	0.9471	1	1
KEGG_NUCLEOTIDE_EXCISION_REPAIR	0.2021	0.7282	0.9254	1	1
KEGG_DNA_REPLICATION	0.2098	0.7564	0.8837	0.9841	1
KEGG_VEGF_SIGNALING_PATHWAY	0.1924	0.7837	0.9108	0.9563	1
KEGG_GLYCOSYLPHOSPHATIDYLINOSITOL_GPI_ANCHOR_BIOSYNTHESIS	0.2493	0.7879	0.8008	0.9597	1
KEGG_APOPTOSIS	0.1943	0.7926	0.9185	0.9614	1
KEGG_BASAL_TRANSCRIPTION_FACTORS	0.2291	0.7931	0.8274	0.9703	1
KEGG_BETA_ALANINE_METABOLISM	0.2535	0.8024	0.7888	0.9647	1
KEGG_THYROID_CANCER	0.2415	0.8108	0.7595	0.96	1
KEGG_FC_EPSILON_RI_SIGNALING_PATHWAY	0.1942	0.8173	0.9057	0.9568	1
KEGG_T_CELL_RECEPTOR_SIGNALING_PATHWAY	0.1995	0.8497	0.8835	0.902	1
KEGG_SNARE_INTERACTIONS_IN_VESICULAR_TRANSPORT	0.2434	0.8774	0.6667	0.8495	1
KEGG_VALINE_LEUCINE_AND_ISOLEUCINE_DEGRADATION	0.24	0.8917	0.6866	0.8237	1
KEGG_CELL_CYCLE	0.2072	0.91	0.734	0.7865	1
KEGG_AMYOTROPHIC_LATERAL_SCLEROSIS_ALS	0.2488	0.9331	0.574	0.7348	1
KEGG_RIBOSOME	0.2241	0.934	0.5983	0.7408	1
KEGG_DORSO_VENTRAL_AXIS_FORMATION	0.2912	0.9546	0.4897	0.6962	1
KEGG_TIGHT_JUNCTION	0.206	0.9555	0.6447	0.7005	1
KEGG_VALINE_LEUCINE_AND_ISOLEUCINE_BIOSYNTHESIS	0.4303	0.9808	0.4388	0.639	1
KEGG_VIBRIO_CHOLERAE_INFECTION	0.2503	0.983	0.5161	0.6406	1
KEGG_ALANINE_ASPARTATE_AND_GLUTAMATE_METABOLISM	0.2919	0.9918	0.4977	0.6256	1
KEGG_N_GLYCAN_BIOSYNTHESIS	0.2758	1.0038	0.4393	0.5997	1
KEGG_ONE_CARBON_POOL_BY_FOLATE	0.3459	1.0197	0.4279	0.5646	1
KEGG_FOLATE_BIOSYNTHESIS	0.3909	1.0298	0.43	0.5456	1
KEGG_PARKINSONS_DISEASE	0.237	1.0359	0.2981	0.5374	1
KEGG_INTESTINAL_IMMUNE_NETWORK_FOR_IGA_PRODUCTION	0.2822	1.0459	0.3736	0.5184	1
KEGG_LONG_TERM_DEPRESSION	0.2593	1.0516	0.3931	0.5109	1
KEGG_CYSTEINE_AND_METHIONINE_METABOLISM	0.3105	1.0668	0.3318	0.4818	1
KEGG_CALCIUM_SIGNALING_PATHWAY	0.2347	1.1036	0.1538	0.4063	1
KEGG_ACUTE_MYELOID_LEUKEMIA	0.2927	1.1341	0.1937	0.3523	1
KEGG_AUTOIMMUNE_THYROID_DISEASE	0.302	1.1565	0.1988	0.3178	1
KEGG_TRYPTOPHAN_METABOLISM	0.3354	1.1857	0.1965	0.2782	1
KEGG_ALDOSTERONE_REGULATED_SODIUM_REABSORPTION	0.323	1.186	0.1799	0.2816	0.999
KEGG_AMINO_SUGAR_AND_NUCLEOTIDE_SUGAR_METABOLISM	0.3328	1.2125	0.1186	0.2478	0.995
KEGG_TYPE_II_DIABETES_MELLITUS	0.3352	1.2168	0.1279	0.2457	0.994
KEGG_PURINE_METABOLISM	0.2688	1.2394	0.0405	0.222	0.991
KEGG_ADIPOCYTOKINE_SIGNALING_PATHWAY	0.3066	1.2433	0.0588	0.2208	0.99
KEGG_JAK_STAT_SIGNALING_PATHWAY	0.2795	1.2578	0.0317	0.2057	0.989
KEGG_SPLICEOSOME	0.289	1.2884	0.0235	0.1763	0.973
KEGG_PANTOTHENATE_AND_COA_BIOSYNTHESIS	0.461	1.3	0.1406	0.1679	0.969
KEGG_COLORECTAL_CANCER	0.3299	1.3036	0.0688	0.1669	0.964
KEGG_GLYCOSAMINOGLYCAN_BIOSYNTHESIS_HEPARAN_SULFATE	0.4091	1.3097	0.1026	0.1641	0.958
KEGG_ADHERENS_JUNCTION	0.3221	1.3295	0.0541	0.1473	0.938
KEGG_NEUROTROPHIN_SIGNALING_PATHWAY	0.297	1.3313	0.013	0.1483	0.936
KEGG_NOTCH_SIGNALING_PATHWAY	0.3665	1.3398	0.0562	0.1434	0.931
KEGG_CARDIAC_MUSCLE_CONTRACTION	0.3327	1.3644	0.0342	0.1269	0.901
KEGG_ENDOCYTOSIS	0.3071	1.3781	0	0.1206	0.886
KEGG_BIOSYNTHESIS_OF_UNSATURATED_FATTY_ACIDS	0.4363	1.3843	0.0968	0.1186	0.876
KEGG_GLIOMA	0.3434	1.404	0.0203	0.1074	0.832
KEGG_NICOTINATE_AND_NICOTINAMIDE_METABOLISM	0.4434	1.4346	0.0478	0.0911	0.768
KEGG_LEUKOCYTE_TRANSENDOTHELIAL_MIGRATION	0.3365	1.4492	0.0097	0.0855	0.739
KEGG_RIBOFLAVIN_METABOLISM	0.508	1.459	0.0655	0.0822	0.715
KEGG_PROTEIN_EXPORT	0.4632	1.4706	0.0627	0.0767	0.677
KEGG_CHRONIC_MYELOID_LEUKEMIA	0.3839	1.5304	0.0129	0.0534	0.554
KEGG_FC_GAMMA_R_MEDIATED_PHAGOCYTOSIS	0.365	1.5471	0	0.0487	0.502
KEGG_GLYCOSAMINOGLYCAN_DEGRADATION	0.4936	1.5485	0.0368	0.0493	0.499
KEGG_PROSTATE_CANCER	0.3791	1.5546	0.009	0.0481	0.485
KEGG_RENIN_ANGIOTENSIN_SYSTEM	0.5349	1.5699	0.0351	0.0441	0.451
KEGG_GLYCOSAMINOGLYCAN_BIOSYNTHESIS_KERATAN_SULFATE	0.5504	1.5717	0.0348	0.0442	0.444
KEGG_SMALL_CELL_LUNG_CANCER	0.3781	1.587	0	0.0414	0.42
KEGG_MELANOGENESIS	0.3794	1.5884	0	0.0418	0.418
KEGG_PATHOGENIC_ESCHERICHIA_COLI_INFECTION	0.413	1.5978	0	0.0399	0.398
KEGG_GLYCOSPHINGOLIPID_BIOSYNTHESIS_GLOBO_SERIES	0.58	1.5989	0.0369	0.0404	0.396
KEGG_PROGESTERONE_MEDIATED_OOCYTE_MATURATION	0.397	1.6218	0	0.0349	0.353
KEGG_ASTHMA	0.4806	1.6248	0.0175	0.0348	0.347
KEGG_P53_SIGNALING_PATHWAY	0.4212	1.6645	0.0071	0.0254	0.263
KEGG_EPITHELIAL_CELL_SIGNALING_IN_HELICOBACTER_PYLORI_INFECTION	0.4272	1.6884	0.007	0.0224	0.228
KEGG_MTOR_SIGNALING_PATHWAY	0.4543	1.714	0.0128	0.0184	0.182
KEGG_ANTIGEN_PROCESSING_AND_PRESENTATION	0.4219	1.7372	0	0.0158	0.154
KEGG_NATURAL_KILLER_CELL_MEDIATED_CYTOTOXICITY	0.3863	1.7416	0	0.0157	0.15
KEGG_PANCREATIC_CANCER	0.4345	1.7513	0	0.0151	0.141
KEGG_COMPLEMENT_AND_COAGULATION_CASCADES	0.4425	1.7832	0	0.0122	0.114
KEGG_VIRAL_MYOCARDITIS	0.4485	1.805	0	0.0101	0.092
KEGG_NEUROACTIVE_LIGAND_RECEPTOR_INTERACTION	0.3744	1.8145	0	0.01	0.089
KEGG_HEMATOPOIETIC_CELL_LINEAGE	0.4316	1.8248	0	0.0092	0.08
KEGG_RENAL_CELL_CARCINOMA	0.471	1.8438	0	0.0082	0.07
KEGG_PRION_DISEASES	0.5209	1.8612	0.0044	0.0071	0.059
KEGG_TAURINE_AND_HYPOTAURINE_METABOLISM	0.724	1.8772	0.0159	0.0064	0.052
KEGG_ARRHYTHMOGENIC_RIGHT_VENTRICULAR_CARDIOMYOPATHY_ARVC	0.4755	1.9077	0	0.0047	0.038
KEGG_CHEMOKINE_SIGNALING_PATHWAY	0.4257	1.9343	0	0.0042	0.033
KEGG_MAPK_SIGNALING_PATHWAY	0.4087	1.9513	0	0.0038	0.029
KEGG_ALLOGRAFT_REJECTION	0.5584	1.9728	0	0.0031	0.023
KEGG_LYSOSOME	0.4548	1.9923	0	0.0029	0.02
KEGG_GAP_JUNCTION	0.481	2.011	0	0.0021	0.014
KEGG_TOLL_LIKE_RECEPTOR_SIGNALING_PATHWAY	0.4762	2.0339	0	0.0018	0.011
KEGG_REGULATION_OF_ACTIN_CYTOSKELETON	0.4399	2.0876	0	0.0009	0.005
KEGG_GLYCOSPHINGOLIPID_BIOSYNTHESIS_GANGLIO_SERIES	0.7449	2.0886	0	0.0009	0.005
KEGG_BLADDER_CANCER	0.5683	2.1037	0	0.0003	0.002
KEGG_HEDGEHOG_SIGNALING_PATHWAY	0.559	2.1227	0	0.0002	0.001
KEGG_CELL_ADHESION_MOLECULES_CAMS	0.49	2.1818	0	0	0
KEGG_AXON_GUIDANCE	0.5124	2.187	0	0	0
KEGG_NOD_LIKE_RECEPTOR_SIGNALING_PATHWAY	0.5524	2.1876	0	0	0
KEGG_GLYCOSAMINOGLYCAN_BIOSYNTHESIS_CHONDROITIN_SULFATE	0.7021	2.2033	0	0	0
KEGG_WNT_SIGNALING_PATHWAY	0.4785	2.2274	0	0	0
KEGG_BASAL_CELL_CARCINOMA	0.5803	2.2463	0	0	0
KEGG_DILATED_CARDIOMYOPATHY	0.5329	2.2632	0	0	0
KEGG_CYTOKINE_CYTOKINE_RECEPTOR_INTERACTION	0.4769	2.2707	0	0	0
KEGG_HYPERTROPHIC_CARDIOMYOPATHY_HCM	0.5577	2.3584	0	0	0
KEGG_TYPE_I_DIABETES_MELLITUS	0.653	2.3637	0	0	0
KEGG_MELANOMA	0.5884	2.3875	0	0	0
KEGG_PATHWAYS_IN_CANCER	0.5006	2.439	0	0	0
KEGG_SYSTEMIC_LUPUS_ERYTHEMATOSUS	0.6294	2.4846	0	0	0
KEGG_GRAFT_VERSUS_HOST_DISEASE	0.6997	2.5273	0	0	0
KEGG_LEISHMANIA_INFECTION	0.6392	2.602	0	0	0
KEGG_TGF_BETA_SIGNALING_PATHWAY	0.6422	2.7107	0	0	0
KEGG_FOCAL_ADHESION	0.6112	2.7675	0	0	0
KEGG_ECM_RECEPTOR_INTERACTION	0.723	2.9639	0	0	0

## Sheet: P4HA3_GSEA
Term	ES	NES	NP	FDR	FWER
KEGG_RIBOSOME	-0.5359	-2.0842	0	0.0202	0.007
KEGG_NITROGEN_METABOLISM	-0.6538	-2.0217	0.0056	0.0248	0.017
KEGG_DNA_REPLICATION	-0.6033	-2.0065	0	0.0165	0.017
KEGG_NUCLEOTIDE_EXCISION_REPAIR	-0.561	-1.9882	0	0.0136	0.019
KEGG_MISMATCH_REPAIR	-0.6025	-1.8505	0.0052	0.0449	0.072
KEGG_PROXIMAL_TUBULE_BICARBONATE_RECLAMATION	-0.6372	-1.8351	0	0.0405	0.079
KEGG_SPLICEOSOME	-0.4426	-1.8182	0	0.0393	0.089
KEGG_PEROXISOME	-0.4572	-1.8162	0	0.0348	0.09
KEGG_STEROID_BIOSYNTHESIS	-0.6152	-1.766	0	0.0552	0.154
KEGG_CITRATE_CYCLE_TCA_CYCLE	-0.5637	-1.7508	0.0109	0.0531	0.164
KEGG_AMINOACYL_TRNA_BIOSYNTHESIS	-0.5745	-1.7293	0.0099	0.0578	0.19
KEGG_GLYOXYLATE_AND_DICARBOXYLATE_METABOLISM	-0.6264	-1.7003	0.0317	0.0654	0.226
KEGG_TERPENOID_BACKBONE_BIOSYNTHESIS	-0.6353	-1.6976	0.0254	0.0618	0.23
KEGG_HOMOLOGOUS_RECOMBINATION	-0.5444	-1.6855	0.0056	0.0647	0.251
KEGG_PHOSPHATIDYLINOSITOL_SIGNALING_SYSTEM	-0.4071	-1.5616	0.0112	0.1447	0.508
KEGG_FRUCTOSE_AND_MANNOSE_METABOLISM	-0.4659	-1.5484	0.0305	0.1458	0.534
KEGG_CELL_CYCLE	-0.3565	-1.5148	0	0.1659	0.612
KEGG_OXIDATIVE_PHOSPHORYLATION	-0.3709	-1.4893	0	0.1803	0.659
KEGG_RNA_DEGRADATION	-0.4143	-1.4793	0.0085	0.1788	0.674
KEGG_PHENYLALANINE_METABOLISM	-0.5085	-1.4793	0.0773	0.1699	0.674
KEGG_GLYCOSYLPHOSPHATIDYLINOSITOL_GPI_ANCHOR_BIOSYNTHESIS	-0.4861	-1.4683	0.0791	0.1716	0.7
KEGG_PRIMARY_IMMUNODEFICIENCY	-0.4551	-1.443	0.0503	0.1906	0.759
KEGG_PROTEIN_EXPORT	-0.4862	-1.4311	0.0918	0.1956	0.776
KEGG_INOSITOL_PHOSPHATE_METABOLISM	-0.4206	-1.4289	0.0291	0.1893	0.781
KEGG_SPHINGOLIPID_METABOLISM	-0.426	-1.418	0.0698	0.1925	0.8
KEGG_BASE_EXCISION_REPAIR	-0.4311	-1.3995	0.0641	0.2029	0.827
KEGG_HISTIDINE_METABOLISM	-0.4311	-1.3684	0.0857	0.2287	0.867
KEGG_LYSINE_DEGRADATION	-0.391	-1.3582	0.072	0.2324	0.885
KEGG_RNA_POLYMERASE	-0.4265	-1.3484	0.125	0.2367	0.897
KEGG_FATTY_ACID_METABOLISM	-0.4093	-1.3324	0.0755	0.2482	0.909
KEGG_UBIQUITIN_MEDIATED_PROTEOLYSIS	-0.3235	-1.3287	0	0.2441	0.917
KEGG_LIMONENE_AND_PINENE_DEGRADATION	-0.5852	-1.3274	0.1731	0.2382	0.918
KEGG_BUTANOATE_METABOLISM	-0.3871	-1.311	0.1071	0.2503	0.933
KEGG_PROPANOATE_METABOLISM	-0.3928	-1.2899	0.118	0.2686	0.95
KEGG_GLYCINE_SERINE_AND_THREONINE_METABOLISM	-0.3859	-1.2798	0.129	0.2753	0.957
KEGG_ARGININE_AND_PROLINE_METABOLISM	-0.3617	-1.2738	0.0971	0.2762	0.96
KEGG_GLYCEROLIPID_METABOLISM	-0.3567	-1.2562	0.1238	0.2912	0.972
KEGG_PROTEASOME	-0.359	-1.2468	0.1277	0.2977	0.976
KEGG_ALZHEIMERS_DISEASE	-0.2979	-1.228	0.1053	0.3161	0.985
KEGG_METABOLISM_OF_XENOBIOTICS_BY_CYTOCHROME_P450	-0.3406	-1.2276	0.1111	0.3089	0.985
KEGG_GLYCOLYSIS_GLUCONEOGENESIS	-0.3391	-1.2233	0.117	0.3086	0.987
KEGG_PYRUVATE_METABOLISM	-0.3596	-1.2158	0.1418	0.3109	0.988
KEGG_VALINE_LEUCINE_AND_ISOLEUCINE_DEGRADATION	-0.3291	-1.1584	0.188	0.3948	0.998
KEGG_PYRIMIDINE_METABOLISM	-0.2869	-1.1422	0.1471	0.4148	1
KEGG_SELENOAMINO_ACID_METABOLISM	-0.3848	-1.1341	0.2784	0.4201	1
KEGG_ALANINE_ASPARTATE_AND_GLUTAMATE_METABOLISM	-0.3394	-1.1063	0.3	0.4627	1
KEGG_PENTOSE_PHOSPHATE_PATHWAY	-0.3656	-1.1036	0.3128	0.4582	1
KEGG_DRUG_METABOLISM_CYTOCHROME_P450	-0.3093	-1.0942	0.3197	0.466	1
KEGG_ASCORBATE_AND_ALDARATE_METABOLISM	-0.3886	-1.0479	0.3966	0.5496	1
KEGG_PARKINSONS_DISEASE	-0.2439	-1.0362	0.3611	0.5649	1
KEGG_LINOLEIC_ACID_METABOLISM	-0.321	-1.0351	0.4144	0.5569	1
KEGG_CIRCADIAN_RHYTHM_MAMMAL	-0.4166	-1.0176	0.4235	0.5883	1
KEGG_GNRH_SIGNALING_PATHWAY	-0.247	-0.9864	0.5789	0.651	1
KEGG_OOCYTE_MEIOSIS	-0.2304	-0.9698	0.58	0.6784	1
KEGG_ONE_CARBON_POOL_BY_FOLATE	-0.3432	-0.9588	0.5073	0.6952	1
KEGG_LONG_TERM_POTENTIATION	-0.2531	-0.9274	0.602	0.7562	1
KEGG_SULFUR_METABOLISM	-0.3436	-0.9029	0.585	0.7981	1
KEGG_AMINO_SUGAR_AND_NUCLEOTIDE_SUGAR_METABOLISM	-0.2606	-0.9026	0.6489	0.7849	1
KEGG_STARCH_AND_SUCROSE_METABOLISM	-0.264	-0.8973	0.6159	0.7836	1
KEGG_ALLOGRAFT_REJECTION	-0.2872	-0.8945	0.6316	0.7754	1
KEGG_HUNTINGTONS_DISEASE	-0.2059	-0.8849	0.8182	0.7837	1
KEGG_PENTOSE_AND_GLUCURONATE_INTERCONVERSIONS	-0.3009	-0.856	0.6419	0.8285	1
KEGG_CYSTEINE_AND_METHIONINE_METABOLISM	-0.246	-0.8435	0.7113	0.8382	1
KEGG_ENDOMETRIAL_CANCER	-0.2354	-0.8194	0.8333	0.8703	1
KEGG_GLYCEROPHOSPHOLIPID_METABOLISM	-0.2112	-0.8042	0.8961	0.8845	1
KEGG_NON_SMALL_CELL_LUNG_CANCER	-0.218	-0.7822	0.8607	0.9041	1
KEGG_N_GLYCAN_BIOSYNTHESIS	-0.2234	-0.7497	0.8926	0.9339	1
KEGG_INSULIN_SIGNALING_PATHWAY	-0.1781	-0.7469	0.975	0.9234	1
KEGG_ETHER_LIPID_METABOLISM	-0.2115	-0.6886	0.9193	0.9678	1
KEGG_VIBRIO_CHOLERAE_INFECTION	-0.178	-0.6614	0.949	0.9749	1
KEGG_OTHER_GLYCAN_DEGRADATION	-0.2334	-0.6374	0.9227	0.9767	1
KEGG_B_CELL_RECEPTOR_SIGNALING_PATHWAY	-0.1627	-0.5992	1	0.9812	1
KEGG_SNARE_INTERACTIONS_IN_VESICULAR_TRANSPORT	-0.1776	-0.5985	0.9873	0.9679	1
KEGG_T_CELL_RECEPTOR_SIGNALING_PATHWAY	0.0942	0.2772	1	1	1
KEGG_BASAL_TRANSCRIPTION_FACTORS	0.1615	0.4075	0.9988	1	1
KEGG_ERBB_SIGNALING_PATHWAY	0.1587	0.4539	1	1	1
KEGG_FOLATE_BIOSYNTHESIS	0.29	0.5752	0.9259	1	1
KEGG_BIOSYNTHESIS_OF_UNSATURATED_FATTY_ACIDS	0.2452	0.5836	0.9504	1	1
KEGG_ALPHA_LINOLENIC_ACID_METABOLISM	0.2534	0.5918	0.9557	1	1
KEGG_VASOPRESSIN_REGULATED_WATER_REABSORPTION	0.2216	0.5925	0.9725	1	1
KEGG_APOPTOSIS	0.2107	0.5986	0.9892	1	1
KEGG_ADHERENS_JUNCTION	0.2187	0.6185	0.9805	1	1
KEGG_NEUROTROPHIN_SIGNALING_PATHWAY	0.2115	0.622	0.9876	1	1
KEGG_AMYOTROPHIC_LATERAL_SCLEROSIS_ALS	0.2347	0.6317	0.9534	1	1
KEGG_VEGF_SIGNALING_PATHWAY	0.2249	0.6321	0.9736	1	1
KEGG_NON_HOMOLOGOUS_END_JOINING	0.3044	0.6491	0.8898	1	1
KEGG_PORPHYRIN_AND_CHLOROPHYLL_METABOLISM	0.2614	0.6678	0.8968	1	1
KEGG_GLUTATHIONE_METABOLISM	0.2556	0.6737	0.9296	1	1
KEGG_FC_EPSILON_RI_SIGNALING_PATHWAY	0.2413	0.6799	0.9369	1	1
KEGG_NOTCH_SIGNALING_PATHWAY	0.2561	0.6903	0.9031	1	1
KEGG_MATURITY_ONSET_DIABETES_OF_THE_YOUNG	0.2898	0.7045	0.8532	1	1
KEGG_FC_GAMMA_R_MEDIATED_PHAGOCYTOSIS	0.2462	0.7065	0.9188	1	1
KEGG_INTESTINAL_IMMUNE_NETWORK_FOR_IGA_PRODUCTION	0.2796	0.7344	0.867	1	1
KEGG_ENDOCYTOSIS	0.2594	0.7751	0.9019	1	1
KEGG_CHRONIC_MYELOID_LEUKEMIA	0.2757	0.7754	0.8231	1	1
KEGG_EPITHELIAL_CELL_SIGNALING_IN_HELICOBACTER_PYLORI_INFECTION	0.2864	0.7931	0.8341	1	1
KEGG_TYROSINE_METABOLISM	0.3134	0.804	0.7758	1	1
KEGG_GLIOMA	0.2958	0.8206	0.7813	0.9849	1
KEGG_TIGHT_JUNCTION	0.2787	0.8235	0.8236	0.991	1
KEGG_GLYCOSPHINGOLIPID_BIOSYNTHESIS_LACTO_AND_NEOLACTO_SERIES	0.3388	0.831	0.7111	0.9893	1
KEGG_COLORECTAL_CANCER	0.3061	0.8371	0.7666	0.9894	1
KEGG_PURINE_METABOLISM	0.2817	0.8393	0.82	0.9971	1
KEGG_THYROID_CANCER	0.3452	0.8575	0.7111	0.9747	1
KEGG_P53_SIGNALING_PATHWAY	0.3057	0.8579	0.7259	0.9855	1
KEGG_LYSOSOME	0.2907	0.8626	0.7523	0.988	1
KEGG_PATHOGENIC_ESCHERICHIA_COLI_INFECTION	0.3234	0.8742	0.6911	0.9755	1
KEGG_RETINOL_METABOLISM	0.3245	0.8753	0.6909	0.9857	1
KEGG_VALINE_LEUCINE_AND_ISOLEUCINE_BIOSYNTHESIS	0.4573	0.8766	0.6746	0.9952	1
KEGG_DRUG_METABOLISM_OTHER_ENZYMES	0.3287	0.8804	0.6762	0.9997	1
KEGG_DORSO_VENTRAL_AXIS_FORMATION	0.3748	0.8809	0.6395	1	1
KEGG_ALDOSTERONE_REGULATED_SODIUM_REABSORPTION	0.3288	0.8865	0.6395	1	1
KEGG_GALACTOSE_METABOLISM	0.3658	0.8945	0.6237	1	1
KEGG_ARACHIDONIC_ACID_METABOLISM	0.3279	0.8983	0.6693	1	1
KEGG_ACUTE_MYELOID_LEUKEMIA	0.335	0.902	0.6412	1	1
KEGG_VASCULAR_SMOOTH_MUSCLE_CONTRACTION	0.3245	0.9476	0.6075	0.9138	1
KEGG_AUTOIMMUNE_THYROID_DISEASE	0.3661	0.9548	0.5548	0.9068	1
KEGG_GLYCOSAMINOGLYCAN_BIOSYNTHESIS_KERATAN_SULFATE	0.4375	0.9598	0.5384	0.9065	1
KEGG_RIBOFLAVIN_METABOLISM	0.4298	0.971	0.5232	0.8885	1
KEGG_PROGESTERONE_MEDIATED_OOCYTE_MATURATION	0.3486	0.9766	0.541	0.8858	1
KEGG_ANTIGEN_PROCESSING_AND_PRESENTATION	0.3459	0.9814	0.519	0.8847	1
KEGG_ABC_TRANSPORTERS	0.3759	0.9852	0.5164	0.8877	1
KEGG_RIG_I_LIKE_RECEPTOR_SIGNALING_PATHWAY	0.3569	0.9918	0.5	0.8818	1
KEGG_NOD_LIKE_RECEPTOR_SIGNALING_PATHWAY	0.3649	1.002	0.4994	0.8651	1
KEGG_TYPE_I_DIABETES_MELLITUS	0.3921	1.0049	0.4833	0.8697	1
KEGG_TYPE_II_DIABETES_MELLITUS	0.381	1.0061	0.4819	0.8794	1
KEGG_COMPLEMENT_AND_COAGULATION_CASCADES	0.3609	1.0211	0.4767	0.8468	1
KEGG_CHEMOKINE_SIGNALING_PATHWAY	0.3422	1.0271	0.4504	0.8422	1
KEGG_PPAR_SIGNALING_PATHWAY	0.3686	1.0395	0.4134	0.8178	1
KEGG_CARDIAC_MUSCLE_CONTRACTION	0.3696	1.0461	0.4088	0.8112	1
KEGG_TRYPTOPHAN_METABOLISM	0.4014	1.048	0.4241	0.8196	1
KEGG_O_GLYCAN_BIOSYNTHESIS	0.4105	1.05	0.4	0.8271	1
KEGG_NICOTINATE_AND_NICOTINAMIDE_METABOLISM	0.4298	1.0518	0.4153	0.8363	1
KEGG_GRAFT_VERSUS_HOST_DISEASE	0.4148	1.0519	0.4069	0.8512	1
KEGG_LEUKOCYTE_TRANSENDOTHELIAL_MIGRATION	0.359	1.058	0.3758	0.8465	1
KEGG_PANCREATIC_CANCER	0.384	1.0628	0.3914	0.8455	1
KEGG_PRIMARY_BILE_ACID_BIOSYNTHESIS	0.4994	1.0803	0.4003	0.7998	1
KEGG_BETA_ALANINE_METABOLISM	0.445	1.0857	0.3857	0.795	1
KEGG_MTOR_SIGNALING_PATHWAY	0.4045	1.0982	0.3244	0.7655	1
KEGG_SMALL_CELL_LUNG_CANCER	0.3915	1.1148	0.2948	0.7212	1
KEGG_CYTOSOLIC_DNA_SENSING_PATHWAY	0.4219	1.1341	0.3033	0.6698	1
KEGG_GLYCOSAMINOGLYCAN_DEGRADATION	0.4844	1.1452	0.2968	0.6457	1
KEGG_TASTE_TRANSDUCTION	0.444	1.16	0.2564	0.609	1
KEGG_STEROID_HORMONE_BIOSYNTHESIS	0.4472	1.1647	0.2558	0.6062	1
KEGG_CALCIUM_SIGNALING_PATHWAY	0.3909	1.1693	0.1423	0.6042	1
KEGG_PROSTATE_CANCER	0.4089	1.1733	0.2043	0.6046	1
KEGG_GLYCOSAMINOGLYCAN_BIOSYNTHESIS_HEPARAN_SULFATE	0.4864	1.178	0.2466	0.6031	1
KEGG_VIRAL_MYOCARDITIS	0.419	1.1834	0.2097	0.5991	1
KEGG_RENAL_CELL_CARCINOMA	0.4239	1.1851	0.195	0.6082	1
KEGG_NATURAL_KILLER_CELL_MEDIATED_CYTOTOXICITY	0.4059	1.1967	0.1426	0.5817	1
KEGG_JAK_STAT_SIGNALING_PATHWAY	0.4034	1.2002	0.1183	0.5848	1
KEGG_REGULATION_OF_AUTOPHAGY	0.4794	1.2135	0.2034	0.5522	1
KEGG_MELANOGENESIS	0.4206	1.2136	0.1409	0.5676	1
KEGG_CELL_ADHESION_MOLECULES_CAMS	0.4237	1.2436	0.0912	0.4775	1
KEGG_LONG_TERM_DEPRESSION	0.4499	1.2478	0.1334	0.4777	1
KEGG_PANTOTHENATE_AND_COA_BIOSYNTHESIS	0.5582	1.2483	0.1839	0.4913	1
KEGG_ADIPOCYTOKINE_SIGNALING_PATHWAY	0.4486	1.26	0.115	0.4678	1
KEGG_GLYCOSPHINGOLIPID_BIOSYNTHESIS_GLOBO_SERIES	0.6077	1.3004	0.1635	0.3589	1
KEGG_TOLL_LIKE_RECEPTOR_SIGNALING_PATHWAY	0.4505	1.3044	0.063	0.3603	1
KEGG_TAURINE_AND_HYPOTAURINE_METABOLISM	0.6337	1.3125	0.1552	0.35	1
KEGG_BLADDER_CANCER	0.5032	1.3195	0.1021	0.3431	1
KEGG_LEISHMANIA_INFECTION	0.4749	1.3196	0.0676	0.3558	1
KEGG_MAPK_SIGNALING_PATHWAY	0.4337	1.3234	0.007	0.358	1
KEGG_AXON_GUIDANCE	0.4559	1.3406	0.026	0.3254	1
KEGG_REGULATION_OF_ACTIN_CYTOSKELETON	0.4467	1.3449	0.0061	0.3274	1
KEGG_PRION_DISEASES	0.5283	1.3668	0.0943	0.2808	1
KEGG_WNT_SIGNALING_PATHWAY	0.4668	1.3973	0.0031	0.2228	0.999
KEGG_GLYCOSPHINGOLIPID_BIOSYNTHESIS_GANGLIO_SERIES	0.6286	1.4014	0.0742	0.2246	0.999
KEGG_PATHWAYS_IN_CANCER	0.4658	1.4263	0	0.1852	0.994
KEGG_ASTHMA	0.6006	1.4271	0.0494	0.1937	0.994
KEGG_ARRHYTHMOGENIC_RIGHT_VENTRICULAR_CARDIOMYOPATHY_ARVC	0.5133	1.4405	0.0192	0.1782	0.988
KEGG_SYSTEMIC_LUPUS_ERYTHEMATOSUS	0.5519	1.4751	0.0137	0.1281	0.961
KEGG_BASAL_CELL_CARCINOMA	0.5366	1.4891	0.0169	0.1142	0.926
KEGG_HEDGEHOG_SIGNALING_PATHWAY	0.5428	1.4891	0.0132	0.1224	0.926
KEGG_CYTOKINE_CYTOKINE_RECEPTOR_INTERACTION	0.4917	1.4956	0	0.122	0.906
KEGG_GAP_JUNCTION	0.5244	1.5182	0.0043	0.0991	0.832
KEGG_HEMATOPOIETIC_CELL_LINEAGE	0.5545	1.5514	0.0043	0.0699	0.677
KEGG_MELANOMA	0.5499	1.5522	0.0077	0.0759	0.672
KEGG_GLYCOSAMINOGLYCAN_BIOSYNTHESIS_CHONDROITIN_SULFATE	0.6478	1.5965	0.0074	0.0453	0.458
KEGG_RENIN_ANGIOTENSIN_SYSTEM	0.7161	1.6019	0.0068	0.0472	0.433
KEGG_NEUROACTIVE_LIGAND_RECEPTOR_INTERACTION	0.545	1.6555	0	0.022	0.204
KEGG_TGF_BETA_SIGNALING_PATHWAY	0.5821	1.6763	0	0.0187	0.158
KEGG_HYPERTROPHIC_CARDIOMYOPATHY_HCM	0.6008	1.7105	0	0.0105	0.075
KEGG_DILATED_CARDIOMYOPATHY	0.6049	1.7267	0	0.0087	0.05
KEGG_FOCAL_ADHESION	0.5993	1.8109	0	0.0019	0.008
KEGG_OLFACTORY_TRANSDUCTION	0.6641	2.0239	0	0	0
KEGG_ECM_RECEPTOR_INTERACTION	0.7115	2.0314	0	0	0
