# Supplementary material for: Development and Validation of a Novel Prognosis Prediction Model for Patients With Stomach Adenocarcinoma
Source: Front Med (Lausanne). 2021 Dec 22;8:793401. doi: 10.3389/fmed.2021.793401 (PMC8727349; doi:10.3389/fmed.2021.793401)
Supplement: Additional File 1 — Supplementary Table 1. [file Data_Sheet_1.ZIP › Additional file 8.xlsx]

## Sheet: TCGA表达矩阵
Sample	CTHRC1	P4HA3	FAP	COL10A1	MFAP2
TCGA-3M-AB46-01A-11R-A414-31	46.2393	0.692526	0.701089	16.8256	5.81985
TCGA-B7-5818-01A-11R-1602-13	18.3062	0.422184	1.05332	7.9969	7.83417
TCGA-B7-A5TI-01A-11R-A31P-31	62.9615	1.51935	5.46576	29.9701	12.7738
TCGA-B7-A5TJ-01A-11R-A31P-31	12.203	0.508755	1.19013	8.84786	5.45155
TCGA-B7-A5TK-01A-12R-A36D-31	52.0553	1.1795	4.31544	23.4627	7.1401
TCGA-B7-A5TN-01A-21R-A31P-31	102.602	2.81463	5.15815	119.473	35.1836
TCGA-BR-4187-01A-01R-1131-13	39.4744	4.1688	6.54585	0.815258	13.8196
TCGA-BR-4191-01A-02R-1131-13	18.2198	1.06071	2.70515	3.31917	4.68318
TCGA-BR-4201-01A-01R-1131-13	94.8354	3.20584	12.0373	48.8596	17.2304
TCGA-BR-4253-01A-01R-1131-13	10.4012	0.244556	1.90668	2.03501	1.19587
TCGA-BR-4256-01A-01R-1131-13	49.628	3.60943	6.74758	23.6786	15.3634
TCGA-BR-4257-01A-01R-1131-13	31.9806	1.1165	4.2906	34.2301	9.91348
TCGA-BR-4267-01A-01R-1131-13	32.4162	0.643586	1.64474	11.1422	3.30335
TCGA-BR-4279-01A-01R-1131-13	81.5249	1.79629	10.1829	33.5143	14.3357
TCGA-BR-4280-01A-01R-1131-13	6.05607	0.188794	1.00305	1.69461	2.05896
TCGA-BR-4294-01A-01R-1131-13	2.56219	0.403493	0.446863	0.0792336	3.44364
TCGA-BR-4357-01A-01R-1157-13	31.8207	0.939777	3.87528	19.2868	7.82397
TCGA-BR-4361-01A-01R-1157-13	65.4268	1.77597	11.0149	30.7383	8.10411
TCGA-BR-4363-01A-01R-1157-13	50.4168	1.37921	5.53126	19.1697	11.423
TCGA-BR-4366-01A-01R-1157-13	37.5327	1.13816	2.80766	22.5074	4.7206
TCGA-BR-4367-01A-01R-1157-13	33.4374	2.16489	5.4496	7.51319	9.29464
TCGA-BR-4368-01A-01R-1157-13	14.7601	1.39484	3.15599	7.29592	4.30354
TCGA-BR-4369-01A-01R-1157-13	21.4915	0.60431	1.68957	9.44119	30.633
TCGA-BR-4370-01A-01R-1157-13	64.3709	2.33481	12.4288	62.9172	13.734
TCGA-BR-4371-01A-01R-1157-13	6.12699	0.277942	0.733412	1.66987	2.10837
TCGA-BR-6452-01A-12R-1802-13	30.4626	0.855657	2.662	21.4599	6.47011
TCGA-BR-6453-01A-11R-1802-13	9.69803	1.31028	0.87262	0.444225	5.19788
TCGA-BR-6454-01A-11R-1802-13	19.1308	0.104059	1.08551	9.79646	3.14052
TCGA-BR-6455-01A-11R-1802-13	12.4977	0.505739	1.82855	6.51563	2.80505
TCGA-BR-6456-01A-11R-1802-13	65.3043	3.12947	7.0605	71.0725	19.4071
TCGA-BR-6457-01A-21R-1802-13	34.8926	2.99611	3.0492	18.9015	12.1293
TCGA-BR-6458-01A-11R-1802-13	39.8558	2.15312	7.09401	31.9761	10.5181
TCGA-BR-6563-01A-13R-2055-13	37.7102	0.919347	2.53294	12.2251	12.5229
TCGA-BR-6564-01A-12R-1884-13	39.1439	1.6915	1.91296	23.3129	9.24022
TCGA-BR-6565-01A-11R-1802-13	34.3364	0.895919	4.15661	16.803	8.50189
TCGA-BR-6566-01A-11R-1802-13	48.9187	2.08519	3.51606	62.0631	24.2251
TCGA-BR-6705-01A-12R-1884-13	48.9755	4.47195	5.57725	26.827	19.6673
TCGA-BR-6707-01A-11R-1884-13	19.6718	0.486226	0.856459	10.3342	4.98958
TCGA-BR-6709-01A-11R-1884-13	33.7205	14.1664	3.8435	7.21683	18.5742
TCGA-BR-6710-01A-11R-1884-13	1.37268	0.111835	0.0320111	0.0660889	0.72097
TCGA-BR-6801-01A-11R-1884-13	22.5473	1.69269	2.79469	19.1318	8.05226
TCGA-BR-6802-01A-11R-1884-13	19.9676	0.826017	2.4242	15.7686	3.21393
TCGA-BR-6803-01A-11R-1884-13	13.7172	0.717303	1.4101	6.25141	6.10517
TCGA-BR-6852-01A-11R-1884-13	33.4241	0.973624	3.46588	15.9609	6.70872
TCGA-BR-7196-01A-11R-2055-13	28.453	2.48299	3.05804	8.30435	8.34395
TCGA-BR-7197-01A-11R-2203-13	8.50821	0.535597	0.78026	4.18235	7.76185
TCGA-BR-7704-01A-11R-2055-13	23.8574	0.572748	1.5189	4.38173	6.22755
TCGA-BR-7707-01A-11R-2055-13	33.8464	0.883199	2.21129	25.0898	10.2548
TCGA-BR-7715-01A-11R-2055-13	26.3078	1.43204	2.85124	8.2982	17.4342
TCGA-BR-7716-01A-21R-2055-13	24.8375	0.559336	1.8727	15.1655	21.85
TCGA-BR-7717-01A-11R-2055-13	36.4114	1.37954	1.52582	16.2379	10.2478
TCGA-BR-7722-01A-31R-2203-13	10.6494	1.30878	0.685348	6.54978	8.09985
TCGA-BR-7723-01A-11R-2055-13	16.9918	0.788166	1.98478	9.21996	33.7186
TCGA-BR-7851-01A-11R-2203-13	21.7716	1.24439	3.22837	11.0742	6.47585
TCGA-BR-7901-01A-11R-2203-13	46.9898	0.829806	3.19183	26.1696	17.204
TCGA-BR-7957-01A-11R-2203-13	40.8803	4.20465	5.82347	19.7633	14.5337
TCGA-BR-7958-01A-21R-2343-13	38.8351	0.431936	3.65773	16.2334	7.50958
TCGA-BR-7959-01A-11R-2343-13	60.677	2.21363	9.49465	45.7782	10.1045
TCGA-BR-8058-01A-31R-2343-13	29.2842	1.54645	4.28098	19.8044	15.0602
TCGA-BR-8059-01A-11R-2343-13	83.747	2.86678	7.67906	58.2944	30.0872
TCGA-BR-8060-01A-11R-2343-13	18.5713	1.05605	2.53053	5.27103	16.4757
TCGA-BR-8077-01A-11R-2343-13	16.4657	0.547729	1.20197	1.89527	10.5939
TCGA-BR-8080-01A-11R-2343-13	41.9092	2.77333	5.14442	29.1279	10.2135
TCGA-BR-8081-01A-11R-2343-13	48.7662	0.928397	4.62845	23.9593	12.263
TCGA-BR-8284-01A-11R-2343-13	28.1536	1.43388	3.40825	17.4104	10.2691
TCGA-BR-8286-01A-12R-2343-13	31.5194	0.729868	1.66217	18.6248	7.58051
TCGA-BR-8289-01A-11R-2343-13	18.7282	1.76963	2.56713	18.251	12.3272
TCGA-BR-8291-01A-11R-2343-13	41.5163	4.54848	4.05876	2.73653	13.3222
TCGA-BR-8295-01A-11R-2343-13	14.3842	0.730922	0.371691	1.44184	6.46988
TCGA-BR-8296-01A-11R-2343-13	14.653	0.972266	1.55246	3.1945	4.254
TCGA-BR-8297-01A-12R-2343-13	6.46755	0.466018	0.97655	2.36936	4.30441
TCGA-BR-8361-01A-11R-2343-13	9.46547	0.358367	0.734337	4.73606	0.948876
TCGA-BR-8364-01A-11R-2343-13	31.3419	1.12364	4.95527	22.3162	17.7287
TCGA-BR-8365-01A-21R-2343-13	31.8858	0.637796	3.43212	13.0414	5.63692
TCGA-BR-8366-01A-11R-2343-13	45.8726	1.71075	4.29345	15.7805	10.2035
TCGA-BR-8367-01A-11R-2343-13	6.4897	0.384074	1.93827	10.5811	4.03086
TCGA-BR-8368-01A-11R-2343-13	6.21885	0.400898	0.611392	1.86664	1.82168
TCGA-BR-8369-01A-11R-2343-13	7.80115	0.627374	0.868122	3.12604	2.79063
TCGA-BR-8371-01A-11R-2343-13	4.0855	0.166844	0.350906	1.84046	1.33187
TCGA-BR-8372-01A-11R-2343-13	17.6583	0.583388	2.4915	4.25891	2.29303
TCGA-BR-8373-01A-11R-2343-13	10.6528	0.639592	1.81191	7.7964	36.6445
TCGA-BR-8380-01A-11R-2343-13	11.8244	1.31334	2.35233	4.25982	5.52667
TCGA-BR-8381-01A-11R-2402-13	53.6513	1.47832	5.4128	34.8398	13.9663
TCGA-BR-8382-01A-11R-2402-13	63.2749	1.90406	3.98472	59.7654	15.2672
TCGA-BR-8384-01A-21R-2402-13	12.0336	0.64535	2.80342	3.77737	3.17728
TCGA-BR-8483-01A-31R-2402-13	24.9722	0.517806	1.49958	21.0302	10.6905
TCGA-BR-8484-01A-11R-2402-13	23.3321	0.881235	2.57521	8.39574	3.29899
TCGA-BR-8485-01A-11R-2402-13	23.7439	1.53259	2.17446	9.92122	23.6782
TCGA-BR-8486-01A-31R-2402-13	9.65649	0.701136	1.34913	1.69709	5.42032
TCGA-BR-8487-01A-11R-2402-13	29.0863	0.570105	1.55439	19.2422	6.15957
TCGA-BR-8588-01A-11R-2402-13	33.2179	1.42255	3.50781	9.73945	5.88911
TCGA-BR-8589-01A-11R-2402-13	5.05361	0.339758	0.270912	0.159349	0.742625
TCGA-BR-8590-01A-11R-2402-13	38.926	1.41503	5.56161	35.8558	6.1723
TCGA-BR-8591-01A-11R-2402-13	28.6723	0.779998	3.24729	19.9132	4.56565
TCGA-BR-8592-01A-11R-2402-13	18.3649	0.622362	2.14376	6.11826	4.19226
TCGA-BR-8676-01A-11R-2402-13	3.06652	0.119165	0.0864096	0.075115	0.251294
TCGA-BR-8677-01A-11R-2402-13	40.5612	1.62277	3.80245	10.6225	8.99044
TCGA-BR-8678-01A-11R-2402-13	25.1946	1.21924	2.26943	8.83461	42.4572
TCGA-BR-8679-01A-11R-2402-13	32.1315	1.53529	3.01093	14.7558	4.11161
TCGA-BR-8680-01A-11R-2402-13	20.3127	0.556996	0.954226	14.3561	4.52245
TCGA-BR-8682-01A-11R-2402-13	6.21435	0.688244	2.23971	4.13936	1.14347
TCGA-BR-8683-01A-11R-2402-13	23.4748	0.995855	2.79057	19.4384	4.66711
TCGA-BR-8686-01A-11R-2402-13	8.01295	0.372549	1.44462	0.236312	1.57577
TCGA-BR-8687-01A-11R-2402-13	16.4976	0.695311	1.05084	11.7915	3.74005
TCGA-BR-8690-01A-11R-2402-13	57.6406	0.994239	1.39516	34.291	8.12089
TCGA-BR-A44T-01A-32R-A24K-31	9.55034	0.255688	0.757024	4.80997	1.93955
TCGA-BR-A44U-01A-11R-A36D-31	66.3964	1.21888	2.63844	30.3946	10.4072
TCGA-BR-A4CR-01A-11R-A24K-31	85.8774	0.589331	0.917785	1.66962	1.44816
TCGA-BR-A4CS-01A-11R-A24K-31	41.1848	1.23236	1.51614	6.82082	6.47634
TCGA-BR-A4IV-01A-31R-A251-31	23.4481	2.9542	3.45408	3.99368	12.3509
TCGA-BR-A4J4-01A-12R-A251-31	29.4036	0.633525	2.39895	5.87646	4.09717
TCGA-BR-A4J5-01A-21R-A251-31	54.7766	2.18123	4.43426	19.1624	19.4564
TCGA-BR-A4J6-01A-11R-A251-31	42.0294	0.480646	1.48483	33.4872	10.1976
TCGA-BR-A4J7-01A-31R-A251-31	21.2035	0.708031	1.21843	16.8649	7.21169
TCGA-BR-A4J8-01A-11R-A251-31	21.3498	0.807719	1.65748	7.37196	5.27248
TCGA-BR-A4J9-01A-12R-A251-31	13.6977	0.284263	1.54927	3.52273	1.38427
TCGA-BR-A4PF-01A-11R-A251-31	12.7573	0.403316	1.17489	0.850109	2.26787
TCGA-BR-A4QL-01A-31R-A251-31	18.7152	0.425852	0.539694	4.6868	3.55444
TCGA-CD-5798-01A-11R-1602-13	117.969	2.63175	4.11041	72.7816	22.3513
TCGA-CD-5799-01A-11R-1602-13	33.5149	1.56881	2.27278	7.44088	8.14129
TCGA-CD-5800-01A-11R-1602-13	18.8877	0.496753	0.759204	3.02114	28.8504
TCGA-CD-5801-01A-11R-1602-13	22.9429	0.467373	0.717051	6.08854	3.21389
TCGA-CD-5803-01A-11R-1602-13	65.9301	2.63832	5.87569	19.8442	13.4096
TCGA-CD-5804-01A-12R-2055-13	32.6374	0.969429	1.97489	12.6665	7.96951
TCGA-CD-5813-01A-11R-1602-13	30.936	2.36247	5.46841	9.54793	12.2339
TCGA-CD-8524-01A-11R-2343-13	47.8951	2.05527	3.58313	61.5835	15.5691
TCGA-CD-8525-01A-11R-2343-13	34.8916	0.86658	1.38272	16.4519	12.1209
TCGA-CD-8526-01A-11R-2343-13	27.6265	0.865392	1.92877	15.9049	19.0052
TCGA-CD-8527-01A-11R-2343-13	28.5358	0.701768	1.20522	24.2236	12.2295
TCGA-CD-8528-01A-11R-2343-13	20.8672	0.725745	4.13587	41.5795	6.73391
TCGA-CD-8529-01A-11R-2343-13	45.9597	1.35387	4.55666	18.0773	10.7746
TCGA-CD-8530-01A-11R-2343-13	15.8525	2.95791	3.74412	4.08573	15.228
TCGA-CD-8531-01A-11R-2343-13	14.647	0.5867	2.35997	3.93499	5.70165
TCGA-CD-8532-01A-11R-2343-13	15.9227	0.41734	1.56361	9.91988	3.37719
TCGA-CD-8533-01A-11R-2343-13	55.2614	0.817759	1.88951	10.3949	20.8292
TCGA-CD-8534-01A-11R-2343-13	3.22064	0.394387	0.564435	0.974902	1.97817
TCGA-CD-8535-01A-11R-2343-13	16.2357	0.654799	2.10509	1.37221	13.8257
TCGA-CD-A486-01A-11R-A24K-31	66.786	1.301	2.64365	28.6968	15.9105
TCGA-CD-A487-01A-21R-A24K-31	50.4069	1.11678	2.48559	27.9994	7.77286
TCGA-CD-A489-01A-11R-A24K-31	38.0898	0.793009	2.22072	24.2162	15.6004
TCGA-CD-A48A-01A-12R-A36D-31	13.0561	0.626804	1.08143	5.21355	2.34238
TCGA-CD-A48C-01A-11R-A24K-31	55.6337	0.80105	2.69064	26.6405	19.8619
TCGA-CD-A4MG-01A-11R-A251-31	62.3712	1.26606	2.74181	19.4726	9.4427
TCGA-CD-A4MH-01A-11R-A251-31	21.1045	0.372462	0.556378	7.70371	52.1491
TCGA-CG-4301-01A-01R-1157-13	54.2998	1.35822	6.65269	35.9254	6.29794
TCGA-CG-4305-01A-01R-1157-13	43.5593	1.33915	8.31972	18.8844	10.5432
TCGA-CG-4306-01A-01R-1157-13	41.3802	1.51911	5.00462	36.0582	8.3971
TCGA-CG-4436-01A-01R-1157-13	3.62215	0.159752	0.430847	0.328205	0.922772
TCGA-CG-4437-01A-01R-1802-13	35.5177	1.54636	2.45275	27.5246	16.1535
TCGA-CG-4438-01A-01R-1157-13	13.4149	0.429661	2.23306	7.50122	5.10576
TCGA-CG-4440-01A-01R-1157-13	8.84331	0.515065	1.71331	1.63974	1.99095
TCGA-CG-4441-01A-01R-1802-13	50.9112	1.27865	3.83049	29.1522	14.1557
TCGA-CG-4442-01A-01R-1157-13	19.8951	0.661682	2.57074	16.2943	3.87058
TCGA-CG-4443-01A-01R-1157-13	6.13509	0.664254	0.783752	0.729812	1.61091
TCGA-CG-4444-01A-01R-1157-13	12.5401	0.813395	3.10346	7.39535	3.79631
TCGA-CG-4460-01A-01R-1157-13	17.6895	0.823658	1.00591	1.90781	10.5186
TCGA-CG-4462-01A-01R-1157-13	53.4871	6.79292	10.1281	5.77489	10.2137
TCGA-CG-4465-01A-01R-1157-13	33.0229	0.754336	5.7398	58.2992	5.38412
TCGA-CG-4466-01A-01R-1157-13	23.8615	0.518313	1.45909	0.269766	4.47321
TCGA-CG-4469-01A-01R-1157-13	8.03135	0.253552	0.891976	0.648755	1.26548
TCGA-CG-4475-01A-01R-1157-13	58.1246	1.92951	9.92774	35.0572	8.22124
TCGA-CG-4476-01A-01R-1157-13	16.2546	1.9605	3.43062	3.6482	7.22235
TCGA-CG-4477-01A-01R-1157-13	27.3832	0.874755	2.84829	4.06498	5.46783
TCGA-CG-5716-01A-21R-1802-13	2.46374	0.49863	0.117352	0.116411	1.2039
TCGA-CG-5717-01A-11R-1602-13	4.31497	0.174515	0.469318	0.44343	1.81961
TCGA-CG-5718-01A-11R-1602-13	9.25383	0.547408	0.747455	3.40796	6.20125
TCGA-CG-5719-01A-11R-1602-13	67.6425	2.24002	3.51582	39.9855	23.0814
TCGA-CG-5720-01A-11R-1602-13	7.64472	1.04477	0.841853	0.815961	1.77305
TCGA-CG-5721-01A-11R-1602-13	14.689	0.513073	1.36113	3.15525	4.3313
TCGA-CG-5722-01A-21R-1602-13	10.5191	0.675074	0.465252	1.24629	6.63422
TCGA-CG-5723-01A-11R-1602-13	31.5838	0.432472	1.67114	12.3675	9.14035
TCGA-CG-5724-01A-11R-1602-13	43.3241	1.23089	2.7455	29.3639	29.029
TCGA-CG-5725-01A-11R-1602-13	82.8227	0.704127	0.397644	0.564801	49.7607
TCGA-CG-5726-01A-11R-1602-13	1.37735	0.075166	0.0607485	0.060387	1.36821
TCGA-CG-5732-01A-11R-1602-13	2.29569	0.16213	0.0703141	0.1342	2.12843
TCGA-CG-5734-01A-11R-1602-13	5.34009	0.623825	0.500896	1.92357	4.60172
TCGA-D7-5577-01A-01R-1602-13	13.4775	0.32443	0.892685	2.71572	3.34642
TCGA-D7-5578-01A-01R-1602-13	10.632	1.38616	1.63736	3.90218	12.4855
TCGA-D7-6519-01A-11R-1802-13	38.2603	1.10099	1.85767	24.0086	18.1952
TCGA-D7-6520-01A-11R-1802-13	36.4365	1.31086	2.14694	54.1331	38.4835
TCGA-D7-6521-01A-11R-1802-13	33.5626	1.867	4.1096	35.2188	11.49
TCGA-D7-6522-01A-11R-1802-13	50.4337	2.74982	5.01907	21.4491	22.2701
TCGA-D7-6524-01A-11R-1802-13	28.1602	2.59755	5.84436	4.76125	34.3703
TCGA-D7-6525-01A-11R-1802-13	53.6289	1.48762	3.07843	57.5015	19.0043
TCGA-D7-6526-01A-11R-1802-13	8.64133	0.36313	0.734382	5.43721	4.11199
TCGA-D7-6527-01A-11R-1802-13	6.74909	0.57439	0.664174	0.57147	3.22784
TCGA-D7-6528-01A-11R-1802-13	8.10428	0.396087	0.981879	5.81041	2.30889
TCGA-D7-6815-01A-11R-1884-13	26.8514	0.691321	2.67783	14.9323	7.07914
TCGA-D7-6818-01A-11R-1884-13	79.5778	2.13733	5.63709	9.97077	20.133
TCGA-D7-6822-01A-11R-1884-13	77.4751	0.397034	0.838488	0.918352	14.1649
TCGA-D7-8570-01A-11R-2343-13	27.579	0.588665	3.57339	7.219	8.25376
TCGA-D7-8572-01A-11R-2343-13	56.478	1.46455	5.76884	34.0878	22.6315
TCGA-D7-8573-01A-11R-2343-13	4.69301	0.310191	0.494672	1.11342	1.3306
TCGA-D7-8574-01A-13R-2343-13	34.4447	2.22784	3.44168	13.1422	14.5272
TCGA-D7-8575-01A-11R-2343-13	4.82965	0.269786	0.315323	2.45246	1.82942
TCGA-D7-8576-01A-11R-2343-13	11.718	0.605345	1.19644	1.78354	5.26495
TCGA-D7-8578-01A-21R-2343-13	96.1734	2.41194	6.1191	93.0556	33.3836
TCGA-D7-8579-01A-11R-2343-13	5.90401	0.622585	2.11825	4.47736	2.67465
TCGA-D7-A4YU-01A-21R-A251-31	12.3837	0.198722	1.66727	1.14996	0.860229
TCGA-D7-A4YX-01A-11R-A251-31	9.77438	0.200525	1.25018	3.72946	2.4648
TCGA-D7-A4Z0-01A-22R-A251-31	6.15453	0.292625	0.513832	0.0650322	2.94483
TCGA-D7-A6EV-01A-11R-A31P-31	13.8141	0.586862	1.12825	3.95972	2.75367
TCGA-D7-A6EX-01A-11R-A31P-31	107.067	0.7317	0.973119	4.84192	10.6214
TCGA-D7-A6EY-01A-21R-A31P-31	12.4442	0.416483	1.93559	13.9686	2.1187
TCGA-D7-A6EZ-01A-11R-A31P-31	27.2735	0.450933	2.26813	10.5741	4.43112
TCGA-D7-A6F0-01A-11R-A31P-31	29.3379	1.86612	0.450327	2.54262	48.072
TCGA-D7-A6F2-01A-12R-A31P-31	15.3915	0.397897	1.46196	3.01735	2.13916
TCGA-D7-A747-01A-22R-A33Y-31	12.8919	0.453266	1.55688	15.8095	7.75254
TCGA-D7-A748-01A-12R-A32D-31	121.197	1.65512	8.9628	63.8916	20.9123
TCGA-D7-A74A-01A-11R-A32D-31	6.52879	0.121277	0.269294	2.30112	2.66362
TCGA-EQ-8122-01A-11R-2343-13	17.4778	1.02881	2.17611	14.1599	7.171
TCGA-F1-6177-01A-11R-1802-13	7.41406	0.246334	1.29369	13.0259	3.7217
TCGA-F1-6874-01A-11R-1884-13	12.6488	1.01376	3.37188	21.2871	4.95331
TCGA-F1-6875-01A-11R-2055-13	19.5657	0.504982	1.17493	3.03534	4.84167
TCGA-F1-A448-01A-11R-A24K-31	26.7145	1.48212	2.90303	5.19026	7.53096
TCGA-F1-A72C-01A-21R-A33Y-31	60.936	0.855509	3.82444	32.064	19.6946
TCGA-FP-7735-01A-11R-2055-13	15.0472	0.520778	0.586942	0.923261	2.6187
TCGA-FP-7829-01A-11R-2055-13	26.7956	0.949643	2.90546	15.7743	12.0446
TCGA-FP-7916-01A-11R-2203-13	21.2475	0.504771	2.62772	8.81291	4.73462
TCGA-FP-7998-01A-11R-2203-13	15.8781	0.662706	3.23297	7.91576	2.36276
TCGA-FP-8099-01A-11R-2343-13	40.0497	0.98284	3.30384	28.8292	9.15788
TCGA-FP-8209-01A-11R-2343-13	7.48871	0.802446	2.54358	5.06209	5.54357
TCGA-FP-8210-01A-11R-2343-13	20.2359	1.38484	3.49532	11.1377	18.8429
TCGA-FP-8211-01A-11R-2343-13	14.76	0.273431	0.610663	3.20242	3.62586
TCGA-FP-8631-01A-11R-2402-13	42.8861	1.20134	1.94728	13.252	11.816
TCGA-FP-A4BF-01A-12R-A36D-31	171.897	1.65379	8.11494	84.1486	12.9634
TCGA-FP-A8CX-01A-11R-A36D-31	6.21078	0.278574	0.308027	0.589336	2.03108
TCGA-FP-A9TM-01A-11R-A39E-31	2.49391	0.210842	0.217261	0.0886022	0.777122
TCGA-HF-7132-01A-11R-2055-13	12.5398	1.20252	2.55599	3.2883	4.02377
TCGA-HF-7133-01A-11R-2055-13	8.02384	0.388001	0.926687	2.29672	3.66647
TCGA-HF-7134-01A-11R-2055-13	4.45104	0.653723	0.392541	0.0410578	1.56848
TCGA-HF-A5NB-01A-11R-A31P-31	6.72099	0.221326	0.433456	0.908052	1.57322
TCGA-HJ-7597-01A-21R-2203-13	7.58367	0.660789	0.945703	5.26503	13.0195
TCGA-HU-8238-01A-11R-2343-13	3.0748	0.30599	0.502906	0.497753	1.93445
TCGA-HU-8244-01A-11R-2343-13	0.661535	0.160711	0.0838845	0.0446929	0.286034
TCGA-HU-8249-01A-11R-A36D-31	10.2299	0.510064	0.945756	3.23888	1.53956
TCGA-HU-8602-01A-11R-2402-13	9.21554	0.334277	2.58341	9.31938	1.72825
TCGA-HU-8604-01A-11R-2402-13	38.64	0.952458	3.9447	15.1045	9.44017
TCGA-HU-8608-01A-11R-2402-13	5.27964	0.465351	1.37601	0.565409	0.639998
TCGA-HU-8610-01A-22R-2402-13	10.6434	0.810468	1.16889	1.72173	1.1639
TCGA-HU-A4G2-01A-11R-A251-31	13.4769	0.538456	0.741302	0.386324	2.03016
TCGA-HU-A4G3-01A-11R-A24K-31	5.28251	0.174966	0.321951	0.482514	1.26331
TCGA-HU-A4G8-01A-11R-A251-31	9.83541	0.298561	1.21244	4.96956	2.55348
TCGA-HU-A4G9-01A-11R-A24K-31	1.21636	0.126789	0.10207	0.129039	0.408687
TCGA-HU-A4GC-01A-12R-A251-31	30.3086	1.0552	1.455	14.3564	3.38316
TCGA-HU-A4GD-01A-11R-A36D-31	2.89193	1.09087	0.428427	0.479737	4.22169
TCGA-HU-A4GF-01A-11R-A24K-31	5.58145	0.270338	0.443519	0.211276	6.46108
TCGA-HU-A4GH-01A-11R-A24K-31	5.59178	0.252258	0.121304	0.386924	0.915897
TCGA-HU-A4GJ-01A-11R-A251-31	6.6652	0.0984235	0.27166	0.598251	1.58567
TCGA-HU-A4GP-01A-11R-A251-31	1.87796	0.414425	0.226623	0.103973	1.06761
TCGA-HU-A4GQ-01A-11R-A36D-31	42.8025	0.610216	2.98109	22.1625	6.89405
TCGA-HU-A4GT-01A-21R-A251-31	13.7167	0.329762	0.96159	4.8682	3.64707
TCGA-HU-A4GU-01A-11R-A251-31	15.4732	0.568017	2.12548	16.2054	2.35986
TCGA-HU-A4GX-01A-12R-A251-31	5.23782	0.205914	0.487351	0.758763	1.50473
TCGA-HU-A4GY-01A-21R-A24K-31	17.7209	0.434235	2.76381	0.642986	2.19602
TCGA-HU-A4H0-01A-11R-A251-31	2.73486	0.178626	0.174876	0.0625535	0.776158
TCGA-HU-A4H2-01A-11R-A251-31	8.42331	0.344295	0.805785	3.00803	2.64956
TCGA-HU-A4H3-01A-21R-A251-31	15.1524	0.434775	1.58587	6.03979	3.69272
TCGA-HU-A4H4-01A-21R-A251-31	9.88697	0.509057	1.56656	1.05332	1.6241
TCGA-HU-A4H5-01A-21R-A251-31	8.01802	0.323658	0.683039	0.342909	12.4937
TCGA-HU-A4H6-01A-11R-A251-31	7.81733	0.345314	0.528418	0.387197	2.64397
TCGA-HU-A4H8-01A-11R-A251-31	1.80023	0.154535	0.270138	0.121763	0.341569
TCGA-HU-A4HB-01A-12R-A251-31	9.73008	0.217205	0.490368	2.764	1.35898
TCGA-HU-A4HD-01A-11R-A251-31	12.1425	0.840566	1.47123	2.82908	14.5847
TCGA-IN-7806-01A-11R-2055-13	6.72958	0.305056	0.690602	3.11015	2.56017
TCGA-IN-7808-01A-11R-2203-13	6.72284	0.158506	0.0955155	0.390013	7.37735
TCGA-IN-8462-01A-11R-2343-13	10.6608	0.609674	0.910485	2.81267	7.26079
TCGA-IN-8663-01A-11R-2402-13	138.368	0.526143	8.09917	11.7755	25.381
TCGA-IN-A6RI-01A-11R-A32D-31	4.64678	0.184403	0.137881	0.260941	3.58158
TCGA-IN-A6RJ-01A-21R-A33Y-31	2.40036	0.194107	0.077301	0.150727	0.510697
TCGA-IN-A6RL-01A-11R-A32D-31	13.551	0.30237	0.367304	0.10847	8.69226
TCGA-IN-A6RN-01A-12R-A33Y-31	5.49694	0.284482	0.371314	0.765107	11.4088
TCGA-IN-A6RR-01A-12R-A32D-31	15.094	0.354062	0.309825	0.350714	5.99634
TCGA-IN-A6RS-01A-12R-A354-31	6.75559	0.423785	0.77075	0.472798	3.40931
TCGA-IN-A7NR-01A-11R-A354-31	7.47179	0.376658	0.483523	2.60208	4.14415
TCGA-IN-A7NT-01A-21R-A354-31	42.4692	2.23976	6.04963	22.5785	35.564
TCGA-IN-A7NU-01A-22R-A354-31	36.4426	0.761115	1.90242	19.4497	11.6176
TCGA-IN-AB1V-01A-21R-A414-31	1.15494	0.112914	0.0848395	0.0481912	0.37852
TCGA-IN-AB1X-01A-11R-A39E-31	3.7089	0.255232	0.527831	0.154181	0.653775
TCGA-IP-7968-01A-11R-2203-13	28.56	0.948193	2.30984	18.0367	13.6985
TCGA-KB-A6F7-01A-12R-A32D-31	4.06897	0.364743	0.142229	0.0721952	6.05592
TCGA-KB-A93G-01A-11R-A39E-31	98.9484	4.31115	17.2929	69.16	23.2601
TCGA-KB-A93H-01A-11R-A39E-31	2.87785	0.145837	0.164281	0.286656	3.83023
TCGA-KB-A93J-01A-11R-A39E-31	10.0364	0.580695	1.10142	0.749718	0.861173
TCGA-MX-A5UG-01A-21R-A31P-31	18.0559	1.86986	3.99222	1.62554	9.35407
TCGA-MX-A5UJ-01A-11R-A31P-31	27.9227	1.81662	2.76395	9.16826	7.10328
TCGA-MX-A663-01A-11R-A31P-31	35.5821	2.15888	3.96608	13.0975	13.1132
TCGA-MX-A666-01A-11R-A31P-31	3.74623	0.298799	0.272036	0.136154	8.89706
TCGA-R5-A7O7-01A-11R-A33Y-31	10.7463	0.899937	0.999461	1.90036	5.69335
TCGA-R5-A7ZE-01B-11R-A354-31	6.81771	0.298708	0.407447	0.23633	9.80879
TCGA-R5-A7ZF-01A-11R-A354-31	12.5527	0.370269	0.745812	1.45513	2.03693
TCGA-R5-A7ZI-01A-11R-A354-31	3.03466	0.300603	0.27725	0.385986	1.40103
TCGA-R5-A7ZR-01A-11R-A354-31	4.55931	0.0947556	0.174154	0.041915	2.0988
TCGA-R5-A805-01A-11R-A36D-31	17.764	0.957804	1.94979	9.6351	3.98232
TCGA-RD-A7BS-01A-11R-A32D-31	23.5543	1.25781	2.66714	16.4503	11.1205
TCGA-RD-A7BT-01A-11R-A33Y-31	3.0981	0.189567	0.401529	0.326614	7.64929
TCGA-RD-A7BW-01A-11R-A32D-31	48.7752	1.286	4.74076	39.7369	14.6155
TCGA-RD-A7C1-01A-11R-A32D-31	11.7422	1.05527	1.77679	3.59982	2.23673
TCGA-RD-A8MV-01A-11R-A36D-31	5.78334	0.471727	0.634243	0.172773	0.999932
TCGA-RD-A8MW-01A-11R-A36D-31	80.7	1.15986	5.16961	35.3164	14.2106
TCGA-RD-A8N0-01A-12R-A36D-31	12.5085	0.300287	1.17354	5.45561	3.48009
TCGA-RD-A8N1-01A-12R-A36D-31	14.5946	0.725514	1.98908	2.2607	3.64502
TCGA-RD-A8N2-01A-12R-A36D-31	2.30602	0.495764	1.09009	1.69272	1.9525
TCGA-RD-A8N4-01A-21R-A36D-31	1.18181	0.553461	0.309989	0.0974328	0.954555
TCGA-RD-A8N5-01A-12R-A36D-31	85.9769	3.01316	6.80327	22.6503	22.2269
TCGA-RD-A8N6-01A-11R-A36D-31	13.6936	0.483134	1.07213	11.0325	17.6267
TCGA-RD-A8N9-01A-12R-A39E-31	58.3646	1.78288	9.46039	35.1134	9.26919
TCGA-RD-A8NB-01A-12R-A39E-31	18.5987	0.734666	2.75055	5.51468	2.36936
TCGA-SW-A7EA-01A-12R-A354-31	40.0786	0.946342	1.82174	21.0483	15.908
TCGA-SW-A7EB-01A-11R-A354-31	7.66436	0.598412	0.469175	0.724346	24.0995
TCGA-VQ-A8DT-01A-11R-A36D-31	3.29304	0.324184	0.274876	0.205633	1.32073
TCGA-VQ-A8DU-01A-11R-A36D-31	22.1117	0.700512	1.38031	4.00498	23.3881
TCGA-VQ-A8DV-01A-12R-A36D-31	8.22575	0.156133	0.239414	0.843582	10.6905
TCGA-VQ-A8DZ-01A-11R-A36D-31	12.3457	0.575704	0.910662	2.53707	17.3522
TCGA-VQ-A8E0-01A-11R-A414-31	2.11734	0.120845	0.245425	0.102775	0.462982
TCGA-VQ-A8E2-01A-11R-A36D-31	35.5291	1.38259	2.79125	18.0407	49.737
TCGA-VQ-A8E3-01A-11R-A39E-31	8.01943	0.6945	1.13157	3.64011	2.23042
TCGA-VQ-A8E7-01B-11R-A414-31	13.4081	0.603215	1.38657	3.83144	3.07715
TCGA-VQ-A8P2-01A-11R-A36D-31	4.44493	0.222751	0.306043	0.767575	1.29892
TCGA-VQ-A8P3-01A-11R-A36D-31	32.0109	1.30688	2.13512	15.1814	5.6547
TCGA-VQ-A8P5-01A-11R-A39E-31	47.2267	0.950507	3.6774	34.8735	9.77551
TCGA-VQ-A8P8-01A-11R-A39E-31	8.04966	0.481166	1.29488	2.53696	2.15223
TCGA-VQ-A8PB-01A-11R-A39E-31	23.9167	0.679552	3.28323	26.8318	6.35665
TCGA-VQ-A8PC-01A-11R-A39E-31	5.23174	0.423843	0.774127	1.02838	5.92164
TCGA-VQ-A8PD-01A-11R-A414-31	7.09943	0.906778	1.67695	0.740155	3.95917
TCGA-VQ-A8PE-01A-11R-A414-31	8.83202	0.362604	1.22037	2.19964	15.2181
TCGA-VQ-A8PF-01A-11R-A414-31	9.16857	0.526705	1.43996	1.49687	2.10812
TCGA-VQ-A8PH-01A-12R-A414-31	8.01877	0.103022	0.200958	0.284611	15.0974
TCGA-VQ-A8PJ-01A-11R-A414-31	5.86296	0.303997	0.305314	0.848858	5.7542
TCGA-VQ-A8PK-01A-12R-A414-31	20.5514	0.549927	2.35675	11.2098	5.45702
TCGA-VQ-A8PM-01A-21R-A414-31	4.26332	0.694363	0.910845	1.60486	3.96171
TCGA-VQ-A8PO-01A-11R-A414-31	17.6572	0.871023	2.60614	20.8001	5.82113
TCGA-VQ-A8PP-01A-21R-A414-31	45.3917	1.11844	4.67889	35.3578	8.09139
TCGA-VQ-A8PQ-01A-11R-A414-31	15.7933	0.619383	2.08224	4.50848	1.15172
TCGA-VQ-A8PU-01A-12R-A414-31	3.19047	0.298096	0.167709	0.242979	0.83408
TCGA-VQ-A8PX-01A-12R-A414-31	1.34574	0.202208	0.161662	0.106218	0.800728
TCGA-VQ-A91A-01A-11R-A414-31	60.4618	2.76928	8.44487	30.5481	12.4807
TCGA-VQ-A91D-01A-11R-A414-31	26.3825	0.669788	2.7197	14.7933	3.84173
TCGA-VQ-A91E-01A-31R-A414-31	1.44613	0.359659	0.115815	0.0501831	0.529418
TCGA-VQ-A91K-01A-11R-A414-31	16.1605	0.548093	2.22625	11.3051	3.77614
TCGA-VQ-A91N-01A-11R-A414-31	1.88322	0.171426	0.207721	0.318169	0.958765
TCGA-VQ-A91Q-01A-12R-A414-31	38.6131	1.38134	3.57858	22.8779	8.10212
TCGA-VQ-A91S-01A-11R-A414-31	5.30356	0.267176	0.504577	1.30506	4.10632
TCGA-VQ-A91U-01A-11R-A414-31	9.16395	0.332759	0.941041	1.25852	1.72989
TCGA-VQ-A91V-01A-11R-A414-31	3.96659	0.193135	0.20119	0.209556	0.844755
TCGA-VQ-A91X-01A-12R-A414-31	0.942963	0.0856893	0.425139	0.105027	1.52221
TCGA-VQ-A91Y-01A-11R-A414-31	33.7358	0.798386	3.96111	23.8373	6.30025
TCGA-VQ-A91Z-01A-11R-A414-31	9.37233	0.194823	0.473547	2.88225	15.7162
TCGA-VQ-A922-01A-11R-A414-31	32.4406	1.25806	3.25052	9.79374	16.2583
TCGA-VQ-A923-01A-11R-A414-31	5.05728	0.366148	1.12898	0.563669	1.91952
TCGA-VQ-A924-01A-11R-A414-31	18.3121	0.531866	2.27281	19.0432	3.15495
TCGA-VQ-A925-01A-11R-A414-31	2.15075	0.721578	0.279266	0.592578	3.21827
TCGA-VQ-A927-01A-12R-A414-31	6.83171	0.813527	0.593899	0.274436	2.37113
TCGA-VQ-A928-01A-11R-A414-31	21.2555	1.09443	3.69162	22.4936	10.9338
TCGA-VQ-A92D-01A-11R-A414-31	15.833	0.763711	1.42008	7.79714	3.7117
TCGA-VQ-A94O-01A-11R-A414-31	5.92101	0.273154	0.406996	0.621112	22.3755
TCGA-VQ-A94P-01A-13R-A414-31	8.54905	0.623749	1.41464	1.38898	3.26308
TCGA-VQ-A94R-01A-11R-A414-31	12.9836	1.10948	2.65386	10.8414	5.91609
TCGA-VQ-A94T-01A-11R-A414-31	4.34361	0.621114	1.04579	1.80661	1.91278
TCGA-VQ-A94U-01A-12R-A414-31	7.22111	0.736822	1.48468	1.22628	3.52165
TCGA-VQ-AA64-01A-11R-A414-31	68.6063	2.87278	10.0112	50.0635	21.005
TCGA-VQ-AA68-01A-11R-A414-31	2.88141	0.193931	0.412595	1.13729	1.10666
TCGA-VQ-AA69-01A-11R-A414-31	2.19681	0.185515	0.457886	0.444112	1.07075
TCGA-VQ-AA6A-01A-11R-A414-31	4.52076	0.574025	0.240982	0.582956	2.3903
TCGA-VQ-AA6D-01A-11R-A414-31	12.6549	0.408826	0.639555	1.5309	4.63724
TCGA-VQ-AA6F-01A-31R-A414-31	2.57736	0.28474	0.376041	0.0858921	0.810348
TCGA-VQ-AA6G-01A-11R-A414-31	3.65309	0.274487	0.662915	1.14447	1.1443
TCGA-VQ-AA6J-01A-11R-A414-31	23.6504	0.323401	2.50147	1.42387	4.15235
TCGA-VQ-AA6K-01A-11R-A414-31	17.8041	0.901207	2.00458	23.8034	2.85258
TCGA-ZA-A8F6-01A-23R-A36D-31	10.725	0.473256	1.26076	1.56204	1.69123
TCGA-ZQ-A9CR-01A-11R-A39E-31	77.1592	2.66424	4.37536	34.7039	12.6849

## Sheet: HPA表达矩阵
CTHRC1		FAP		MFAP2		P4HA3
Normal	Tumor	Normal	Tumor	Normal	Tumor	Normal	Tumor
38.3	171.9	10.5	17.3	6.9	52.1	6.9	52.1
37.9	138.4	10	12	6.2	49.8	6.2	49.8
22.1	121.2	9.9	10.2	4.7	49.7	4.7	49.7
17.6	118	7.5	10	3.5	48.1	3.5	48.1
13.4	107.1	6.6	9.9	2.9	42.5	2.9	42.5
10.6	102.6	5.6	9.5	2.8	38.5	2.8	38.5
10.1	98.9	4.7	9.5	2.7	36.6	2.7	36.6
9.3	96.2	4.7	9	2.5	35.6	2.5	35.6
9	94.8	4.6	8.4	2.4	35.2	2.4	35.2
9	86	4.6	8.3	2.3	34.4	2.3	34.4
8.8	83.7	4	8.1	2.3	33.7	2.3	33.7
8.8	82.8	4	8.1	2.2	33.4	2.2	33.4
8.8	81.5	3.9	7.7	2.2	30.1	2.2	30.1
8.8	80.7	3.9	7.1	2	29	2	29
8	79.6	3.8	7.1	2	28.9	2	28.9
8	77.5	3.7	6.8	1.8	25.4	1.8	25.4
7.8	77.2	3.6	6.7	1.7	24.2	1.7	24.2
7.2	68.6	3.5	6.7	1.7	24.1	1.7	24.1
7	67.6	3.3	6.5	1.3	23.7	1.3	23.7
6.8	66.8	3.2	6.1	1.2	23.4	1.2	23.4
6.7	66.4	3.1	6	1.1	23.3	1.1	23.3
6.6	65.9	3	5.9	1.1	23.1	1.1	23.1
6.5	65.3	2.9	5.8	1	22.6	1	22.6
6.5	63.3	2.9	5.8	1	22.4	1	22.4
6.3	63	2.9	5.8	1	22.4	1	22.4
6	62.4	2.6	5.7	0.9	22.3	0.9	22.3
5.9	60.9	2.6	5.6	0.9	22.2	0.9	22.2
5.8	60.7	2.6	5.6	0.9	21.8	0.9	21.8
5.7	60.5	2.4	5.6	0.8	21	0.8	21
5.6	58.4	2.4	5.5	0.8	20.9	0.8	20.9
5.5	58.1	2.3	5.5	0.8	20.8	0.8	20.8
5.5	57.6	2.3	5.4	0.8	20.1	0.8	20.1
5.3	56.5	2.2	5.2	0.8	19.9	0.8	19.9
5.2	55.6	2.2	5.2	0.8	19.7	0.8	19.7
5.2	55.3	2.2	5.1	0.7	19.7	0.7	19.7
5.2	54.8	2.1	5	0.7	19.5	0.7	19.5
5	54.3	2.1	5	0.7	19.4	0.7	19.4
4.9	53.7	2.1	5	0.7	19	0.7	19
4.8	53.6	2	4.7	0.6	19	0.6	19
4.8	52.1	2	4.7	0.6	18.8	0.6	18.8
4.8	50.9	1.9	4.6	0.6	18.6	0.6	18.6
4.7	50.4	1.9	4.6	0.6	18.2	0.6	18.2
4.7	50.4	1.9	4.4	0.6	17.7	0.6	17.7
4.7	49.6	1.7	4.4	0.6	17.6	0.6	17.6
4.5	49	1.6	4.3	0.6	17.4	0.6	17.4
4.5	48.9	1.6	4.3	0.6	17.4	0.6	17.4
4.5	48.8	1.6	4.3	0.6	17.2	0.6	17.2
4.4	48.8	1.6	4.3	0.5	17.2	0.5	17.2
4.4	47.9	1.6	4.2	0.5	16.5	0.5	16.5
4.3	47.2	1.5	4.1	0.5	16.3	0.5	16.3
4.2	47	1.5	4.1	0.5	16.2	0.5	16.2
4.2	46.2	1.5	4.1	0.5	15.9	0.5	15.9
4.2	46	1.4	4.1	0.5	15.9	0.5	15.9
4.2	45.9	1.4	4	0.5	15.7	0.5	15.7
4.1	45.4	1.4	4	0.5	15.6	0.5	15.6
4.1	43.6	1.3	4	0.5	15.6	0.5	15.6
4.1	43.3	1.3	4	0.4	15.4	0.4	15.4
4	42.9	1.3	3.9	0.4	15.3	0.4	15.3
4	42.8	1.2	3.8	0.4	15.2	0.4	15.2
4	42.5	1.2	3.8	0.4	15.2	0.4	15.2
3.9	42	1.2	3.8	0.4	15.1	0.4	15.1
3.8	41.9	1.2	3.8	0.4	15.1	0.4	15.1
3.8	41.5	1.2	3.7	0.4	14.6	0.4	14.6
3.8	41.4	1.1	3.7	0.4	14.6	0.4	14.6
3.8	41.2	1.1	3.7	0.4	14.5	0.4	14.5
3.8	40.9	1.1	3.7	0.4	14.5	0.4	14.5
3.8	40.6	1.1	3.6	0.4	14.3	0.4	14.3
3.7	40.1	1.1	3.6	0.4	14.2	0.4	14.2
3.7	40	1.1	3.6	0.4	14.2	0.4	14.2
3.6	39.9	1	3.5	0.4	14.2	0.4	14.2
3.5	39.5	1	3.5	0.4	14	0.4	14
3.5	39.1	0.9	3.5	0.4	13.8	0.4	13.8
3.5	38.9	0.9	3.5	0.4	13.8	0.4	13.8
3.5	38.8	0.9	3.5	0.4	13.7	0.4	13.7
3.4	38.6	0.8	3.5	0.3	13.4	0.3	13.4
3.4	38.6	0.8	3.4	0.3	13.3	0.3	13.3
3.4	38.3	0.8	3.4	0.3	13.1	0.3	13.1
3.4	38.1	0.8	3.4	0.3	13	0.3	13
3.4	37.7	0.8	3.4	0.3	13	0.3	13
3.4	36.4	0.8	3.3	0.3	12.8	0.3	12.8
3.4	36.4	0.7	3.3	0.3	12.7	0.3	12.7
3.3	36.4	0.7	3.3	0.3	12.5	0.3	12.5
3.3	35.6	0.7	3.2	0.3	12.5	0.3	12.5
3.3	35.5	0.7	3.2	0.3	12.5	0.3	12.5
3.3	35.5	0.7	3.2	0.3	12.5	0.3	12.5
3.3	34.9	0.7	3.2	0.3	12.4	0.3	12.4
3.3	34.9	0.7	3.1	0.3	12.3	0.3	12.3
3.3	34.4	0.6	3.1	0.3	12.3	0.3	12.3
3.2	34.3	0.6	3.1	0.3	12.2	0.3	12.2
3.2	33.8	0.6	3	0.3	12.2	0.3	12.2
3.2	33.7	0.6	3	0.3	12.1	0.3	12.1
3.2	33.7	0.6	2.9	0.3	12.1	0.3	12.1
3.1	33.6	0.6	2.9	0.3	12	0.3	12
3.1	33.5	0.6	2.9	0.3	11.8	0.3	11.8
3	33.4	0.5	2.8	0.3	11.6	0.3	11.6
3	33.2	0.5	2.8	0.2	11.5	0.2	11.5
3	33	0.5	2.8	0.2	11.4	0.2	11.4
3	32.6	0.5	2.8	0.2	11.1	0.2	11.1
3	32.4	0.5	2.8	0.2	10.9	0.2	10.9
3	32.4	0.5	2.8	0.2	10.8	0.2	10.8
3	32	0.5	2.8	0.2	10.7	0.2	10.7
2.9	32	0.5	2.8	0.2	10.7	0.2	10.7
2.9	31.9	0.5	2.7	0.2	10.6	0.2	10.6
2.9	31.6	0.5	2.7	0.2	10.6	0.2	10.6
2.9	31.5	0.5	2.7	0.2	10.5	0.2	10.5
2.9	31.3	0.5	2.7	0.2	10.5	0.2	10.5
2.8	30.9	0.5	2.7	0.2	10.5	0.2	10.5
2.8	30.5	0.5	2.7	0.2	10.4	0.2	10.4
2.7	30.3	0.5	2.7	0.2	10.3	0.2	10.3
2.7	29.4	0.5	2.7	0.2	10.3	0.2	10.3
2.7	29.3	0.5	2.7	0.2	10.2	0.2	10.2
2.6	29.3	0.4	2.6	0.2	10.2	0.2	10.2
2.5	29.1	0.4	2.6	0.2	10.2	0.2	10.2
2.5	28.7	0.4	2.6	0.2	10.2	0.2	10.2
2.4	28.6	0.4	2.6	0.2	10.1	0.2	10.1
2.4	28.5	0.4	2.6	0.2	9.9	0.2	9.9
2.4	28.5	0.4	2.6	0.2	9.8	0.2	9.8
2.4	28.2	0.4	2.6	0.2	9.8	0.2	9.8
2.3	28.2	0.4	2.6	0.2	9.4	0.2	9.4
2.3	27.9	0.4	2.5	0.2	9.4	0.2	9.4
2.3	27.6	0.4	2.5	0.2	9.4	0.2	9.4
2.3	27.6	0.4	2.5	0.2	9.3	0.2	9.3
2.3	27.4	0.4	2.5	0.2	9.2	0.2	9.2
2.3	27.3	0.4	2.5	0.2	9.2	0.2	9.2
2.3	26.9	0.4	2.5	0.2	9.1	0.2	9.1
2.3	26.8	0.4	2.5	0.2	9	0.2	9
2.2	26.7	0.4	2.4	0.1	8.9	0.1	8.9
2.2	26.4	0.4	2.4	0.1	8.7	0.1	8.7
2.2	26.3	0.3	2.4	0.1	8.5	0.1	8.5
2.2	25.2	0.3	2.4	0.1	8.4	0.1	8.4
2.2	25	0.3	2.4	0.1	8.3	0.1	8.3
2.2	24.8	0.3	2.3	0.1	8.3	0.1	8.3
2.2	23.9	0.3	2.3	0.1	8.2	0.1	8.2
2.1	23.9	0.3	2.3	0.1	8.1	0.1	8.1
2.1	23.9	0.3	2.3	0.1	8.1	0.1	8.1
2.1	23.7	0.3	2.3	0.1	8.1	0.1	8.1
2.1	23.7	0.3	2.2	0.1	8.1	0.1	8.1
2.1	23.6	0.3	2.2	0.1	8.1	0.1	8.1
2.1	23.5	0.3	2.2	0.1	8.1	0.1	8.1
2	23.4	0.3	2.2	0.1	8	0.1	8
2	23.3	0.3	2.2	0.1	7.8	0.1	7.8
2	22.9	0.3	2.2	0.1	7.8	0.1	7.8
2	22.5	0.3	2.2	0.1	7.8	0.1	7.8
2	22.1	0.3	2.1	0.1	7.8	0.1	7.8
1.9	21.8	0.3	2.1	0.1	7.6	0.1	7.6
1.9	21.3	0.3	2.1	0.1	7.6	0.1	7.6
1.9	21.3	0.3	2.1	0.1	7.5	0.1	7.5
1.9	21.2	0.3	2.1	0.1	7.5	0.1	7.5
1.9	21.2	0.3	2.1	0.1	7.4	0.1	7.4
1.9	21.1	0.3	2.1	0.1	7.3	0.1	7.3
1.9	20.9	0.3	2	0.1	7.2	0.1	7.2
1.8	20.6	0.3	2	0.1	7.2	0.1	7.2
1.8	20.3	0.3	2	0.1	7.1	0.1	7.1
1.8	20.2	0.2	2	0.1	7.1	0.1	7.1
1.8	20	0.2	1.9	0.1	7.1	0.1	7.1
1.8	19.7	0.2	1.9	0.1	6.9	0.1	6.9
1.8	19.6	0.2	1.9	0.1	6.7	0.1	6.7
1.8	18.9	0.2	1.9	0.1	6.7	0.1	6.7
1.8	18.7	0.2	1.9	0.1	6.6	0.1	6.6
1.7	18.7	0.2	1.9	0.1	6.5	0.1	6.5
1.7	18.6	0.2	1.9	0.1	6.5	0.1	6.5
1.7	18.6	0.2	1.9	0.1	6.5	0.1	6.5
1.7	18.4	0.2	1.9	0.1	6.5	0.1	6.5
1.7	18.3	0.2	1.9	0.1	6.5	0.1	6.5
1.7	18.3	0.2	1.9	0.1	6.4	0.1	6.4
1.7	18.2	0.2	1.8	0.1	6.3	0.1	6.3
1.7	18.1	0.2	1.8	0.1	6.3	0.1	6.3
1.6	17.8	0.2	1.8	0.1	6.2	0.1	6.2
1.6	17.8	0.2	1.8	0.1	6.2	0.1	6.2
1.6	17.7	0.2	1.7	0.1	6.2	0.1	6.2
1.6	17.7	0.2	1.7	0.1	6.2	0.1	6.2
1.6	17.7	0.2	1.7	0.1	6.1	0.1	6.1
1.6	17.7	0.2	1.7	0.1	6.1	0.1	6.1
1.6	17.5	0.2	1.7	0.1	6	0.1	6
1.6	17	0.2	1.7	0.1	5.9	0.1	5.9
1.6	16.5	0.2	1.6	0.1	5.9	0.1	5.9
1.6	16.5	0.2	1.6	0.1	5.9	0.1	5.9
1.5	16.2	0.2	1.6	0.1	5.8	0.1	5.8
1.5	16.2	0.2	1.6	0.1	5.8	0.1	5.8
1.5	15.9	0.2	1.6	0.1	5.8	0.1	5.8
1.5	15.9	0.2	1.6	0.1	5.7	0.1	5.7
1.5	15.9	0.2	1.6	0.1	5.7	0.1	5.7
1.4	15.8	0.2	1.6	0.1	5.7	0.1	5.7
1.4	15.8	0.2	1.5	0.1	5.6	0.1	5.6
1.4	15.5	0.2	1.5	0	5.5	0	5.5
1.4	15.4	0.2	1.5	0	5.5	0	5.5
1.4	15.2	0.2	1.5	0	5.5	0	5.5
1.4	15.1	0.1	1.5	0	5.5	0	5.5
1.4	15	0.1	1.5	0	5.5	0	5.5
1.4	14.8	0.1	1.5	0	5.4	0	5.4
1.4	14.7	0.1	1.5	0	5.4	0	5.4
1.3	14.7	0.1	1.5	0	5.3	0	5.3
1.3	14.6	0.1	1.5	0	5.3	0	5.3
1.3	14.6	0.1	1.5	0	5.2	0	5.2
1.3	14.4	0.1	1.4	0	5.1	0	5.1
1.3	13.8	0.1	1.4	0	5	0	5
1.3	13.7	0.1	1.4	0	5	0	5
1.3	13.7	0.1	1.4	0	4.8	0	4.8
1.3	13.7	0.1	1.4	0	4.7	0	4.7
1.3	13.7	0.1	1.4	0	4.7	0	4.7
1.3	13.6	0.1	1.4	0	4.7	0	4.7
1.3	13.5	0.1	1.4	0	4.6	0	4.6
1.3	13.5	0.1	1.4	0	4.6	0	4.6
1.3	13.4	0.1	1.4	0	4.6	0	4.6
1.2	13.4	0.1	1.4	0	4.5	0	4.5
1.2	13.1	0.1	1.3	0	4.5	0	4.5
1.2	13	0.1	1.3	0	4.4	0	4.4
1.2	12.9	0.1	1.3	0	4.3	0	4.3
1.2	12.8	0.1	1.3	0	4.3	0	4.3
1.2	12.7	0.1	1.3	0	4.3	0	4.3
1.2	12.6	0.1	1.2	0	4.2	0	4.2
1.2	12.6	0.1	1.2	0	4.2	0	4.2
1.2	12.5	0.1	1.2	0	4.2	0	4.2
1.2	12.5	0.1	1.2	0	4.1	0	4.1
1.2	12.5	0.1	1.2	0	4.1	0	4.1
1.2	12.5	0.1	1.2	0	4.1	0	4.1
1.2	12.4	0.1	1.2	0	4.1	0	4.1
1.2	12.4	0.1	1.2	0	4	0	4
1.2	12.3	0.1	1.2	0	4	0	4
1.2	12.2	0.1	1.2	0	4	0	4
1.1	12.1	0.1	1.2	0	4	0	4
1.1	12	0.1	1.1	0	4	0	4
1.1	11.8	0.1	1.1	0	3.8	0	3.8
1.1	11.7	0.1	1.1	0	3.8	0	3.8
1.1	11.7	0.1	1.1	0	3.8	0	3.8
1.1	10.7	0.1	1.1	0	3.8	0	3.8
1.1	10.7	0.1	1.1	0	3.7	0	3.7
1.1	10.7	0.1	1.1	0	3.7	0	3.7
1.1	10.7	0	1.1	0	3.7	0	3.7
1.1	10.6	0	1.1	0	3.7	0	3.7
1.1	10.6	0	1	0	3.7	0	3.7
1	10.6	0	1	0	3.6	0	3.6
1	10.5	0	1	0	3.6	0	3.6
1	10.4	0	1	0	3.6	0	3.6
1	10.2	0	1	0	3.6	0	3.6
1	10	0	1	0	3.6	0	3.6
1	9.9	0	1	0	3.5	0	3.5
0.9	9.8	0	1	0	3.5	0	3.5
0.9	9.8	0	1	0	3.4	0	3.4
0.9	9.7	0	0.9	0	3.4	0	3.4
0.9	9.7	0	0.9	0	3.4	0	3.4
0.9	9.7	0	0.9	0	3.3	0	3.3
0.9	9.6	0	0.9	0	3.3	0	3.3
0.8	9.5	0	0.9	0	3.3	0	3.3
0.8	9.4	0	0.9	0	3.3	0	3.3
0.8	9.3	0	0.9	0	3.2	0	3.2
0.8	9.2	0	0.9	0	3.2	0	3.2
0.8	9.2	0	0.9	0	3.2	0	3.2
0.7	9.2	0	0.9	0	3.2	0	3.2
0.7	8.8	0	0.9	0	3.2	0	3.2
0.7	8.8	0	0.9	0	3.2	0	3.2
0.7	8.6	0	0.8	0	3.1	0	3.1
0.6	8.5	0	0.8	0	2.9	0	2.9
0.6	8.5	0	0.8	0	2.9	0	2.9
0.6	8.4	0	0.8	0	2.8	0	2.8
0.6	8.2	0	0.8	0	2.8	0	2.8
0.6	8.1	0	0.8	0	2.8	0	2.8
0.6	8	0	0.8	0	2.7	0	2.7
0.5	8	0	0.8	0	2.7	0	2.7
0.5	8	0	0.8	0	2.6	0	2.6
0.4	8	0	0.7	0	2.6	0	2.6
0.4	8	0	0.7	0	2.6	0	2.6
	8		0.7		2.6		2.6
	8		0.7		2.6		2.6
	7.8		0.7		2.5		2.5
	7.8		0.7		2.4		2.4
	7.7		0.7		2.4		2.4
	7.6		0.7		2.4		2.4
	7.6		0.7		2.4		2.4
	7.5		0.7		2.4		2.4
	7.5		0.7		2.3		2.3
	7.4		0.7		2.3		2.3
	7.2		0.6		2.3		2.3
	7.1		0.6		2.3		2.3
	6.8		0.6		2.2		2.2
	6.8		0.6		2.2		2.2
	6.8		0.6		2.2		2.2
	6.7		0.6		2.2		2.2
	6.7		0.6		2.1		2.1
	6.7		0.6		2.1		2.1
	6.7		0.5		2.1		2.1
	6.7		0.5		2.1		2.1
	6.5		0.5		2.1		2.1
	6.5		0.5		2.1		2.1
	6.5		0.5		2		2
	6.2		0.5		2		2
	6.2		0.5		2		2
	6.2		0.5		2		2
	6.2		0.5		2		2
	6.1		0.5		2		2
	6.1		0.5		1.9		1.9
	5.9		0.5		1.9		1.9
	5.9		0.5		1.9		1.9
	5.9		0.5		1.9		1.9
	5.8		0.5		1.8		1.8
	5.6		0.5		1.8		1.8
	5.6		0.5		1.8		1.8
	5.5		0.4		1.8		1.8
	5.3		0.4		1.7		1.7
	5.3		0.4		1.7		1.7
	5.3		0.4		1.7		1.7
	5.3		0.4		1.6		1.6
	5.2		0.4		1.6		1.6
	5.2		0.4		1.6		1.6
	5.1		0.4		1.6		1.6
	5.1		0.4		1.6		1.6
	4.8		0.4		1.6		1.6
	4.7		0.4		1.5		1.5
	4.6		0.4		1.5		1.5
	4.6		0.4		1.5		1.5
	4.5		0.4		1.4		1.4
	4.5		0.4		1.4		1.4
	4.4		0.4		1.4		1.4
	4.3		0.3		1.4		1.4
	4.3		0.3		1.3		1.3
	4.3		0.3		1.3		1.3
	4.1		0.3		1.3		1.3
	4.1		0.3		1.3		1.3
	4		0.3		1.3		1.3
	3.7		0.3		1.3		1.3
	3.7		0.3		1.2		1.2
	3.7		0.3		1.2		1.2
	3.6		0.3		1.2		1.2
	3.3		0.3		1.1		1.1
	3.2		0.3		1.1		1.1
	3.2		0.3		1.1		1.1
	3.1		0.3		1.1		1.1
	3.1		0.3		1.1		1.1
	3.1		0.2		1		1
	3		0.2		1		1
	2.9		0.2		1		1
	2.9		0.2		0.9		0.9
	2.9		0.2		0.9		0.9
	2.7		0.2		0.9		0.9
	2.6		0.2		0.9		0.9
	2.5		0.2		0.9		0.9
	2.4		0.2		0.8		0.8
	2.3		0.2		0.8		0.8
	2.3		0.2		0.8		0.8
	2.2		0.2		0.8		0.8
	2.2		0.2		0.8		0.8
	2.1		0.1		0.8		0.8
	1.9		0.1		0.7		0.7
	1.9		0.1		0.7		0.7
	1.8		0.1		0.7		0.7
	1.4		0.1		0.6		0.6
	1.4		0.1		0.5		0.5
	1.4		0.1		0.5		0.5
	1.3		0.1		0.5		0.5
	1.2		0.1		0.4		0.4
	1.2		0.1		0.4		0.4
	1.2		0.1		0.3		0.3
	0.9		0.1		0.3		0.3
	0.7		0		0.3		0.3
