# Supplementary material for: Development and Validation of a Novel Prognosis Prediction Model for Patients With Stomach Adenocarcinoma
Source: Front Med (Lausanne). 2021 Dec 22;8:793401. doi: 10.3389/fmed.2021.793401 (PMC8727349; doi:10.3389/fmed.2021.793401)
Supplement: Additional File 1 — Supplementary Table 1. [file Data_Sheet_1.ZIP › Additional file 9.xlsx]

## Sheet: Sheet1
sample	time	event	gender	age	Mstage	Nstage	T	histologic_grade	risk score
1	378	1	1	59	0	3	4	3	4
2	838	0	1	75	0	2	4	3	6
3	792	1	1	68	0	0	3	2	1
4	1646	0	1	57	0	1	3	2	1
5	521	0	2	52	0	1	4	2	4
6	1184	0	1	56	0	3	4	2	2
7	864	0	1	35	0	2	3	2	1
8	1328	0	2	52	0	3	4	2	1
9	560	1	1	68	0	2	3	2	19
10	819	0	1	70	0	0	4	3	2
11	342	1	1	73	0	2	3	3	1
12	1294	1	1	63	0	2	4	2	4
13	640	1	1	74	0	3	4	2	7
14	2032	0	1	67	0	0	2	2	4
15	174	1	1	49	0	3	3	2	7
16	200	1	1	81	0	3	3	1	2
17	138	1	1	66	0	2	3	2	1
18	1686	1	1	69	0	0	3	2	4
19	275	1	1	70	0	1	4	2	11
20	1690	0	2	67	0	1	3	2	6
21	296	1	1	67	0	3	4	3	8
22	289	1	1	74	0	2	3	3	1
23	1297	0	1	58	0	2	3	2	1
24	52	1	1	78	0	1	3	2	2
25	633	1	1	61	0	3	3	3	10
26	570	1	2	59	0	3	4	2	1
27	1862	0	1	69	0	1	3	2	4
28	664	0	2	67	0	0	4	3	0
29	356	1	1	70	0	2	4	2	6
30	1200	0	1	67	0	3	3	1	15
31	1964	0	1	51	0	0	1	2	1
32	832	1	2	72	0	1	4	3	1
33	476	1	2	50	1	1	4	2	3
34	712	1	1	76	0	1	4	2	11
35	282	1	1	74	0	0	4	3	5
36	57	1	1	56	0	3	4	3	2
37	543	1	1	58	0	3	3	2	5
38	389	1	1	62	0	3	3	2	6
39	76	1	1	76	0	3	3	3	2
40	675	1	1	78	0	3	3	3	6
41	496	1	1	69	0	3	4	2	3
42	1407	1	1	65	0	1	3	3	3
43	1043	1	2	65	0	0	3	2	6
44	942	0	2	72	0	0	4	2	2
45	235	1	1	67	0	0	3	3	12
46	1132	0	1	72	0	1	4	2	8
47	1160	0	1	68	0	1	4	2	1
48	1138	0	1	59	1	1	3	2	3
49	661	1	1	79	0	0	3	3	2
50	1319	0	1	57	0	2	3	2	20
51	562	1	1	68	0	2	3	3	1
52	396	1	1	70	1	3	4	3	7
53	403	1	1	48	0	0	2	2	4
54	166	1	1	63	0	2	3	2	11
55	1484	0	1	43	0	3	3	3	1
56	176	0	1	45	0	2	3	2	8
57	513	1	2	80	0	1	3	3	4
58	1083	0	2	63	0	1	2	3	14
59	272	1	2	78	0	2	2	3	7
60	1747	1	1	78	0	1	3	2	23
61	2171	0	2	58	0	1	3	3	1
62	3540	0	2	59	0	0	2	3	1
63	3519	0	1	70	0	2	3	3	4
64	1236	0	2	53	0	2	3	3	3
65	1153	1	1	72	0	2	3	3	19
66	3720	0	1	56	0	2	3	3	1
67	507	1	1	82	0	0	2	3	3
68	156	1	2	68	0	0	2	3	13
69	262	1	1	66	0	3	3	3	3
70	336	1	1	46	0	1	3	3	8
71	281	1	1	71	0	2	3	3	5
72	2267	0	2	44	1	1	4	3	1
73	259	1	2	65	1	1	4	2	3
74	554	1	2	66	0	2	3	2	4
75	1389	0	1	51	1	1	3	2	4
76	300	1	1	66	0	0	3	3	11
77	600	0	2	86	0	2	3	3	7
78	113	1	1	78	0	1	3	3	6
79	1124	0	1	78	0	1	2	3	2
80	1145	0	2	79	0	1	3	1	2
81	613	0	1	68	0	0	2	1	25
82	1935	0	2	54	0	1	1	3	2
83	411	0	2	78	0	0	3	3	1
84	479	0	1	63	0	0	1	2	0
85	356	0	1	69	0	3	3	3	10
86	323	0	2	73	0	1	3	3	18
87	198	0	2	64	1	3	3	3	3
88	383	0	1	76	0	0	1	2	2
89	205	1	1	84	0	1	3	3	5
90	594	0	2	72	0	2	1	2	4
91	406	1	1	84	0	1	2	2	5
92	379	0	1	64	0	0	1	3	1
93	559	0	1	45	0	0	1	2	2
94	103	1	1	68	0	2	2	3	33
95	572	0	1	80	0	1	2	2	4
96	105	1	1	59	1	3	3	3	3
97	1106	0	1	50	0	1	3	3	2
98	1016	0	1	73	0	2	3	2	6
99	477	1	1	68	0	2	2	3	2
100	428	0	1	77	0	1	1	2	0
101	644	0	2	72	0	2	3	2	2
102	725	0	2	53	0	2	2	3	2
103	882	0	2	56	0	3	4	3	4
104	394	0	2	58	0	3	3	2	2
105	64	0	1	72	0	3	4	3	1
106	8	0	2	76	0	1	4	3	4
107	616	0	2	70	0	2	4	3	1
108	200	0	1	73	0	1	3	3	4
109	198	0	2	71	0	0	3	3	4
110	3	1	1	71	0	2	4	2	10
111	273	0	2	62	0	1	2	2	1
112	650	0	2	60	0	3	4	3	2
113	358	0	1	75	0	0	1	2	1
114	785	0	1	69	0	0	3	2	3
115	692	0	1	56	0	1	3	3	2
116	99	0	1	74	0	2	4	3	7
117	736	0	2	67	0	0	1	2	0
118	690	0	2	71	0	1	3	3	3
119	170	0	1	54	0	2	2	2	1
120	739	0	1	45	0	1	3	3	3
121	23	0	1	75	0	0	1	2	2
122	641	0	1	70	0	2	4	3	1
123	694	0	2	82	0	0	3	2	10
124	679	0	2	58	0	0	4	3	2
125	881	0	1	76	0	2	3	2	2
126	742	0	2	77	0	0	1	1	0
127	928	0	2	75	0	3	4	3	2
128	189	0	1	77	0	1	1	2	1
129	168	1	1	68	0	2	3	3	36
130	153	1	1	48	0	1	3	3	9
131	1811	1	1	49	0	0	2	3	3
132	594	0	1	69	0	1	3	2	8
133	346	0	1	68	0	0	3	2	17
134	647	0	1	70	0	3	3	3	7
135	2197	1	1	79	0	0	2	2	5
136	440	0	1	79	0	0	2	3	4
137	607	0	2	61	0	2	3	2	2
138	132	1	2	41	1	3	4	3	29
139	255	1	1	57	0	1	3	3	5
140	476	0	1	62	0	0	2	3	4
141	678	0	2	79	0	0	2	3	19
142	618	1	1	66	0	2	3	3	6
143	348	1	2	72	0	3	3	3	3
144	344	0	2	72	0	2	3	3	23
145	342	0	2	71	0	2	2	3	3
146	449	0	2	60	0	2	2	3	2
147	1108	0	1	63	0	1	3	3	3
148	500	0	1	73	0	3	3	3	3
149	636	0	2	66	0	2	2	2	2
150	643	0	1	72	0	0	2	2	27
151	446	1	2	54	0	3	3	3	4
152	554	1	1	75	0	2	3	3	1
153	523	0	1	72	0	3	2	3	11
154	593	0	1	57	0	0	3	3	1
155	511	0	1	57	0	2	2	2	17
156	752	0	1	44	0	3	3	3	7
157	375	0	1	77	0	0	2	2	18
158	376	1	1	53	0	3	2	3	21
159	486	0	2	70	0	2	2	2	7
160	463	0	2	70	0	0	2	2	2
161	312	1	1	62	0	1	2	2	2
162	523	0	2	67	0	2	3	2	3
163	406	1	1	58	0	2	2	3	15
164	543	0	1	53	0	1	2	3	15
165	566	0	1	58	0	0	2	3	16
166	564	0	1	65	0	2	2	3	10
167	573	0	1	53	0	2	2	3	17
168	625	0	2	64	0	1	2	3	12
169	385	0	1	80	0	2	3	3	6
170	782	1	2	53	0	3	2	2	3
171	243	1	1	68	0	1	3	3	2
172	2100	1	1	66	0	3	2	2	1
173	881	1	1	73	0	0	1	2	1
174	457	1	1	72	0	0	2	3	29
175	366	1	1	59	1	3	3	3	16
176	2496	0	1	83	0	1	2	3	8
177	30	0	2	67	1	2	3	3	4
178	183	0	1	58	0	1	4	3	4
179	30	1	1	71	0	0	2	3	2
180	31	0	2	54	1	0	4	1	19
181	1095	1	2	78	0	1	2	2	3
182	212	1	1	58	0	1	2	3	1
183	942	0	2	58	0	0	2	3	7
184	699	0	1	76	0	1	3	3	13
185	215	1	1	70	0	3	3	3	2
186	577	0	2	81	0	0	2	2	6
187	274	1	2	69	1	3	4	3	8
188	669	1	2	66	1	1	4	2	6
189	1431	0	1	76	0	2	2	3	3
190	912	0	1	68	0	0	1	2	2
191	426	1	1	83	0	2	2	2	14
192	122	1	2	68	1	3	3	3	2
193	1645	0	1	56	0	2	4	3	4
194	245	0	1	83	0	1	2	2	11
195	243	0	1	57	0	0	2	2	1
196	1	1	1	90	1	2	3	3	10
197	485	0	1	69	0	1	2	3	11
198	92	0	2	75	1	1	4	3	12
199	371	0	2	86	0	0	3	2	18
200	200	1	1	76	0	0	3	3	14
201	353	1	2	79	0	1	3	3	16
202	378	0	1	57	0	0	3	2	3
203	344	1	1	58	0	0	3	3	11
204	374	0	1	51	0	1	3	3	12
205	192	1	1	68	0	0	3	2	17
206	390	0	1	59	0	1	3	3	7
207	367	0	1	41	0	0	3	3	1
208	468	0	1	48	0	0	3	3	16
209	354	1	1	52	0	0	3	2	4
210	383	0	2	66	0	1	3	3	4
211	377	0	1	51	0	0	3	3	8
212	374	0	1	65	1	0	4	2	12
213	375	0	2	43	0	0	4	3	6
214	218	1	2	72	0	1	2	2	9
215	381	0	2	73	0	1	3	3	10
216	383	0	2	82	0	1	3	3	10
217	388	0	2	61	0	0	3	3	13
218	377	1	1	60	0	0	3	3	9
219	341	1	2	78	0	0	3	3	16
220	401	1	1	69	0	1	3	3	5
221	400	0	2	51	0	0	3	1	11
222	396	0	1	45	0	1	2	3	9
223	408	0	1	82	0	0	3	2	28
224	491	1	2	75	0	3	3	2	5
225	35	0	1	72	0	2	4	3	3
226	14	0	1	55	0	0	3	3	3
227	411	0	2	71	0	3	3	3	6
228	20	0	2	69	0	0	3	2	11
229	862	0	1	56	0	1	4	3	16
230	16	0	1	39	0	2	4	3	7
231	869	1	1	47	0	2	4	3	8
232	45	1	1	77	0	3	4	3	10
233	422	1	1	70	0	3	3	3	15
234	1038	0	2	53	0	0	3	3	2
235	325	0	2	54	0	3	3	2	13
236	250	1	2	67	0	2	4	3	4
237	635	1	1	69	0	1	4	3	2
238	300	1	1	75	0	2	4	3	6
239	991	0	1	52	0	0	4	3	2
240	972	0	1	45	1	2	4	2	5
241	754	0	1	76	0	0	2	2	16
242	813	0	2	74	0	3	3	3	10
243	229	0	1	59	0	3	3	3	1
244	191	1	2	63	0	1	4	3	5
245	856	0	1	79	0	3	4	3	7
246	284	1	1	62	0	2	4	3	9
247	825	0	1	56	0	1	4	3	1
248	389	0	2	55	0	0	4	3	8
249	34	0	2	64	0	0	3	3	7
250	280	0	2	68	0	3	4	3	11
251	766	1	1	61	0	1	4	2	5
252	164	0	1	59	0	2	3	2	8
253	113	0	1	69	0	2	4	3	3
254	762	1	2	67	0	3	4	3	16
255	224	0	1	51	0	1	3	3	14
256	21	0	1	55	0	3	4	3	4
257	450	0	2	65	0	1	4	2	12
258	951	0	1	63	0	3	4	3	4
259	359	1	1	62	0	3	3	3	1
260	427	0	2	76	0	3	3	3	2
261	131	0	2	84	0	0	2	3	2
262	801	1	1	55	0	3	3	3	2
263	29	0	2	80	0	0	3	3	12
264	533	1	2	70	0	0	3	3	8
265	675	0	2	42	0	2	4	3	11
266	946	0	2	71	0	2	4	3	2
267	474	1	2	58	0	2	4	3	4
268	67	1	2	60	0	0	4	3	5
269	81	1	1	57	1	3	4	3	7
270	895	0	1	49	0	0	3	3	8
271	245	1	2	72	0	3	4	3	8
272	981	0	2	71	0	0	4	2	13
273	292	1	2	72	0	3	4	3	11
274	21	0	2	58	0	1	4	2	6
275	348	1	2	75	0	2	2	3	8
276	439	1	1	72	0	1	4	3	24
277	1133	0	2	53	0	2	4	3	10
278	1010	0	1	59	0	1	4	3	14
279	899	0	1	60	0	0	4	3	9
280	105	1	1	74	0	1	3	2	14
281	574	0	1	74	0	0	4	3	6
282	874	1	1	59	0	3	3	3	12
283	466	1	1	62	0	1	3	3	4
284	552	1	1	63	0	1	4	2	10
285	1210	0	2	62	0	1	3	2	11
286	1023	0	1	65	0	0	3	2	10
287	1090	0	2	69	0	0	2	3	9
288	1072	0	2	69	0	0	3	3	6
289	666	0	1	64	1	3	3	3	8
290	1367	0	2	64	0	0	3	3	8
291	949	0	2	54	0	0	3	3	4
292	940	0	1	65	0	2	3	3	5
293	1223	0	1	70	0	0	3	2	7
294	273	0	1	41	0	0	2	2	0
295	370	1	2	57	0	3	3	3	14
296	605	1	1	75	0	0	3	3	5
297	779	1	2	68	0	3	3	3	15
298	997	0	2	64	0	0	3	3	16
299	279	1	1	67	0	0	4	2	9
300	794	1	2	46	0	2	3	3	10
301	1190	0	1	60	0	1	3	3	11
302	588	1	2	57	0	1	3	3	11
303	416	0	1	69	0	0	3	3	10
304	526	1	2	74	0	1	3	2	18
305	422	1	1	59	0	1	3	3	3
306	485	0	1	54	0	1	2	3	3
307	1055	0	2	78	0	0	3	3	8
308	201	1	2	78	0	1	2	2	2
309	291	1	1	43	0	1	2	3	19
310	188	1	1	51	0	0	2	2	7
311	124	1	2	80	0	1	3	3	2
312	595	0	1	52	0	3	4	3	15
313	356	0	1	62	0	0	2	3	6
